# Supplementary material for: Glioblastoma microenvironment contains multiple hormonal and non-hormonal growth-stimulating factors
Source: Fluids Barriers CNS. 2022 Jun 4;19:45. doi: 10.1186/s12987-022-00333-z (PMC9166426; doi:10.1186/s12987-022-00333-z)
Supplement: Supplementary file 1 — Additional file 1: Table 1. Proteins identified in cyst fluid from cystic glioblastomas. Cyst fluid was harvested from 12 cystic glioblastomas. Data are number of samples in which the protein was detected, log-10 values of raw data (area under the curve) from the mass spectrometry analysis; mean ± SD as calculated from the samples with positive identification of the protein in question. On the first page, proteins are listed according to abundance and number of positive samples in glioblastoma cyst fluid. On the second page, proteins are listed alphabetically. In the rightmost columns, data on peptide counts are given together with gene names and FASTA headers. [file 12987_2022_333_MOESM1_ESM.xlsx]

## Sheet: Proteins according to abundance
Supplemental Table 1. In the order of abundance: Proteins identified in cyst fluid from cystic glioblastomas.
Cyst fluid was harvested from 12 cystic glioblastomas.
Data are: number of samples in which the protein was detected, log-10 values of raw data (area under the curve) from the mass spectrometry analysis; mean ± SD.
Proteins are listed according to abundance and number of positive samples in glioblastoma cyst fluid.
In the rightmost columns data on peptide counts are given together with gene names and FASTA headers.
Protein names	Glioblastoma
	(N=12)				Majority protein IDs	Peptide counts (all)	Peptide counts (razor+unique)	Peptide counts (unique)	Protein names (multiple)	Gene names	Fasta headers
	Positive samples out of 12	Mean	SD
Serum albumin	12	11.6646	0.129047		CON__P02768-1;P02768;H0YA55;B7WNR0;D6RHD5;C9JKR2	68;68;55;55;52;45;21	68;68;55;55;52;45;21	21;21;11;10;10;0;16	Serum albumin	ALB	>P02768-1 SWISS-PROT:P02768-1 Tax_Id=9606 Gene_Symbol=ALB Isoform 1 of Serum albumin precursor;>sp|P02768|ALBU_HUMAN Serum albumin OS=Homo sapiens GN=ALB PE=1 SV=2;>tr|H0YA55|H0YA55_HUMAN Serum albumin (Fragment) OS=Homo sapiens GN=ALB PE=1 SV=1;>tr|B7WNR0
Apolipoprotein A-I	12	11.5085	0.305055		P02647;F8W696	55;46;1	55;46;1	55;46;1	Apolipoprotein A-I;Proapolipoprotein A-I;Truncated apolipoprotein A-I	APOA1	>sp|P02647|APOA1_HUMAN Apolipoprotein A-I OS=Homo sapiens GN=APOA1 PE=1 SV=1;>tr|F8W696|F8W696_HUMAN Truncated apolipoprotein A-I OS=Homo sapiens GN=APOA1 PE=1 SV=1
Alpha-1-antitrypsin	12	11.2486	0.27764		P01009;P01009-2;P01009-3	54;45;36;11;4;2;2	54;45;36;11;4;2;2	54;45;36;11;4;2;2	Alpha-1-antitrypsin;Short peptide from AAT	SERPINA1	>sp|P01009|A1AT_HUMAN Alpha-1-antitrypsin OS=Homo sapiens GN=SERPINA1 PE=1 SV=3;>sp|P01009-2|A1AT_HUMAN Isoform 2 of Alpha-1-antitrypsin OS=Homo sapiens GN=SERPINA1;>sp|P01009-3|A1AT_HUMAN Isoform 3 of Alpha-1-antitrypsin OS=Homo sapiens GN=SERPINA1
Alpha-1-acid glycoprotein 1	12	10.9733	0.305823		P02763	15	15	11	Alpha-1-acid glycoprotein 1	ORM1	>sp|P02763|A1AG1_HUMAN Alpha-1-acid glycoprotein 1 OS=Homo sapiens GN=ORM1 PE=1 SV=1
Serotransferrin	12	10.8148	0.180038		P02787	57;9;7;6;3;1;1	57;9;7;6;3;1;1	51;8;7;1;1;1;0	Serotransferrin	TF	>sp|P02787|TRFE_HUMAN Serotransferrin OS=Homo sapiens GN=TF PE=1 SV=3
Apolipoprotein A-IV	12	10.6296	0.551708		P06727	50	50	48	Apolipoprotein A-IV	APOA4	>sp|P06727|APOA4_HUMAN Apolipoprotein A-IV OS=Homo sapiens GN=APOA4 PE=1 SV=3
Zinc-alpha-2-glycoprotein	12	10.6125	0.31289		P25311;C9JEV0	25;20;4	25;20;4	25;20;4	Zinc-alpha-2-glycoprotein	AZGP1	>sp|P25311|ZA2G_HUMAN Zinc-alpha-2-glycoprotein OS=Homo sapiens GN=AZGP1 PE=1 SV=2;>tr|C9JEV0|C9JEV0_HUMAN Zinc-alpha-2-glycoprotein OS=Homo sapiens GN=AZGP1 PE=3 SV=1
Alpha-2-macroglobulin	12	10.5766	0.409484		P01023	72;7;6;6;1	72;7;6;6;1	64;5;6;6;1	Alpha-2-macroglobulin	A2M	>sp|P01023|A2MG_HUMAN Alpha-2-macroglobulin OS=Homo sapiens GN=A2M PE=1 SV=3
Ig gamma-1 chain C region	12	10.5562	0.321926		P01857	21	21	9	Ig gamma-1 chain C region	IGHG1	>sp|P01857|IGHG1_HUMAN Ig gamma-1 chain C region OS=Homo sapiens GN=IGHG1 PE=1 SV=1
Hemoglobin subunit beta	12	10.5258	0.621386		P68871;F8W6P5	26;18	26;18	17;12	Hemoglobin subunit beta;LVV-hemorphin-7;Spinorphin	HBB	>sp|P68871|HBB_HUMAN Hemoglobin subunit beta OS=Homo sapiens GN=HBB PE=1 SV=2;>tr|F8W6P5|F8W6P5_HUMAN LVV-hemorphin-7 (Fragment) OS=Homo sapiens GN=HBB PE=1 SV=1
Ig lambda-2 chain C regions	12	10.5225	0.190227		A0A075B6L0;P0CG05	11;11	11;11	1;1	Ig lambda-2 chain C regions	IGLC3;IGLC2	>tr|A0A075B6L0|A0A075B6L0_HUMAN Ig lambda-2 chain C regions (Fragment) OS=Homo sapiens GN=IGLC3 PE=4 SV=1;>sp|P0CG05|LAC2_HUMAN Ig lambda-2 chain C regions OS=Homo sapiens GN=IGLC2 PE=1 SV=1
Complement C3	12	10.4409	0.354768		P01024	106;9;9;5;2	106;9;9;5;2	103;9;9;5;2	Complement C3;Complement C3 beta chain;C3-beta-c;Complement C3 alpha chain;C3a anaphylatoxin;Acylation stimulating protein;Complement C3b alpha chain	C3	>sp|P01024|CO3_HUMAN Complement C3 OS=Homo sapiens GN=C3 PE=1 SV=2
Ig kappa chain C region	12	10.4374	0.170388		P01834;A0A075B6H6	8;7	8;7	8;7	Ig kappa chain C region	IGKC	>sp|P01834|IGKC_HUMAN Ig kappa chain C region OS=Homo sapiens GN=IGKC PE=1 SV=1;>tr|A0A075B6H6|A0A075B6H6_HUMAN Ig kappa chain C region (Fragment) OS=Homo sapiens GN=IGKC PE=4 SV=1
Hemopexin	12	10.3633	0.193165		P02790	21	21	21	Hemopexin	HPX	>sp|P02790|HEMO_HUMAN Hemopexin OS=Homo sapiens GN=HPX PE=1 SV=2
Transthyretin	12	10.3514	0.373216		P02766	18	18	18	Transthyretin	TTR	>sp|P02766|TTHY_HUMAN Transthyretin OS=Homo sapiens GN=TTR PE=1 SV=1
Alpha-1-antichymotrypsin	12	10.3496	0.269922		P01011;G3V3A0	30;15;13;1	30;15;13;1	30;15;13;1	Alpha-1-antichymotrypsin;Alpha-1-antichymotrypsin His-Pro-less	SERPINA3	>sp|P01011|AACT_HUMAN Alpha-1-antichymotrypsin OS=Homo sapiens GN=SERPINA3 PE=1 SV=2;>tr|G3V3A0|G3V3A0_HUMAN Alpha-1-antichymotrypsin OS=Homo sapiens GN=SERPINA3 PE=3 SV=1
Ig alpha-1 chain C region	12	10.3104	0.215169		P01876	19	19	4	Ig alpha-1 chain C region	IGHA1	>sp|P01876|IGHA1_HUMAN Ig alpha-1 chain C region OS=Homo sapiens GN=IGHA1 PE=1 SV=2
Alpha-1-acid glycoprotein 2	12	10.2778	0.39365		P19652	14	10	10	Alpha-1-acid glycoprotein 2	ORM2	>sp|P19652|A1AG2_HUMAN Alpha-1-acid glycoprotein 2 OS=Homo sapiens GN=ORM2 PE=1 SV=2
Apolipoprotein E	12	10.2657	0.243774		P02649;H0Y7L5;E9PEV4;E7ERP7	32;22;18;18;4	32;22;18;18;4	32;22;18;18;4	Apolipoprotein E	APOE	>sp|P02649|APOE_HUMAN Apolipoprotein E OS=Homo sapiens GN=APOE PE=1 SV=1;>tr|H0Y7L5|H0Y7L5_HUMAN Apolipoprotein E (Fragment) OS=Homo sapiens GN=APOE PE=1 SV=2;>tr|E9PEV4|E9PEV4_HUMAN Apolipoprotein E (Fragment) OS=Homo sapiens GN=APOE PE=1 SV=1;>tr|E7ERP7|
Fibrinogen alpha chain	12	10.2158	0.438961		P02671;P02671-2	58;56;2	58;56;2	58;56;2	Fibrinogen alpha chain;Fibrinopeptide A;Fibrinogen alpha chain	FGA	>sp|P02671|FIBA_HUMAN Fibrinogen alpha chain OS=Homo sapiens GN=FGA PE=1 SV=2;>sp|P02671-2|FIBA_HUMAN Isoform 2 of Fibrinogen alpha chain OS=Homo sapiens GN=FGA
Alpha-1B-glycoprotein	12	10.2119	0.215763		P04217;M0R009	19;10;1	19;10;1	6;6;0	Alpha-1B-glycoprotein	A1BG	>sp|P04217|A1BG_HUMAN Alpha-1B-glycoprotein OS=Homo sapiens GN=A1BG PE=1 SV=4;>tr|M0R009|M0R009_HUMAN Alpha-1B-glycoprotein (Fragment) OS=Homo sapiens GN=A1BG PE=4 SV=2
Clusterin	12	10.1823	0.2619		P10909-4;P10909;P10909-5;P10909-2;P10909-3;H0YLK8;H0YC35	25;25;25;25;16;14;13;11;11;9;7;7;7;6	25;25;25;25;16;14;13;11;11;9;7;7;7;6	25;25;25;25;16;14;13;11;11;9;7;7;7;6	Clusterin;Clusterin beta chain;Clusterin alpha chain;Clusterin	CLU	>sp|P10909-4|CLUS_HUMAN Isoform 4 of Clusterin OS=Homo sapiens GN=CLU;>sp|P10909|CLUS_HUMAN Clusterin OS=Homo sapiens GN=CLU PE=1 SV=1;>sp|P10909-5|CLUS_HUMAN Isoform 5 of Clusterin OS=Homo sapiens GN=CLU;>sp|P10909-2|CLUS_HUMAN Isoform 2 of Clusterin OS=H
Hemoglobin subunit alpha	12	10.1603	0.710361		P69905	20	20	9	Hemoglobin subunit alpha	HBA1	>sp|P69905|HBA_HUMAN Hemoglobin subunit alpha OS=Homo sapiens GN=HBA1 PE=1 SV=2
Apolipoprotein A-II	12	10.1498	0.370542		V9GYM3;P02652;V9GYE3;V9GYG9	9;9;8;7;3;3	9;9;8;7;3;3	9;9;8;7;3;3	Apolipoprotein A-II;Proapolipoprotein A-II;Truncated apolipoprotein A-II	APOA2	>tr|V9GYM3|V9GYM3_HUMAN Apolipoprotein A-II OS=Homo sapiens GN=APOA2 PE=1 SV=1;>sp|P02652|APOA2_HUMAN Apolipoprotein A-II OS=Homo sapiens GN=APOA2 PE=1 SV=1;>tr|V9GYE3|V9GYE3_HUMAN Apolipoprotein A-II OS=Homo sapiens GN=APOA2 PE=1 SV=1;>tr|V9GYG9|V9GYG9_HU
Vimentin	12	10.1217	0.564733		P08670;B0YJC4;B0YJC5	49;47;25;17;5;5;5;5;2	49;47;25;17;5;5;5;5;2	44;42;21;17;3;2;3;3;2	Vimentin	VIM	>sp|P08670|VIME_HUMAN Vimentin OS=Homo sapiens GN=VIM PE=1 SV=4;>tr|B0YJC4|B0YJC4_HUMAN Vimentin OS=Homo sapiens GN=VIM PE=1 SV=1;>tr|B0YJC5|B0YJC5_HUMAN Vimentin OS=Homo sapiens GN=VIM PE=1 SV=1
Haptoglobin	12	10.1079	0.856328		P00738;J3QLC9;P00738-2;H3BS21	35;31;29;20;10;4;4;4	35;31;29;20;10;4;4;4	3;3;3;3;3;3;3;3	Haptoglobin;Haptoglobin alpha chain;Haptoglobin beta chain	HP	>sp|P00738|HPT_HUMAN Haptoglobin OS=Homo sapiens GN=HP PE=1 SV=1;>tr|J3QLC9|J3QLC9_HUMAN Haptoglobin (Fragment) OS=Homo sapiens GN=HP PE=1 SV=1;>sp|P00738-2|HPT_HUMAN Isoform 2 of Haptoglobin OS=Homo sapiens GN=HP;>tr|H3BS21|H3BS21_HUMAN Haptoglobin (Fragm
Antithrombin-III	12	10.1029	0.190432		P01008	31;7	31;7	31;7	Antithrombin-III	SERPINC1	>sp|P01008|ANT3_HUMAN Antithrombin-III OS=Homo sapiens GN=SERPINC1 PE=1 SV=1
Alpha-2-HS-glycoprotein	12	10.0769	0.369902		C9JV77;P02765	7;7	7;7	7;7	Alpha-2-HS-glycoprotein;Alpha-2-HS-glycoprotein chain A;Alpha-2-HS-glycoprotein chain B	AHSG	>tr|C9JV77|C9JV77_HUMAN Alpha-2-HS-glycoprotein OS=Homo sapiens GN=AHSG PE=1 SV=1;>sp|P02765|FETUA_HUMAN Alpha-2-HS-glycoprotein OS=Homo sapiens GN=AHSG PE=1 SV=1
Histidine-rich glycoprotein	12	10.0503	0.499391		P04196	18	18	18	Histidine-rich glycoprotein	HRG	>sp|P04196|HRG_HUMAN Histidine-rich glycoprotein OS=Homo sapiens GN=HRG PE=1 SV=1
Ceruloplasmin	12	10.0331	0.362304		P00450	46;8;4	46;8;4	2;2;0	Ceruloplasmin	CP	>sp|P00450|CERU_HUMAN Ceruloplasmin OS=Homo sapiens GN=CP PE=1 SV=1
Complement C4-B	12	9.99749	0.443211		P0C0L5;F5GXS0	82;80	82;80	6;6	Complement C4-B;Complement C4 beta chain;Complement C4-B alpha chain;C4a anaphylatoxin;C4b-B;C4d-B;Complement C4 gamma chain	C4B	>sp|P0C0L5|CO4B_HUMAN Complement C4-B OS=Homo sapiens GN=C4B PE=1 SV=2;>tr|F5GXS0|F5GXS0_HUMAN Complement C4-B OS=Homo sapiens GN=C4B PE=4 SV=1
Fibrinogen beta chain	12	9.9799	0.460052		P02675;D6REL8	36;22	36;22	28;18	Fibrinogen beta chain;Fibrinopeptide B;Fibrinogen beta chain	FGB	>sp|P02675|FIBB_HUMAN Fibrinogen beta chain OS=Homo sapiens GN=FGB PE=1 SV=2;>tr|D6REL8|D6REL8_HUMAN Fibrinogen beta chain OS=Homo sapiens GN=FGB PE=1 SV=1
Apolipoprotein C-III	12	9.95659	0.535742		B0YIW2;P02656	10;10	10;10	10;10	Apolipoprotein C-III	APOC3	>tr|B0YIW2|B0YIW2_HUMAN Apolipoprotein C-III OS=Homo sapiens GN=APOC3 PE=1 SV=1;>sp|P02656|APOC3_HUMAN Apolipoprotein C-III OS=Homo sapiens GN=APOC3 PE=1 SV=1
Osteopontin	12	9.94974	0.491038		P10451-4;P10451;P10451-2;D6R9C5	16;16;13;8;1	16;16;13;8;1	2;2;0;0;0	Osteopontin	SPP1	>sp|P10451-4|OSTP_HUMAN Isoform D of Osteopontin OS=Homo sapiens GN=SPP1;>sp|P10451|OSTP_HUMAN Osteopontin OS=Homo sapiens GN=SPP1 PE=1 SV=1;>sp|P10451-2|OSTP_HUMAN Isoform B of Osteopontin OS=Homo sapiens GN=SPP1;>tr|D6R9C5|D6R9C5_HUMAN Osteopontin (Fragm
Fibronectin	12	9.92835	0.278845		P02751;P02751-8;P02751-15;P02751-3;P02751-14;P02751-17;P02751-11;P02751-7;P02751-6;P02751-5;P02751-10;P02751-9;P02751-13;P02751-4;P02751-12;H0Y7Z1	70;68;68;67;65;65;65;65;64;64;63;63;61;60;54;36;8;7;7	70;68;68;67;65;65;65;65;64;64;63;63;61;60;54;36;8;7;7	70;68;68;67;65;65;65;65;64;64;63;63;61;60;54;36;8;7;7	Fibronectin;Anastellin;Ugl-Y1;Ugl-Y2;Ugl-Y3	FN1	>sp|P02751|FINC_HUMAN Fibronectin OS=Homo sapiens GN=FN1 PE=1 SV=4;>sp|P02751-8|FINC_HUMAN Isoform 8 of Fibronectin OS=Homo sapiens GN=FN1;>sp|P02751-15|FINC_HUMAN Isoform 15 of Fibronectin OS=Homo sapiens GN=FN1;>sp|P02751-3|FINC_HUMAN Isoform 3 of Fibron
Glial fibrillary acidic protein	12	9.91855	0.905751		P14136;P14136-3;P14136-2;K7EJU1;K7EKH9	37;35;35;21;21;15;13;11;2;1;1	35;33;33;20;20;14;12;10;2;1;1	32;31;31;20;19;14;12;8;2;1;0	Glial fibrillary acidic protein	GFAP	>sp|P14136|GFAP_HUMAN Glial fibrillary acidic protein OS=Homo sapiens GN=GFAP PE=1 SV=1;>sp|P14136-3|GFAP_HUMAN Isoform 3 of Glial fibrillary acidic protein OS=Homo sapiens GN=GFAP;>sp|P14136-2|GFAP_HUMAN Isoform 2 of Glial fibrillary acidic protein OS=Hom
Ig kappa chain V-III region SIE/WOL	12	9.91724	0.206061		P01620;P01623	5;3	5;3	2;0	Ig kappa chain V-III region SIE;Ig kappa chain V-III region WOL		>sp|P01620|KV302_HUMAN Ig kappa chain V-III region SIE OS=Homo sapiens PE=1 SV=1;>sp|P01623|KV305_HUMAN Ig kappa chain V-III region WOL OS=Homo sapiens PE=1 SV=1
Apolipoprotein B-100/B-48	12	9.89287	0.483342		P04114	211;40;3	211;40;3	211;40;3	Apolipoprotein B-100;Apolipoprotein B-48	APOB	>sp|P04114|APOB_HUMAN Apolipoprotein B-100 OS=Homo sapiens GN=APOB PE=1 SV=2
Leucine-rich alpha-2-glycoprotein	12	9.8927	0.406161		P02750	15	15	15	Leucine-rich alpha-2-glycoprotein	LRG1	>sp|P02750|A2GL_HUMAN Leucine-rich alpha-2-glycoprotein OS=Homo sapiens GN=LRG1 PE=1 SV=2
Angiotensinogen/Angiotensin	12	9.83996	0.396328		P01019	19	19	19	Angiotensinogen;Angiotensin-1;Angiotensin-2;Angiotensin-3;Angiotensin-4;Angiotensin 1-9;Angiotensin 1-7;Angiotensin 1-5;Angiotensin 1-4	AGT	>sp|P01019|ANGT_HUMAN Angiotensinogen OS=Homo sapiens GN=AGT PE=1 SV=1
Vitamin D-binding protein	12	9.78367	0.201963		D6RF35;P02774;P02774-3;P02774-2	20;18;18;13;9;5;1;1	20;18;18;13;9;5;1;1	20;18;18;13;9;5;1;1	Vitamin D-binding protein	GC	>tr|D6RF35|D6RF35_HUMAN Vitamin D-binding protein OS=Homo sapiens GN=GC PE=1 SV=1;>sp|P02774|VTDB_HUMAN Vitamin D-binding protein OS=Homo sapiens GN=GC PE=1 SV=1;>sp|P02774-3|VTDB_HUMAN Isoform 3 of Vitamin D-binding protein OS=Homo sapiens GN=GC;>sp|P0277
Plasma protease C1 inhibitor	12	9.75056	0.221928		P05155;P05155-3;E9PGN7;P05155-2;H9KV48	18;18;17;17;16;3;2;1;1	18;18;17;17;16;3;2;1;1	18;18;17;17;16;3;2;1;1	Plasma protease C1 inhibitor	SERPING1	>sp|P05155|IC1_HUMAN Plasma protease C1 inhibitor OS=Homo sapiens GN=SERPING1 PE=1 SV=2;>sp|P05155-3|IC1_HUMAN Isoform 3 of Plasma protease C1 inhibitor OS=Homo sapiens GN=SERPING1;>tr|E9PGN7|E9PGN7_HUMAN Plasma protease C1 inhibitor OS=Homo sapiens GN=SER
Inter-alpha-trypsin inhibitor heavy chain H4	12	9.7332	0.30601		Q14624;Q14624-3;Q14624-2;Q14624-4;H7C0L5	44;41;41;36;32;2	44;41;41;36;32;2	1;0;0;0;0;0	Inter-alpha-trypsin inhibitor heavy chain H4;70 kDa inter-alpha-trypsin inhibitor heavy chain H4;35 kDa inter-alpha-trypsin inhibitor heavy chain H4	ITIH4	>sp|Q14624|ITIH4_HUMAN Inter-alpha-trypsin inhibitor heavy chain H4 OS=Homo sapiens GN=ITIH4 PE=1 SV=4;>sp|Q14624-3|ITIH4_HUMAN Isoform 3 of Inter-alpha-trypsin inhibitor heavy chain H4 OS=Homo sapiens GN=ITIH4;>sp|Q14624-2|ITIH4_HUMAN Isoform 2 of Inter-a
Gelsolin	12	9.68201	0.158235		P06396	35	35	3	Gelsolin	GSN	>sp|P06396|GELS_HUMAN Gelsolin OS=Homo sapiens GN=GSN PE=1 SV=1
Alpha-2-antiplasmin	12	9.63125	0.170156		P08697;P08697-2	19;17;9;8;2	19;17;9;8;2	19;17;9;8;2	Alpha-2-antiplasmin	SERPINF2	>sp|P08697|A2AP_HUMAN Alpha-2-antiplasmin OS=Homo sapiens GN=SERPINF2 PE=1 SV=3;>sp|P08697-2|A2AP_HUMAN Isoform 2 of Alpha-2-antiplasmin OS=Homo sapiens GN=SERPINF2
Ig gamma-2 chain C region	12	9.62947	0.606461		P01859	15	8	7	Ig gamma-2 chain C region	IGHG2	>sp|P01859|IGHG2_HUMAN Ig gamma-2 chain C region OS=Homo sapiens GN=IGHG2 PE=1 SV=2
Ig mu chain C region	12	9.62405	0.3909		A0A075B6N9;P01871;P01871-2	16;16;16	16;16;16	6;6;6	Ig mu chain C region	IGHM	>tr|A0A075B6N9|A0A075B6N9_HUMAN Ig mu chain C region (Fragment) OS=Homo sapiens GN=IGHM PE=4 SV=1;>sp|P01871|IGHM_HUMAN Ig mu chain C region OS=Homo sapiens GN=IGHM PE=1 SV=3;>sp|P01871-2|IGHM_HUMAN Isoform 2 of Ig mu chain C region OS=Homo sapiens GN=IGHM
Kininogen-1/Bradykinin	12	9.60225	0.177258		P01042	17;1;1;1	17;1;1;1	5;0;0;0	Kininogen-1;Kininogen-1 heavy chain;T-kinin;Bradykinin;Lysyl-bradykinin;Kininogen-1 light chain;Low molecular weight growth-promoting factor	KNG1	>sp|P01042|KNG1_HUMAN Kininogen-1 OS=Homo sapiens GN=KNG1 PE=1 SV=2
Ig kappa chain V-IV region Len	12	9.58031	0.244687		P01625	5	5	2	Ig kappa chain V-IV region Len		>sp|P01625|KV402_HUMAN Ig kappa chain V-IV region Len OS=Homo sapiens PE=1 SV=2
Afamin	12	9.56684	0.265066		P43652	16;1	16;1	16;1	Afamin	AFM	>sp|P43652|AFAM_HUMAN Afamin OS=Homo sapiens GN=AFM PE=1 SV=1
Fibrinogen gamma chain	12	9.5658	0.693696		P02679-2;P02679;C9JEU5;C9JC84	27;27;26;26	27;27;26;26	18;18;18;18	Fibrinogen gamma chain	FGG	>sp|P02679-2|FIBG_HUMAN Isoform Gamma-A of Fibrinogen gamma chain OS=Homo sapiens GN=FGG;>sp|P02679|FIBG_HUMAN Fibrinogen gamma chain OS=Homo sapiens GN=FGG PE=1 SV=3;>tr|C9JEU5|C9JEU5_HUMAN Fibrinogen gamma chain OS=Homo sapiens GN=FGG PE=1 SV=1;>tr|C9JC8
Vitronectin	12	9.55858	0.124389		P04004	13;4;2	13;4;2	13;4;2	Vitronectin;Vitronectin V65 subunit;Vitronectin V10 subunit;Somatomedin-B	VTN	>sp|P04004|VTNC_HUMAN Vitronectin OS=Homo sapiens GN=VTN PE=1 SV=1
Prothrombin/Thrombin	12	9.53404	0.279089		P00734;E9PIT3	12;10;4	12;10;4	10;8;3	Prothrombin;Activation peptide fragment 1;Activation peptide fragment 2;Thrombin light chain;Thrombin heavy chain	F2	>sp|P00734|THRB_HUMAN Prothrombin OS=Homo sapiens GN=F2 PE=1 SV=2;>tr|E9PIT3|E9PIT3_HUMAN Thrombin light chain OS=Homo sapiens GN=F2 PE=3 SV=1
Immunoglobulin lambda-like polypeptide 5	12	9.52132	0.243085		B9A064;A0A075B6K8;P0CG04	11;9;9	5;3;3	5;3;3	Immunoglobulin lambda-like polypeptide 5;Ig lambda-1 chain C regions	IGLL5;IGLC1	>sp|B9A064|IGLL5_HUMAN Immunoglobulin lambda-like polypeptide 5 OS=Homo sapiens GN=IGLL5 PE=2 SV=2;>tr|A0A075B6K8|A0A075B6K8_HUMAN Ig lambda-1 chain C regions (Fragment) OS=Homo sapiens GN=IGLC1 PE=4 SV=1;>sp|P0CG04|LAC1_HUMAN Ig lambda-1 chain C regions O
Actin, cytoplasmic 2	12	9.47521	0.698385		P63261;P60709;I3L3I0;I3L1U9	21;21;16;16;10;10;10;10;9;9;3	21;21;16;16;10;10;10;10;9;9;3	2;2;0;0;0;0;0;0;0;0;0	Actin, cytoplasmic 2;Actin, cytoplasmic 2, N-terminally processed;Actin, cytoplasmic 1;Actin, cytoplasmic 1, N-terminally processed	ACTG1;ACTB	>sp|P63261|ACTG_HUMAN Actin, cytoplasmic 2 OS=Homo sapiens GN=ACTG1 PE=1 SV=1;>sp|P60709|ACTB_HUMAN Actin, cytoplasmic 1 OS=Homo sapiens GN=ACTB PE=1 SV=1;>tr|I3L3I0|I3L3I0_HUMAN Actin, cytoplasmic 2, N-terminally processed (Fragment) OS=Homo sapiens GN=AC
Inter-alpha-trypsin inhibitor light chain	12	9.45932	0.21857		P02760;S4R3Y4;S4R471	6;5;4	6;5;4	6;5;4	Protein AMBP;Alpha-1-microglobulin;Inter-alpha-trypsin inhibitor light chain;Trypstatin	AMBP	>sp|P02760|AMBP_HUMAN Protein AMBP OS=Homo sapiens GN=AMBP PE=1 SV=1;>tr|S4R3Y4|S4R3Y4_HUMAN Protein AMBP OS=Homo sapiens GN=AMBP PE=3 SV=1;>tr|S4R471|S4R471_HUMAN Protein AMBP (Fragment) OS=Homo sapiens GN=AMBP PE=4 SV=1
Lumican	12	9.44874	0.389376		P51884	13;4	13;4	13;4	Lumican	LUM	>sp|P51884|LUM_HUMAN Lumican OS=Homo sapiens GN=LUM PE=1 SV=2
Protein S100-A9	12	9.44629	0.793767		P06702	18	18	18	Protein S100-A9	S100A9	>sp|P06702|S10A9_HUMAN Protein S100-A9 OS=Homo sapiens GN=S100A9 PE=1 SV=1
Ig kappa chain V-I region Roy	12	9.39733	0.280336		P01608	4	4	3	Ig kappa chain V-I region Roy		>sp|P01608|KV116_HUMAN Ig kappa chain V-I region Roy OS=Homo sapiens PE=1 SV=1
Inter-alpha-trypsin inhibitor heavy chain H2	12	9.39668	0.407624		Q5T985;P19823	35;35;12;11	35;35;12;11	35;35;12;11	Inter-alpha-trypsin inhibitor heavy chain H2	ITIH2	>tr|Q5T985|Q5T985_HUMAN Inter-alpha-trypsin inhibitor heavy chain H2 OS=Homo sapiens GN=ITIH2 PE=1 SV=1;>sp|P19823|ITIH2_HUMAN Inter-alpha-trypsin inhibitor heavy chain H2 OS=Homo sapiens GN=ITIH2 PE=1 SV=2
Ig heavy chain V-III region BRO/NIE/TEI	12	9.38736	0.243811		P01766;P01770;P01777	2;1;1	2;1;1	2;1;1	Ig heavy chain V-III region BRO;Ig heavy chain V-III region NIE;Ig heavy chain V-III region TEI		>sp|P01766|HV305_HUMAN Ig heavy chain V-III region BRO OS=Homo sapiens PE=1 SV=1;>sp|P01770|HV309_HUMAN Ig heavy chain V-III region NIE OS=Homo sapiens PE=1 SV=1;>sp|P01777|HV316_HUMAN Ig heavy chain V-III region TEI OS=Homo sapiens PE=1 SV=1
Apolipoprotein C-II	12	9.38292	0.663866		K7ER74;P02655	7;6;3;3;1	7;6;3;3;1	6;6;3;3;0	Apolipoprotein C-II	APOC4-APOC2;APOC2	>tr|K7ER74|K7ER74_HUMAN Protein APOC4-APOC2 OS=Homo sapiens GN=APOC4-APOC2 PE=4 SV=1;>sp|P02655|APOC2_HUMAN Apolipoprotein C-II OS=Homo sapiens GN=APOC2 PE=1 SV=1
Complement factor B	12	9.36957	0.288213		B4E1Z4;E7ETN3;P00751	44;37;29;18;15;3;2;2;1;1;1;1;1	44;37;29;18;15;3;2;2;1;1;1;1;1	29;27;29;18;15;3;0;0;1;0;0;0;0	Complement factor B;Complement factor B Ba fragment;Complement factor B Bb fragment	CFB	>tr|B4E1Z4|B4E1Z4_HUMAN Uncharacterized protein OS=Homo sapiens PE=2 SV=1;>tr|E7ETN3|E7ETN3_HUMAN Uncharacterized protein OS=Homo sapiens PE=3 SV=1;>sp|P00751|CFAB_HUMAN Complement factor B OS=Homo sapiens GN=CFB PE=1 SV=2
Apolipoprotein C-I	12	9.33522	0.410209		K7ERI9;P02654;K7EKP1;K7EJI9;K7ELM9;K7EPF9	4;4;2;2;2;2	4;4;2;2;2;2	4;4;2;2;2;2	Apolipoprotein C-I;Truncated apolipoprotein C-I	APOC1	>tr|K7ERI9|K7ERI9_HUMAN Truncated apolipoprotein C-I (Fragment) OS=Homo sapiens GN=APOC1 PE=4 SV=1;>sp|P02654|APOC1_HUMAN Apolipoprotein C-I OS=Homo sapiens GN=APOC1 PE=1 SV=1;>tr|K7EKP1|K7EKP1_HUMAN Apolipoprotein C-I (Fragment) OS=Homo sapiens GN=APOC1 P
Inter-alpha-trypsin inhibitor heavy chain H1	12	9.3014	0.466731		P19827;P19827-2;P19827-3	26;19;13;9;6;4;2	26;19;13;9;6;4;2	26;19;13;9;6;4;2	Inter-alpha-trypsin inhibitor heavy chain H1	ITIH1	>sp|P19827|ITIH1_HUMAN Inter-alpha-trypsin inhibitor heavy chain H1 OS=Homo sapiens GN=ITIH1 PE=1 SV=3;>sp|P19827-2|ITIH1_HUMAN Isoform 2 of Inter-alpha-trypsin inhibitor heavy chain H1 OS=Homo sapiens GN=ITIH1;>sp|P19827-3|ITIH1_HUMAN Isoform 3 of Inter-a
Tenascin	12	9.27645	0.344431		P24821;P24821-4;J3QSU6;E9PC84;P24821-3;F5H7V9;P24821-2;P24821-5;P24821-6	55;53;49;47;43;41;41;40;36;19	55;53;49;47;43;41;41;40;36;19	55;53;49;47;43;41;41;40;36;19	Tenascin	TNC	>sp|P24821|TENA_HUMAN Tenascin OS=Homo sapiens GN=TNC PE=1 SV=3;>sp|P24821-4|TENA_HUMAN Isoform 4 of Tenascin OS=Homo sapiens GN=TNC;>tr|J3QSU6|J3QSU6_HUMAN Tenascin OS=Homo sapiens GN=TNC PE=1 SV=1;>tr|E9PC84|E9PC84_HUMAN Tenascin OS=Homo sapiens GN=TNC P
Retinol-binding protein 4	12	9.26176	0.3397		Q5VY30;P02753	4;4	4;4	4;4	Retinol-binding protein 4;Plasma retinol-binding protein(1-182);Plasma retinol-binding protein(1-181);Plasma retinol-binding protein(1-179);Plasma retinol-binding protein(1-176)	RBP4	>tr|Q5VY30|Q5VY30_HUMAN Retinol binding protein 4, plasma, isoform CRA_b OS=Homo sapiens GN=RBP4 PE=1 SV=2;>sp|P02753|RET4_HUMAN Retinol-binding protein 4 OS=Homo sapiens GN=RBP4 PE=1 SV=3
PTB domain-containing engulfment adapter protein 1	12	9.23754	0.485959		Q9UBP9-3;Q9UBP9-4;Q9UBP9	1;1;1	1;1;1	1;1;1	PTB domain-containing engulfment adapter protein 1	GULP1	>sp|Q9UBP9-3|GULP1_HUMAN Isoform 3 of PTB domain-containing engulfment adapter protein 1 OS=Homo sapiens GN=GULP1;>sp|Q9UBP9-4|GULP1_HUMAN Isoform 4 of PTB domain-containing engulfment adapter protein 1 OS=Homo sapiens GN=GULP1;>sp|Q9UBP9|GULP1_HUMAN PTB d
Phospholipid transfer protein	12	9.20178	0.613896		P55058;P55058-4;P55058-3;P55058-2	16;15;14;14	16;15;14;14	16;15;14;14	Phospholipid transfer protein	PLTP	>sp|P55058|PLTP_HUMAN Phospholipid transfer protein OS=Homo sapiens GN=PLTP PE=1 SV=1;>sp|P55058-4|PLTP_HUMAN Isoform 4 of Phospholipid transfer protein OS=Homo sapiens GN=PLTP;>sp|P55058-3|PLTP_HUMAN Isoform 3 of Phospholipid transfer protein OS=Homo sapi
Corticosteroid-binding globulin	12	9.18088	0.243192		P08185;G3V350	13;7;4	13;7;4	13;7;4	Corticosteroid-binding globulin	SERPINA6	>sp|P08185|CBG_HUMAN Corticosteroid-binding globulin OS=Homo sapiens GN=SERPINA6 PE=1 SV=1;>tr|G3V350|G3V350_HUMAN Corticosteroid-binding globulin OS=Homo sapiens GN=SERPINA6 PE=3 SV=1
Ferritin light chain	12	9.17915	0.702313		P02792	11	11	11	Ferritin light chain	FTL	>sp|P02792|FRIL_HUMAN Ferritin light chain OS=Homo sapiens GN=FTL PE=1 SV=2
Ig lambda chain V-III region LOI	12	9.16042	0.308867		P80748	4	3	3	Ig lambda chain V-III region LOI		>sp|P80748|LV302_HUMAN Ig lambda chain V-III region LOI OS=Homo sapiens PE=1 SV=1
Heparin cofactor 2	12	9.14349	0.22617		P05546	16;2	16;2	16;2	Heparin cofactor 2	SERPIND1	>sp|P05546|HEP2_HUMAN Heparin cofactor 2 OS=Homo sapiens GN=SERPIND1 PE=1 SV=3
Apolipoprotein D	12	9.13003	0.243605		C9JF17;P05090	8;8;3	8;8;3	8;8;3	Apolipoprotein D	APOD	>tr|C9JF17|C9JF17_HUMAN Apolipoprotein D (Fragment) OS=Homo sapiens GN=APOD PE=4 SV=1;>sp|P05090|APOD_HUMAN Apolipoprotein D OS=Homo sapiens GN=APOD PE=1 SV=1
Monocyte differentiation antigen CD14	12	9.11666	0.451705		P08571;D6RFL4	11;9;1	11;9;1	11;9;1	Monocyte differentiation antigen CD14;Monocyte differentiation antigen CD14, urinary form;Monocyte differentiation antigen CD14, membrane-bound form	CD14	>sp|P08571|CD14_HUMAN Monocyte differentiation antigen CD14 OS=Homo sapiens GN=CD14 PE=1 SV=2;>tr|D6RFL4|D6RFL4_HUMAN Monocyte differentiation antigen CD14, urinary form (Fragment) OS=Homo sapiens GN=CD14 PE=4 SV=1
Pigment epithelium-derived factor	12	9.07733	0.451611		P36955	19;7;6;5;4;4;3;1;1	19;7;6;5;4;4;3;1;1	15;5;5;3;2;3;2;0;0	Pigment epithelium-derived factor	SERPINF1	>sp|P36955|PEDF_HUMAN Pigment epithelium-derived factor OS=Homo sapiens GN=SERPINF1 PE=1 SV=4
Prostaglandin-H2 D-isomerase	12	9.0706	0.499247		H0Y5A1;P41222;Q5SQ11	9;9;6;3	9;9;6;3	9;9;6;3	Prostaglandin-H2 D-isomerase	PTGDS	>tr|H0Y5A1|H0Y5A1_HUMAN Prostaglandin-H2 D-isomerase (Fragment) OS=Homo sapiens GN=PTGDS PE=3 SV=1;>sp|P41222|PTGDS_HUMAN Prostaglandin-H2 D-isomerase OS=Homo sapiens GN=PTGDS PE=1 SV=1;>tr|Q5SQ11|Q5SQ11_HUMAN Prostaglandin-H2 D-isomerase (Fragment) OS=Hom
Ig heavy chain V-III region WAS/TIL/TUR/POM	12	9.05367	0.325865		P01776;P01765;P01779;P01774	2;1;1;1	2;1;1;1	2;1;1;1	Ig heavy chain V-III region WAS;Ig heavy chain V-III region TIL;Ig heavy chain V-III region TUR;Ig heavy chain V-III region POM		>sp|P01776|HV315_HUMAN Ig heavy chain V-III region WAS OS=Homo sapiens PE=1 SV=1;>sp|P01765|HV304_HUMAN Ig heavy chain V-III region TIL OS=Homo sapiens PE=1 SV=1;>sp|P01779|HV318_HUMAN Ig heavy chain V-III region TUR OS=Homo sapiens PE=1 SV=1;>sp|P01774|HV
Complement factor H	12	9.03326	0.218895		P08603;P08603-2	20;10;7;2	20;10;7;2	16;8;5;0	Complement factor H	CFH	>sp|P08603|CFAH_HUMAN Complement factor H OS=Homo sapiens GN=CFH PE=1 SV=4;>sp|P08603-2|CFAH_HUMAN Isoform 2 of Complement factor H OS=Homo sapiens GN=CFH
Calmodulin	12	9.02128	0.611242		H0Y7A7;P62158;E7ETZ0;E7EMB3;Q96HY3;M0QZ52;G3V361	12;12;11;11;7;6;6;5;5;3	12;12;11;11;7;6;6;5;5;3	10;10;9;9;7;4;6;3;3;3	Calmodulin	CALM2;CALM1;CALM3	>tr|H0Y7A7|H0Y7A7_HUMAN Calmodulin (Fragment) OS=Homo sapiens GN=CALM2 PE=1 SV=1;>sp|P62158|CALM_HUMAN Calmodulin OS=Homo sapiens GN=CALM1 PE=1 SV=2;>tr|E7ETZ0|E7ETZ0_HUMAN Calmodulin OS=Homo sapiens GN=CALM1 PE=1 SV=1;>tr|E7EMB3|E7EMB3_HUMAN Calmodulin OS
Ig lambda chain V-IV region Hil	12	9.00835	0.3141		P01717	1	1	1	Ig lambda chain V-IV region Hil		>sp|P01717|LV403_HUMAN Ig lambda chain V-IV region Hil OS=Homo sapiens PE=1 SV=1
SPARC-like protein 1	12	8.98611	0.403445		Q14515;Q14515-2	23;17;6;6;5;5;3	23;17;6;6;5;5;3	23;17;6;6;5;5;3	SPARC-like protein 1	SPARCL1	>sp|Q14515|SPRL1_HUMAN SPARC-like protein 1 OS=Homo sapiens GN=SPARCL1 PE=1 SV=2;>sp|Q14515-2|SPRL1_HUMAN Isoform 2 of SPARC-like protein 1 OS=Homo sapiens GN=SPARCL1
IgGFc-binding protein	12	8.97764	0.485581		Q9Y6R7	37	37	37	IgGFc-binding protein	FCGBP	>sp|Q9Y6R7|FCGBP_HUMAN IgGFc-binding protein OS=Homo sapiens GN=FCGBP PE=1 SV=3
Beta-2-glycoprotein 1	12	8.96131	0.464686		P02749	5;2;1;1;1	5;2;1;1;1	5;2;1;1;1	Beta-2-glycoprotein 1	APOH	>sp|P02749|APOH_HUMAN Beta-2-glycoprotein 1 OS=Homo sapiens GN=APOH PE=1 SV=3
C4b-binding protein alpha chain	12	8.92468	0.353926		P04003	9;1	9;1	9;1	C4b-binding protein alpha chain	C4BPA	>sp|P04003|C4BPA_HUMAN C4b-binding protein alpha chain OS=Homo sapiens GN=C4BPA PE=1 SV=2
Complement factor I	12	8.83798	0.196218		G3XAM2;E7ETH0;P05156	12;12;12;4	12;12;12;4	12;12;12;4	Complement factor I;Complement factor I heavy chain;Complement factor I light chain	CFI	>tr|G3XAM2|G3XAM2_HUMAN Complement factor I light chain OS=Homo sapiens GN=CFI PE=3 SV=1;>tr|E7ETH0|E7ETH0_HUMAN Complement factor I light chain OS=Homo sapiens GN=CFI PE=3 SV=1;>sp|P05156|CFAI_HUMAN Complement factor I OS=Homo sapiens GN=CFI PE=1 SV=2
Ferritin heavy chain	12	8.83013	0.857656		P02794;G3V192;G3V1D1	9;7;6;4;4;2;2;2;2	9;7;6;4;4;2;2;2;2	9;7;6;4;4;2;2;2;2	Ferritin heavy chain;Ferritin heavy chain, N-terminally processed;Ferritin	FTH1	>sp|P02794|FRIH_HUMAN Ferritin heavy chain OS=Homo sapiens GN=FTH1 PE=1 SV=2;>tr|G3V192|G3V192_HUMAN Ferritin OS=Homo sapiens GN=FTH1 PE=1 SV=1;>tr|G3V1D1|G3V1D1_HUMAN Ferritin OS=Homo sapiens GN=FTH1 PE=1 SV=1
Glyceraldehyde-3-phosphate dehydrogenase	12	8.8216	0.850014		P04406;E7EUT5	16;14;1	16;14;1	1;0;0	Glyceraldehyde-3-phosphate dehydrogenase	GAPDH	>sp|P04406|G3P_HUMAN Glyceraldehyde-3-phosphate dehydrogenase OS=Homo sapiens GN=GAPDH PE=1 SV=3;>tr|E7EUT5|E7EUT5_HUMAN Glyceraldehyde-3-phosphate dehydrogenase OS=Homo sapiens GN=GAPDH PE=1 SV=1
Ig gamma-3 chain C region	12	8.81432	0.480724		A0A075B6N8;P01860	16;16	5;5	3;3	Ig gamma-3 chain C region	IGHG3	>tr|A0A075B6N8|A0A075B6N8_HUMAN Ig gamma-3 chain C region (Fragment) OS=Homo sapiens GN=IGHG3 PE=4 SV=1;>sp|P01860|IGHG3_HUMAN Ig gamma-3 chain C region OS=Homo sapiens GN=IGHG3 PE=1 SV=2
Ig lambda chain V-III region SH	12	8.77912	0.340056		P01714	4	3	3	Ig lambda chain V-III region SH		>sp|P01714|LV301_HUMAN Ig lambda chain V-III region SH OS=Homo sapiens PE=1 SV=1
Serum paraoxonase/arylesterase 1	12	8.77663	0.287537		P27169	9;1	9;1	9;1	Serum paraoxonase/arylesterase 1	PON1	>sp|P27169|PON1_HUMAN Serum paraoxonase/arylesterase 1 OS=Homo sapiens GN=PON1 PE=1 SV=3
Complement component C9	12	8.77018	0.320846		P02748	13;2	13;2	13;2	Complement component C9;Complement component C9a;Complement component C9b	C9	>sp|P02748|CO9_HUMAN Complement component C9 OS=Homo sapiens GN=C9 PE=1 SV=2
Plasminogen/Plasmin	12	8.76051	0.377894		P00747	13;2;1	13;2;1	11;0;0	Plasminogen;Plasmin heavy chain A;Activation peptide;Angiostatin;Plasmin heavy chain A, short form;Plasmin light chain B	PLG	>sp|P00747|PLMN_HUMAN Plasminogen OS=Homo sapiens GN=PLG PE=1 SV=2
WAP four-disulfide core domain protein 3	12	8.74821	1.05172		F2Z2G5;F2Z2G4;Q8IUB2	1;1;1	1;1;1	1;1;1	WAP four-disulfide core domain protein 3	WFDC3	>tr|F2Z2G5|F2Z2G5_HUMAN WAP four-disulfide core domain protein 3 OS=Homo sapiens GN=WFDC3 PE=4 SV=1;>tr|F2Z2G4|F2Z2G4_HUMAN WAP four-disulfide core domain protein 3 OS=Homo sapiens GN=WFDC3 PE=4 SV=1;>sp|Q8IUB2|WFDC3_HUMAN WAP four-disulfide core domain pr
Insulin-like growth factor-binding protein complex acid labile subunit	12	8.74626	0.476931		P35858;P35858-2	16;16	16;16	16;16	Insulin-like growth factor-binding protein complex acid labile subunit	IGFALS	>sp|P35858|ALS_HUMAN Insulin-like growth factor-binding protein complex acid labile subunit OS=Homo sapiens GN=IGFALS PE=1 SV=1;>sp|P35858-2|ALS_HUMAN Isoform 2 of Insulin-like growth factor-binding protein complex acid labile subunit OS=Homo sapiens GN=IG
Ig kappa chain V-III region VG	12	8.73711	0.548873		P04433	3	3	3	Ig kappa chain V-III region VG		>sp|P04433|KV309_HUMAN Ig kappa chain V-III region VG (Fragment) OS=Homo sapiens PE=1 SV=1
Cystatin-C	12	8.73448	0.694177		P01034	6	6	6	Cystatin-C	CST3	>sp|P01034|CYTC_HUMAN Cystatin-C OS=Homo sapiens GN=CST3 PE=1 SV=1
Ig kappa chain V-I region CAR	12	8.71665	0.346443		P01596	3	3	2	Ig kappa chain V-I region CAR		>sp|P01596|KV104_HUMAN Ig kappa chain V-I region CAR OS=Homo sapiens PE=1 SV=1
Lysosome-associated membrane glycoprotein 2	12	8.67287	0.374326		P13473-2;P13473;P13473-3	3;3;3;1	3;3;3;1	3;3;3;1	Lysosome-associated membrane glycoprotein 2	LAMP2	>sp|P13473-2|LAMP2_HUMAN Isoform LAMP-2B of Lysosome-associated membrane glycoprotein 2 OS=Homo sapiens GN=LAMP2;>sp|P13473|LAMP2_HUMAN Lysosome-associated membrane glycoprotein 2 OS=Homo sapiens GN=LAMP2 PE=1 SV=2;>sp|P13473-3|LAMP2_HUMAN Isoform LAMP-2C
Kallistatin	12	8.65161	0.533105		P29622	14	14	14	Kallistatin	SERPINA4	>sp|P29622|KAIN_HUMAN Kallistatin OS=Homo sapiens GN=SERPINA4 PE=1 SV=3
Beta-Ala-His dipeptidase	12	8.64402	0.423025		Q96KN2;J3KRP0	20;19	20;19	20;19	Beta-Ala-His dipeptidase	CNDP1	>sp|Q96KN2|CNDP1_HUMAN Beta-Ala-His dipeptidase OS=Homo sapiens GN=CNDP1 PE=1 SV=4;>tr|J3KRP0|J3KRP0_HUMAN Beta-Ala-His dipeptidase OS=Homo sapiens GN=CNDP1 PE=4 SV=1
Thymosin beta-4	12	8.60662	0.956174		P62328;Q5T4B6	6;4	6;4	5;3	Thymosin beta-4;Hematopoietic system regulatory peptide	TMSB4X;TMSB4XP4	>sp|P62328|TYB4_HUMAN Thymosin beta-4 OS=Homo sapiens GN=TMSB4X PE=1 SV=2;>tr|Q5T4B6|Q5T4B6_HUMAN HCG1780554 OS=Homo sapiens GN=TMSB4XP4 PE=4 SV=1
78 kDa glucose-regulated protein	12	8.60414	0.669997		P11021	29	29	28	78 kDa glucose-regulated protein	HSPA5	>sp|P11021|GRP78_HUMAN 78 kDa glucose-regulated protein OS=Homo sapiens GN=HSPA5 PE=1 SV=2
Tetranectin	12	8.59164	0.299155		E9PHK0;P05452;CON__Q2KIS7	4;4;2	4;4;2	4;4;2	Tetranectin	CLEC3B	>tr|E9PHK0|E9PHK0_HUMAN Tetranectin OS=Homo sapiens GN=CLEC3B PE=4 SV=1;>sp|P05452|TETN_HUMAN Tetranectin OS=Homo sapiens GN=CLEC3B PE=1 SV=3;>Q2KIS7 SWISS-PROT:Q2KIS7 (Bos taurus) Tetranectin precursor
Apolipoprotein M	12	8.585	0.35321		O95445	4	4	2	Apolipoprotein M	APOM	>sp|O95445|APOM_HUMAN Apolipoprotein M OS=Homo sapiens GN=APOM PE=1 SV=2
Complement C1r subcomponent	12	8.53942	0.283389		P00736	13	13	1	Complement C1r subcomponent;Complement C1r subcomponent heavy chain;Complement C1r subcomponent light chain	C1R	>sp|P00736|C1R_HUMAN Complement C1r subcomponent OS=Homo sapiens GN=C1R PE=1 SV=2
Ig lambda chain V-I region HA/WIN	12	8.53476	0.617089		P01700;P01712	5;3	5;3	1;0	Ig lambda chain V-I region HA;Ig lambda chain V-II region WIN		>sp|P01700|LV102_HUMAN Ig lambda chain V-I region HA OS=Homo sapiens PE=1 SV=1;>sp|P01712|LV209_HUMAN Ig lambda chain V-II region WIN OS=Homo sapiens PE=1 SV=1
Peptidyl-prolyl cis-trans isomerase A	12	8.51738	0.817672		P62937;F8WE65;C9J5S7;P62937-2	7;4;4;4;1;1;1;1;1	7;4;4;4;1;1;1;1;1	7;4;4;4;1;1;1;1;1	Peptidyl-prolyl cis-trans isomerase A;Peptidyl-prolyl cis-trans isomerase A, N-terminally processed;Peptidyl-prolyl cis-trans isomerase	PPIA	>sp|P62937|PPIA_HUMAN Peptidyl-prolyl cis-trans isomerase A OS=Homo sapiens GN=PPIA PE=1 SV=2;>tr|F8WE65|F8WE65_HUMAN Peptidyl-prolyl cis-trans isomerase OS=Homo sapiens GN=PPIA PE=1 SV=1;>tr|C9J5S7|C9J5S7_HUMAN Peptidyl-prolyl cis-trans isomerase OS=Homo
Neuronal cell adhesion molecule	12	8.3977	0.434453		Q92823-3;Q92823-6;Q92823-2;Q92823;Q92823-5;C9JYY6;F8W775;Q92823-4	20;20;20;20;20;19;19;19;6;2;1;1	20;20;20;20;20;19;19;19;6;2;1;1	20;20;20;20;20;19;19;19;6;2;1;1	Neuronal cell adhesion molecule	NRCAM	>sp|Q92823-3|NRCAM_HUMAN Isoform 3 of Neuronal cell adhesion molecule OS=Homo sapiens GN=NRCAM;>sp|Q92823-6|NRCAM_HUMAN Isoform 6 of Neuronal cell adhesion molecule OS=Homo sapiens GN=NRCAM;>sp|Q92823-2|NRCAM_HUMAN Isoform 2 of Neuronal cell adhesion molec
Apolipoprotein L1	12	8.39165	0.340425		O14791;O14791-2	17;17;6;2;1;1	17;17;6;2;1;1	1;1;1;1;1;1	Apolipoprotein L1	APOL1	>sp|O14791|APOL1_HUMAN Apolipoprotein L1 OS=Homo sapiens GN=APOL1 PE=1 SV=5;>sp|O14791-2|APOL1_HUMAN Isoform 2 of Apolipoprotein L1 OS=Homo sapiens GN=APOL1
Biotinidase	12	8.38421	0.352523		P43251-4;P43251;P43251-3;P43251-2;C9JSN9	6;6;6;6;3	6;6;6;6;3	6;6;6;6;3	Biotinidase	BTD	>sp|P43251-4|BTD_HUMAN Isoform 4 of Biotinidase OS=Homo sapiens GN=BTD;>sp|P43251|BTD_HUMAN Biotinidase OS=Homo sapiens GN=BTD PE=1 SV=2;>sp|P43251-3|BTD_HUMAN Isoform 3 of Biotinidase OS=Homo sapiens GN=BTD;>sp|P43251-2|BTD_HUMAN Isoform 2 of Biotinidase
Tropomyosin alpha-4 chain	12	8.37429	0.66122		P67936;K7ENT6	17;9;8;7;6;5;5;4;3	17;9;8;7;6;5;5;4;3	5;0;0;0;0;0;0;0;0	Tropomyosin alpha-4 chain	TPM4	>sp|P67936|TPM4_HUMAN Tropomyosin alpha-4 chain OS=Homo sapiens GN=TPM4 PE=1 SV=3;>tr|K7ENT6|K7ENT6_HUMAN Tropomyosin alpha-4 chain (Fragment) OS=Homo sapiens GN=TPM4 PE=1 SV=1
Ubiquitin	12	8.35514	0.612965		J3QS39;J3QTR3;F5H6Q2;F5GYU3;F5H2Z3;F5H265;B4DV12;F5H388;F5H747;F5GXK7;J3QKN0;Q96C32;F5H041;P62987;P62979;P0CG47;P0CG48;M0R1V7;M0R1M6;M0R2S1;F5GZ39;J3QLP7;J3QRK5;J3QSA3	10;10;10;10;10;10;10;10;10;10;10;10;10;10;10;10;10;8;7;7;6;6;6;5;3;1	10;10;10;10;10;10;10;10;10;10;10;10;10;10;10;10;10;8;7;7;6;6;6;5;3;1	10;10;10;10;10;10;10;10;10;10;10;10;10;10;10;10;10;8;7;7;6;6;6;5;3;1	Ubiquitin-60S ribosomal protein L40;Ubiquitin;60S ribosomal protein L40;Ubiquitin-40S ribosomal protein S27a;Ubiquitin;40S ribosomal protein S27a;Polyubiquitin-B;Ubiquitin;Polyubiquitin-C;Ubiquitin	UBB;RPS27A;UBC;UBA52;UBBP4	>tr|J3QS39|J3QS39_HUMAN Ubiquitin (Fragment) OS=Homo sapiens GN=UBB PE=4 SV=1;>tr|J3QTR3|J3QTR3_HUMAN Ubiquitin (Fragment) OS=Homo sapiens GN=RPS27A PE=1 SV=1;>tr|F5H6Q2|F5H6Q2_HUMAN Polyubiquitin-C (Fragment) OS=Homo sapiens GN=UBC PE=4 SV=2;>tr|F5GYU3|F5
C4b-binding protein beta chain	12	8.35489	0.534328		P20851-2;P20851	2;2	2;2	2;2	C4b-binding protein beta chain	C4BPB	>sp|P20851-2|C4BPB_HUMAN Isoform 2 of C4b-binding protein beta chain OS=Homo sapiens GN=C4BPB;>sp|P20851|C4BPB_HUMAN C4b-binding protein beta chain OS=Homo sapiens GN=C4BPB PE=1 SV=1
Pyruvate kinase	12	8.34995	0.93073		P14618;P14618-3;H3BQ34	26;24;15;8;8;8;1;1;1	26;24;15;8;8;8;1;1;1	2;2;0;0;0;0;0;0;0	Pyruvate kinase PKM;Pyruvate kinase	PKM	>sp|P14618|KPYM_HUMAN Pyruvate kinase PKM OS=Homo sapiens GN=PKM PE=1 SV=4;>sp|P14618-3|KPYM_HUMAN Isoform 3 of Pyruvate kinase PKM OS=Homo sapiens GN=PKM;>tr|H3BQ34|H3BQ34_HUMAN Pyruvate kinase OS=Homo sapiens GN=PKM PE=1 SV=1
Carboxypeptidase N subunit 2	12	8.33574	0.27842		P22792	12	12	12	Carboxypeptidase N subunit 2	CPN2	>sp|P22792|CPN2_HUMAN Carboxypeptidase N subunit 2 OS=Homo sapiens GN=CPN2 PE=1 SV=3
Coagulation factor XII	12	8.32945	0.546807		P00748	8	8	8	Coagulation factor XII;Coagulation factor XIIa heavy chain;Beta-factor XIIa part 1;Beta-factor XIIa part 2;Coagulation factor XIIa light chain	F12	>sp|P00748|FA12_HUMAN Coagulation factor XII OS=Homo sapiens GN=F12 PE=1 SV=3
Inter-alpha-trypsin inhibitor heavy chain H3	12	8.31396	0.436459		Q06033-2;Q06033;E7ET33	14;14;11	14;14;11	11;11;8	Inter-alpha-trypsin inhibitor heavy chain H3	ITIH3	>sp|Q06033-2|ITIH3_HUMAN Isoform 2 of Inter-alpha-trypsin inhibitor heavy chain H3 OS=Homo sapiens GN=ITIH3;>sp|Q06033|ITIH3_HUMAN Inter-alpha-trypsin inhibitor heavy chain H3 OS=Homo sapiens GN=ITIH3 PE=1 SV=2;>tr|E7ET33|E7ET33_HUMAN Inter-alpha-trypsin i
Insulin-like growth factor-binding protein 2	12	8.28139	0.635628		P18065;C9JMY1	5;3;1;1	5;3;1;1	5;3;1;1	Insulin-like growth factor-binding protein 2	IGFBP2	>sp|P18065|IBP2_HUMAN Insulin-like growth factor-binding protein 2 OS=Homo sapiens GN=IGFBP2 PE=1 SV=2;>tr|C9JMY1|C9JMY1_HUMAN Insulin-like growth factor-binding protein 2 OS=Homo sapiens GN=IGFBP2 PE=4 SV=1
Vascular cell adhesion protein 1	12	8.2647	0.540672		P19320;P19320-3;P19320-2;E9PDD2	20;19;17;10	20;19;17;10	20;19;17;10	Vascular cell adhesion protein 1	VCAM1	>sp|P19320|VCAM1_HUMAN Vascular cell adhesion protein 1 OS=Homo sapiens GN=VCAM1 PE=1 SV=1;>sp|P19320-3|VCAM1_HUMAN Isoform 3 of Vascular cell adhesion protein 1 OS=Homo sapiens GN=VCAM1;>sp|P19320-2|VCAM1_HUMAN Isoform 2 of Vascular cell adhesion protein
Myristoylated alanine-rich C-kinase substrate	12	8.25007	0.605546		P29966	10	10	10	Myristoylated alanine-rich C-kinase substrate	MARCKS	>sp|P29966|MARCS_HUMAN Myristoylated alanine-rich C-kinase substrate OS=Homo sapiens GN=MARCKS PE=1 SV=4
Serum amyloid A-4 protein	12	8.25001	0.404449		P35542	5	5	5	Serum amyloid A-4 protein	SAA4	>sp|P35542|SAA4_HUMAN Serum amyloid A-4 protein OS=Homo sapiens GN=SAA4 PE=1 SV=2
Vitamin K-dependent protein S	12	8.23944	0.310865		P07225;G5E9F8	9;7;2;1	9;7;2;1	9;7;2;1	Vitamin K-dependent protein S	PROS1	>sp|P07225|PROS_HUMAN Vitamin K-dependent protein S OS=Homo sapiens GN=PROS1 PE=1 SV=1;>tr|G5E9F8|G5E9F8_HUMAN Protein S (Alpha), isoform CRA_b OS=Homo sapiens GN=PROS1 PE=4 SV=1
Protein S100-A8	12	8.22343	1.15717		P05109	16	16	16	Protein S100-A8;Protein S100-A8, N-terminally processed	S100A8	>sp|P05109|S10A8_HUMAN Protein S100-A8 OS=Homo sapiens GN=S100A8 PE=1 SV=1
Serum amyloid P-component	12	8.21151	0.429065		P02743	9	9	9	Serum amyloid P-component;Serum amyloid P-component(1-203)	APCS	>sp|P02743|SAMP_HUMAN Serum amyloid P-component OS=Homo sapiens GN=APCS PE=1 SV=2
Cadherin-5	12	8.17962	0.831768		P33151;I3L1J2;P33151-2	12;9;9;1	12;9;9;1	12;9;9;1	Cadherin-5	CDH5	>sp|P33151|CADH5_HUMAN Cadherin-5 OS=Homo sapiens GN=CDH5 PE=1 SV=5;>tr|I3L1J2|I3L1J2_HUMAN Cadherin-5 OS=Homo sapiens GN=CDH5 PE=4 SV=1;>sp|P33151-2|CADH5_HUMAN Isoform 2 of Cadherin-5 OS=Homo sapiens GN=CDH5
Versican core protein	12	8.1535	0.467455		P13611-5;P13611;E9PF17;P13611-3;P13611-2;D6RGZ6;P13611-4	15;15;12;12;11;8;8;5	15;15;12;12;11;8;8;5	15;15;12;12;11;8;8;5	Versican core protein	VCAN	>sp|P13611-5|CSPG2_HUMAN Isoform Vint of Versican core protein OS=Homo sapiens GN=VCAN;>sp|P13611|CSPG2_HUMAN Versican core protein OS=Homo sapiens GN=VCAN PE=1 SV=3;>tr|E9PF17|E9PF17_HUMAN Versican core protein OS=Homo sapiens GN=VCAN PE=1 SV=2;>sp|P13611
Cell surface glycoprotein MUC18	12	8.15119	0.3944		P43121;P43121-2	9;6	9;6	9;6	Cell surface glycoprotein MUC18	MCAM	>sp|P43121|MUC18_HUMAN Cell surface glycoprotein MUC18 OS=Homo sapiens GN=MCAM PE=1 SV=2;>sp|P43121-2|MUC18_HUMAN Isoform 2 of Cell surface glycoprotein MUC18 OS=Homo sapiens GN=MCAM
Golgi membrane protein 1	12	8.14135	0.631826		Q8NBJ4-2;Q8NBJ4	16;16;3;3;2	16;16;3;3;2	16;16;3;3;2	Golgi membrane protein 1	GOLM1	>sp|Q8NBJ4-2|GOLM1_HUMAN Isoform 2 of Golgi membrane protein 1 OS=Homo sapiens GN=GOLM1;>sp|Q8NBJ4|GOLM1_HUMAN Golgi membrane protein 1 OS=Homo sapiens GN=GOLM1 PE=1 SV=1
Ig kappa chain V-I region Wes	12	8.1288	0.317892		P01611	2	2	2	Ig kappa chain V-I region Wes		>sp|P01611|KV119_HUMAN Ig kappa chain V-I region Wes OS=Homo sapiens PE=1 SV=1
Ig lambda chain V-II region BUR	12	8.10087	0.212728		P01708	3	2	2	Ig lambda chain V-II region BUR		>sp|P01708|LV205_HUMAN Ig lambda chain V-II region BUR OS=Homo sapiens PE=1 SV=1
Cholinesterase	12	8.09413	0.385623		P06276;F8WF14;F8WEX7	10;8;6;4;2	10;8;6;4;2	10;8;6;4;2	Cholinesterase	BCHE	>sp|P06276|CHLE_HUMAN Cholinesterase OS=Homo sapiens GN=BCHE PE=1 SV=1;>tr|F8WF14|F8WF14_HUMAN Cholinesterase OS=Homo sapiens GN=BCHE PE=4 SV=1;>tr|F8WEX7|F8WEX7_HUMAN Cholinesterase OS=Homo sapiens GN=BCHE PE=4 SV=1
Apolipoprotein F	12	8.05835	0.492542		Q13790	4	4	4	Apolipoprotein F	APOF	>sp|Q13790|APOF_HUMAN Apolipoprotein F OS=Homo sapiens GN=APOF PE=1 SV=2
Complement component C8 alpha chain	12	8.03723	0.699161		P07357	10	10	10	Complement component C8 alpha chain	C8A	>sp|P07357|CO8A_HUMAN Complement component C8 alpha chain OS=Homo sapiens GN=C8A PE=1 SV=2
Neural cell adhesion molecule L1-like protein	12	8.03156	0.502836		O00533;O00533-2	20;20;4;3;1;1	20;20;4;3;1;1	20;20;4;3;1;1	Neural cell adhesion molecule L1-like protein;Processed neural cell adhesion molecule L1-like protein	CHL1	>sp|O00533|CHL1_HUMAN Neural cell adhesion molecule L1-like protein OS=Homo sapiens GN=CHL1 PE=1 SV=4;>sp|O00533-2|CHL1_HUMAN Isoform 2 of Neural cell adhesion molecule L1-like protein OS=Homo sapiens GN=CHL1
Ig heavy chain V-III region GAL/DOB	12	7.96588	0.520128		P01781;A0A075B7F0;P01782	2;1;1	2;1;1	2;1;1	Ig heavy chain V-III region GAL;Ig heavy chain V-III region DOB	IGHV3OR16-10	>sp|P01781|HV320_HUMAN Ig heavy chain V-III region GAL OS=Homo sapiens PE=1 SV=1;>tr|A0A075B7F0|A0A075B7F0_HUMAN Protein IGHV3OR16-10 (Fragment) OS=Homo sapiens GN=IGHV3OR16-10 PE=4 SV=1;>sp|P01782|HV321_HUMAN Ig heavy chain V-III region DOB OS=Homo sapien
Complement component C8 gamma chain	12	7.96379	0.617217		P07360;Q5SQ08	6;4	6;4	6;4	Complement component C8 gamma chain	C8G	>sp|P07360|CO8G_HUMAN Complement component C8 gamma chain OS=Homo sapiens GN=C8G PE=1 SV=3;>tr|Q5SQ08|Q5SQ08_HUMAN Complement component C8 gamma chain (Fragment) OS=Homo sapiens GN=C8G PE=3 SV=1
Phosphatidylcholine-sterol acyltransferase	12	7.93959	0.276768		P04180;J3QSE5	7;6;3;1;1	7;6;3;1;1	7;6;3;1;1	Phosphatidylcholine-sterol acyltransferase	LCAT	>sp|P04180|LCAT_HUMAN Phosphatidylcholine-sterol acyltransferase OS=Homo sapiens GN=LCAT PE=1 SV=1;>tr|J3QSE5|J3QSE5_HUMAN Phosphatidylcholine-sterol acyltransferase (Fragment) OS=Homo sapiens GN=LCAT PE=4 SV=1
Complement C1s subcomponent	12	7.93919	0.689627		P09871;F8WCZ6	13;11;4;2;2;1	13;11;4;2;2;1	12;11;3;2;1;0	Complement C1s subcomponent;Complement C1s subcomponent heavy chain;Complement C1s subcomponent light chain	C1S	>sp|P09871|C1S_HUMAN Complement C1s subcomponent OS=Homo sapiens GN=C1S PE=1 SV=1;>tr|F8WCZ6|F8WCZ6_HUMAN Complement C1s subcomponent OS=Homo sapiens GN=C1S PE=3 SV=1
Ribonuclease T2	12	7.93644	0.446184		D6REQ6;D6RHI9;O00584;H0YAE9	7;7;7;5;2	7;7;7;5;2	7;7;7;5;2	Ribonuclease T2	RNASET2	>tr|D6REQ6|D6REQ6_HUMAN Ribonuclease T2 OS=Homo sapiens GN=RNASET2 PE=1 SV=1;>tr|D6RHI9|D6RHI9_HUMAN Ribonuclease T2 (Fragment) OS=Homo sapiens GN=RNASET2 PE=1 SV=2;>sp|O00584|RNT2_HUMAN Ribonuclease T2 OS=Homo sapiens GN=RNASET2 PE=1 SV=2;>tr|H0YAE9|H0YAE
Plasma kallikrein	12	7.93519	0.505574		H0YAC1;P03952;E9PBC5	12;12;8;1;1;1	12;12;8;1;1;1	12;12;8;1;1;1	Plasma kallikrein;Plasma kallikrein heavy chain;Plasma kallikrein light chain	KLKB1	>tr|H0YAC1|H0YAC1_HUMAN Plasma kallikrein heavy chain (Fragment) OS=Homo sapiens GN=KLKB1 PE=3 SV=1;>sp|P03952|KLKB1_HUMAN Plasma kallikrein OS=Homo sapiens GN=KLKB1 PE=1 SV=1;>tr|E9PBC5|E9PBC5_HUMAN Plasma kallikrein heavy chain OS=Homo sapiens GN=KLKB1 P
Brain acid soluble protein 1	12	7.90928	0.412387		P80723;P80723-2	17;12;3	17;12;3	17;12;3	Brain acid soluble protein 1	BASP1	>sp|P80723|BASP1_HUMAN Brain acid soluble protein 1 OS=Homo sapiens GN=BASP1 PE=1 SV=2;>sp|P80723-2|BASP1_HUMAN Isoform 2 of Brain acid soluble protein 1 OS=Homo sapiens GN=BASP1
Complement factor H-related protein 1/2	12	7.86052	0.29356		B1AKG0;Q03591;V9GYE7;P36980-2;P36980	3;3;2;2;2	1;1;1;1;1	1;1;1;1;1	Complement factor H-related protein 1;Complement factor H-related protein 2	CFHR1;CFHR2	>tr|B1AKG0|B1AKG0_HUMAN Complement factor H-related protein 1 OS=Homo sapiens GN=CFHR1 PE=4 SV=1;>sp|Q03591|FHR1_HUMAN Complement factor H-related protein 1 OS=Homo sapiens GN=CFHR1 PE=1 SV=2;>tr|V9GYE7|V9GYE7_HUMAN Complement factor H-related protein 2 OS
Attractin	12	7.84532	0.594081		O75882-3;O75882-2;O75882	11;11;11	11;11;11	11;11;11	Attractin	ATRN	>sp|O75882-3|ATRN_HUMAN Isoform 3 of Attractin OS=Homo sapiens GN=ATRN;>sp|O75882-2|ATRN_HUMAN Isoform 2 of Attractin OS=Homo sapiens GN=ATRN;>sp|O75882|ATRN_HUMAN Attractin OS=Homo sapiens GN=ATRN PE=1 SV=2
Collagen alpha-1(VI) chain	12	7.82655	0.593819		P12109	17	17	17	Collagen alpha-1(VI) chain	COL6A1	>sp|P12109|CO6A1_HUMAN Collagen alpha-1(VI) chain OS=Homo sapiens GN=COL6A1 PE=1 SV=3
4F2 cell-surface antigen heavy chain	12	7.73514	0.338735		F5GZS6;J3KPF3;P08195-2;P08195-3;P08195;P08195-4	5;5;5;5;5;5;2;2;1;1;1	5;5;5;5;5;5;2;2;1;1;1	5;5;5;5;5;5;2;2;1;1;1	4F2 cell-surface antigen heavy chain	SLC3A2	>tr|F5GZS6|F5GZS6_HUMAN 4F2 cell-surface antigen heavy chain OS=Homo sapiens GN=SLC3A2 PE=1 SV=1;>tr|J3KPF3|J3KPF3_HUMAN 4F2 cell-surface antigen heavy chain OS=Homo sapiens GN=SLC3A2 PE=1 SV=1;>sp|P08195-2|4F2_HUMAN Isoform 2 of 4F2 cell-surface antigen h
Actin	11	8.97797	0.473378		P63267;P62736;C9JFL5;F6UVQ4;F6QUT6	16;16;10;10;10	4;4;3;3;3	1;1;1;1;1	Actin, gamma-enteric smooth muscle;Actin, aortic smooth muscle	ACTG2;ACTA2	>sp|P63267|ACTH_HUMAN Actin, gamma-enteric smooth muscle OS=Homo sapiens GN=ACTG2 PE=1 SV=1;>sp|P62736|ACTA_HUMAN Actin, aortic smooth muscle OS=Homo sapiens GN=ACTA2 PE=1 SV=1;>tr|C9JFL5|C9JFL5_HUMAN Actin, gamma-enteric smooth muscle (Fragment) OS=Homo s
Filamin-A	11	8.84039	0.665797		P21333-2;P21333;Q5HY54	75;75;74;23;14;8;6;1	75;75;74;23;14;8;6;1	69;69;68;22;10;7;6;1	Filamin-A	FLNA	>sp|P21333-2|FLNA_HUMAN Isoform 2 of Filamin-A OS=Homo sapiens GN=FLNA;>sp|P21333|FLNA_HUMAN Filamin-A OS=Homo sapiens GN=FLNA PE=1 SV=4;>tr|Q5HY54|Q5HY54_HUMAN Filamin-A OS=Homo sapiens GN=FLNA PE=1 SV=1
14-3-3 protein zeta/delta	11	8.77591	0.777785		P63104;E7EX29;B0AZS6;P63104-2;B7Z2E6;H0YB80	16;13;10;10;9;9;7;6;6;6;4	16;13;10;10;9;9;7;6;6;6;4	11;8;8;8;7;7;4;3;3;3;2	14-3-3 protein zeta/delta	YWHAZ	>sp|P63104|1433Z_HUMAN 14-3-3 protein zeta/delta OS=Homo sapiens GN=YWHAZ PE=1 SV=1;>tr|E7EX29|E7EX29_HUMAN 14-3-3 protein zeta/delta (Fragment) OS=Homo sapiens GN=YWHAZ PE=1 SV=1;>tr|B0AZS6|B0AZS6_HUMAN 14-3-3 protein zeta/delta OS=Homo sapiens GN=YWHAZ P
Superoxide dismutase [Mn], mitochondrial	11	8.76343	0.748441		P04179-4;P04179;P04179-2;F5H3C5;F5H4R2;F5GYZ5;G8JLJ2;P04179-3	10;10;9;8;8;8;6;5;2;2	10;10;9;8;8;8;6;5;2;2	10;10;9;8;8;8;6;5;2;2	Superoxide dismutase [Mn], mitochondrial	SOD2	>sp|P04179-4|SODM_HUMAN Isoform 4 of Superoxide dismutase [Mn], mitochondrial OS=Homo sapiens GN=SOD2;>sp|P04179|SODM_HUMAN Superoxide dismutase [Mn], mitochondrial OS=Homo sapiens GN=SOD2 PE=1 SV=2;>sp|P04179-2|SODM_HUMAN Isoform 2 of Superoxide dismutase
Complement C5	11	8.76227	0.790981		P01031	42;6	42;6	42;6	Complement C5;Complement C5 beta chain;Complement C5 alpha chain;C5a anaphylatoxin;Complement C5 alpha chain	C5	>sp|P01031|CO5_HUMAN Complement C5 OS=Homo sapiens GN=C5 PE=1 SV=4
Fructose-bisphosphate aldolase A	11	8.73542	0.656841		J3KPS3;P04075;H3BQN4;P04075-2;H3BUH7;H3BR04;H3BPS8;H3BMQ8	16;16;15;15;9;9;9;8;6;4	16;16;15;15;9;9;9;8;6;4	15;15;14;14;9;9;9;8;5;4	Fructose-bisphosphate aldolase A	ALDOA	>tr|J3KPS3|J3KPS3_HUMAN Aldolase A, fructose-bisphosphate, isoform CRA_b OS=Homo sapiens GN=ALDOA PE=1 SV=1;>sp|P04075|ALDOA_HUMAN Fructose-bisphosphate aldolase A OS=Homo sapiens GN=ALDOA PE=1 SV=2;>tr|H3BQN4|H3BQN4_HUMAN Fructose-bisphosphate aldolase A
Ig kappa chain V-III region NG9	11	8.71094	0.394024		P01621	4	4	2	Ig kappa chain V-III region NG9		>sp|P01621|KV303_HUMAN Ig kappa chain V-III region NG9 (Fragment) OS=Homo sapiens PE=1 SV=1
N-acetylmuramoyl-L-alanine amidase	11	8.70876	0.30756		Q96PD5;Q96PD5-2	11;10;2;1	11;10;2;1	9;8;2;0	N-acetylmuramoyl-L-alanine amidase	PGLYRP2	>sp|Q96PD5|PGRP2_HUMAN N-acetylmuramoyl-L-alanine amidase OS=Homo sapiens GN=PGLYRP2 PE=1 SV=1;>sp|Q96PD5-2|PGRP2_HUMAN Isoform 2 of N-acetylmuramoyl-L-alanine amidase OS=Homo sapiens GN=PGLYRP2
Dickkopf-related protein 3	11	8.67762	0.503108		F6SYF8;Q9UBP4	11;11;5;5;5	11;11;5;5;5	11;11;5;5;5	Dickkopf-related protein 3	DKK3	>tr|F6SYF8|F6SYF8_HUMAN Dickkopf-related protein 3 OS=Homo sapiens GN=DKK3 PE=4 SV=1;>sp|Q9UBP4|DKK3_HUMAN Dickkopf-related protein 3 OS=Homo sapiens GN=DKK3 PE=1 SV=2
Receptor-type tyrosine-protein phosphatase zeta	11	8.67539	0.736911		P23471-2;P23471;P23471-3	21;21;16	21;21;16	21;21;16	Receptor-type tyrosine-protein phosphatase zeta	PTPRZ1	>sp|P23471-2|PTPRZ_HUMAN Isoform 2 of Receptor-type tyrosine-protein phosphatase zeta OS=Homo sapiens GN=PTPRZ1;>sp|P23471|PTPRZ_HUMAN Receptor-type tyrosine-protein phosphatase zeta OS=Homo sapiens GN=PTPRZ1 PE=1 SV=4;>sp|P23471-3|PTPRZ_HUMAN Isoform 3 of
Alpha-enolase	11	8.63006	0.942136		P06733	25;10;1;1;1;1;1;1;1;1	25;10;1;1;1;1;1;1;1;1	7;7;0;0;0;0;0;0;0;0	Alpha-enolase	ENO1	>sp|P06733|ENOA_HUMAN Alpha-enolase OS=Homo sapiens GN=ENO1 PE=1 SV=2
Peroxiredoxin-2	11	8.62146	0.707026		P32119;A6NIW5	12;6;2	12;6;2	11;6;2	Peroxiredoxin-2	PRDX2	>sp|P32119|PRDX2_HUMAN Peroxiredoxin-2 OS=Homo sapiens GN=PRDX2 PE=1 SV=5;>tr|A6NIW5|A6NIW5_HUMAN Peroxiredoxin 2, isoform CRA_a OS=Homo sapiens GN=PRDX2 PE=1 SV=2
CD44 antigen	11	8.61206	0.312475		H0YD13;H0YDW7;H0YCV9;H0Y5E4;P16070-15;P16070-18;P16070-12;P16070-14;P16070-13;P16070-11;P16070-10;P16070-16;P16070-8;P16070-9;P16070-17;P16070-6;P16070-4;P16070-3;P16070-7;P16070-5;P16070;E9PKC6;Q86UZ1;H0YDX6;H0YD17;H0Y2P0;P16070-19	2;2;2;2;2;2;2;2;2;2;2;2;2;2;2;2;2;2;2;2;2;1;1;1;1;1;1	2;2;2;2;2;2;2;2;2;2;2;2;2;2;2;2;2;2;2;2;2;1;1;1;1;1;1	2;2;2;2;2;2;2;2;2;2;2;2;2;2;2;2;2;2;2;2;2;1;1;1;1;1;1	CD44 antigen	CD44	>tr|H0YD13|H0YD13_HUMAN CD44 antigen OS=Homo sapiens GN=CD44 PE=1 SV=2;>tr|H0YDW7|H0YDW7_HUMAN CD44 antigen (Fragment) OS=Homo sapiens GN=CD44 PE=1 SV=1;>tr|H0YCV9|H0YCV9_HUMAN CD44 antigen (Fragment) OS=Homo sapiens GN=CD44 PE=1 SV=1;>tr|H0Y5E4|H0Y5E4_HUM
L-lactate dehydrogenase B chain	11	8.61106	0.538967		P07195;C9J7H8;A8MW50	15;8;8;6	14;7;7;6	14;7;7;6	L-lactate dehydrogenase B chain;L-lactate dehydrogenase	LDHB	>sp|P07195|LDHB_HUMAN L-lactate dehydrogenase B chain OS=Homo sapiens GN=LDHB PE=1 SV=2;>tr|C9J7H8|C9J7H8_HUMAN L-lactate dehydrogenase B chain (Fragment) OS=Homo sapiens GN=LDHB PE=1 SV=2;>tr|A8MW50|A8MW50_HUMAN L-lactate dehydrogenase (Fragment) OS=Homo
Dystroglycan	11	8.57486	0.357818		Q14118	11;1;1;1	11;1;1;1	11;1;1;1	Dystroglycan;Alpha-dystroglycan;Beta-dystroglycan	DAG1	>sp|Q14118|DAG1_HUMAN Dystroglycan OS=Homo sapiens GN=DAG1 PE=1 SV=2
SPARC	11	8.51865	0.611132		P09486;F5GY03	7;5;3	7;5;3	7;5;3	SPARC	SPARC	>sp|P09486|SPRC_HUMAN SPARC OS=Homo sapiens GN=SPARC PE=1 SV=1;>tr|F5GY03|F5GY03_HUMAN SPARC (Fragment) OS=Homo sapiens GN=SPARC PE=4 SV=1
Transforming growth factor-beta-induced protein ig-h3	11	8.47007	0.529318		Q15582;H0Y8L3	17;14;6;2;2;1	17;14;6;2;2;1	12;10;2;0;2;1	Transforming growth factor-beta-induced protein ig-h3	TGFBI	>sp|Q15582|BGH3_HUMAN Transforming growth factor-beta-induced protein ig-h3 OS=Homo sapiens GN=TGFBI PE=1 SV=1;>tr|H0Y8L3|H0Y8L3_HUMAN Transforming growth factor-beta-induced protein ig-h3 (Fragment) OS=Homo sapiens GN=TGFBI PE=4 SV=1
Complement C1q subcomponent subunit C	11	8.41844	0.460929		P02747	4	4	4	Complement C1q subcomponent subunit C	C1QC	>sp|P02747|C1QC_HUMAN Complement C1q subcomponent subunit C OS=Homo sapiens GN=C1QC PE=1 SV=3
Acyl-CoA-binding protein	11	8.39838	0.677914		P07108;P07108-3;P07108-2;P07108-4;P07108-5	7;6;6;6;6;2	7;6;6;6;6;2	7;6;6;6;6;2	Acyl-CoA-binding protein	DBI	>sp|P07108|ACBP_HUMAN Acyl-CoA-binding protein OS=Homo sapiens GN=DBI PE=1 SV=2;>sp|P07108-3|ACBP_HUMAN Isoform 3 of Acyl-CoA-binding protein OS=Homo sapiens GN=DBI;>sp|P07108-2|ACBP_HUMAN Isoform 2 of Acyl-CoA-binding protein OS=Homo sapiens GN=DBI;>sp|P0
Phosphoglycerate kinase 1	11	8.39133	0.872822		P00558;P00558-2	21;20;5	21;20;5	21;20;5	Phosphoglycerate kinase 1	PGK1	>sp|P00558|PGK1_HUMAN Phosphoglycerate kinase 1 OS=Homo sapiens GN=PGK1 PE=1 SV=3;>sp|P00558-2|PGK1_HUMAN Isoform 2 of Phosphoglycerate kinase 1 OS=Homo sapiens GN=PGK1
Complement C4-A	11	8.3348	0.568356		P0C0L4;P0C0L4-2	80;78;9	4;4;1	3;3;0	Complement C4-A;Complement C4 beta chain;Complement C4-A alpha chain;C4a anaphylatoxin;C4b-A;C4d-A;Complement C4 gamma chain	C4A	>sp|P0C0L4|CO4A_HUMAN Complement C4-A OS=Homo sapiens GN=C4A PE=1 SV=2;>sp|P0C0L4-2|CO4A_HUMAN Isoform 2 of Complement C4-A OS=Homo sapiens GN=C4A
Thymosin beta-10	11	8.33343	0.712732		P63313	5;2	4;1	4;1	Thymosin beta-10	TMSB10	>sp|P63313|TYB10_HUMAN Thymosin beta-10 OS=Homo sapiens GN=TMSB10 PE=1 SV=2
Phosphoglycerate mutase 1	11	8.30118	0.735709		P18669	14;5	14;5	8;3	Phosphoglycerate mutase 1	PGAM1	>sp|P18669|PGAM1_HUMAN Phosphoglycerate mutase 1 OS=Homo sapiens GN=PGAM1 PE=1 SV=2
Macrophage colony-stimulating factor 1 receptor	11	8.27974	0.451462		E9PEK4;P07333;P07333-2	7;7;5;1	7;7;5;1	7;7;5;1	Macrophage colony-stimulating factor 1 receptor	CSF1R	>tr|E9PEK4|E9PEK4_HUMAN Macrophage colony-stimulating factor 1 receptor OS=Homo sapiens GN=CSF1R PE=4 SV=1;>sp|P07333|CSF1R_HUMAN Macrophage colony-stimulating factor 1 receptor OS=Homo sapiens GN=CSF1R PE=1 SV=2;>sp|P07333-2|CSF1R_HUMAN Isoform 2 of Macro
Alpha-crystallin B chain	11	8.27315	0.967009		E9PR44;P02511;E9PJL7;E9PRA8;E9PNH7;A0A024R3B9	9;9;8;7;5;5;4;3;1	9;9;8;7;5;5;4;3;1	9;9;8;7;5;5;4;3;1	Alpha-crystallin B chain	CRYAB	>tr|E9PR44|E9PR44_HUMAN Alpha-crystallin B chain (Fragment) OS=Homo sapiens GN=CRYAB PE=3 SV=1;>sp|P02511|CRYAB_HUMAN Alpha-crystallin B chain OS=Homo sapiens GN=CRYAB PE=1 SV=2;>tr|E9PJL7|E9PJL7_HUMAN Alpha-crystallin B chain (Fragment) OS=Homo sapiens GN
Glutathione peroxidase 3	11	8.25327	0.513783		P22352;H0YBE4	6;3;1;1	6;3;1;1	6;3;1;1	Glutathione peroxidase 3	GPX3	>sp|P22352|GPX3_HUMAN Glutathione peroxidase 3 OS=Homo sapiens GN=GPX3 PE=1 SV=2;>tr|H0YBE4|H0YBE4_HUMAN Glutathione peroxidase 3 (Fragment) OS=Homo sapiens GN=GPX3 PE=4 SV=1
Cadherin-2	11	8.24808	0.739682		P19022;P19022-2;C9J8J8	20;18;11;7;5	20;18;11;7;5	20;18;11;7;5	Cadherin-2	CDH2	>sp|P19022|CADH2_HUMAN Cadherin-2 OS=Homo sapiens GN=CDH2 PE=1 SV=4;>sp|P19022-2|CADH2_HUMAN Isoform 2 of Cadherin-2 OS=Homo sapiens GN=CDH2;>tr|C9J8J8|C9J8J8_HUMAN Cadherin-2 (Fragment) OS=Homo sapiens GN=CDH2 PE=4 SV=1
Myosin light polypeptide 6	11	8.24223	0.587711		F8W1R7;J3KND3;G8JLA2;G3V1V0;B7Z6Z4;P60660-2;P60660;F8VPF3;G3V1Y7;F8VZU9;F8W180	8;8;8;8;8;8;8;7;5;4;4;2;1;1;1	8;8;8;8;8;8;8;7;5;4;4;2;1;1;1	8;8;8;8;8;8;8;7;5;4;4;2;1;1;1	Myosin light polypeptide 6	PDE6H;MYL6	>tr|F8W1R7|F8W1R7_HUMAN Retinal cone rhodopsin-sensitive cGMP 3,5-cyclic phosphodiesterase subunit gamma OS=Homo sapiens GN=PDE6H PE=1 SV=1;>tr|J3KND3|J3KND3_HUMAN Retinal cone rhodopsin-sensitive cGMP 3,5-cyclic phosphodiesterase subunit gamma OS=Homo
Gamma-enolase	11	8.18667	0.676169		P09104;P09104-2;F5H0C8	13;11;10;4;2;1	12;10;9;3;2;1	12;10;9;3;2;1	Gamma-enolase;Enolase	ENO2	>sp|P09104|ENOG_HUMAN Gamma-enolase OS=Homo sapiens GN=ENO2 PE=1 SV=3;>sp|P09104-2|ENOG_HUMAN Isoform 2 of Gamma-enolase OS=Homo sapiens GN=ENO2;>tr|F5H0C8|F5H0C8_HUMAN Enolase OS=Homo sapiens GN=ENO2 PE=1 SV=1
Thyroxine-binding globulin	11	8.15361	0.362121		P05543	11;4	11;4	11;4	Thyroxine-binding globulin	SERPINA7	>sp|P05543|THBG_HUMAN Thyroxine-binding globulin OS=Homo sapiens GN=SERPINA7 PE=1 SV=2
Ig kappa chain V-I region Ni	11	8.1496	0.572489		P01613	2	2	2	Ig kappa chain V-I region Ni		>sp|P01613|KV121_HUMAN Ig kappa chain V-I region Ni OS=Homo sapiens PE=1 SV=1
Soluble CD163	11	8.13824	0.221319		F5GZZ9;C9JHR8;Q86VB7-3;Q86VB7-4;Q86VB7;Q86VB7-2;H0YGZ7	2;2;2;2;2;2;1	2;2;2;2;2;2;1	2;2;2;2;2;2;1	Scavenger receptor cysteine-rich type 1 protein M130;Soluble CD163	CD163	>tr|F5GZZ9|F5GZZ9_HUMAN Scavenger receptor cysteine-rich type 1 protein M130 OS=Homo sapiens GN=CD163 PE=4 SV=1;>tr|C9JHR8|C9JHR8_HUMAN Scavenger receptor cysteine-rich type 1 protein M130 OS=Homo sapiens GN=CD163 PE=4 SV=1;>sp|Q86VB7-3|C163A_HUMAN Isoform
Serum amyloid A-1 protein	11	8.13386	0.553831		P0DJI8;E9PQD6	9;7;2;2;2	9;7;2;2;2	4;2;0;0;0	Serum amyloid A-1 protein;Amyloid protein A;Serum amyloid protein A(2-104);Serum amyloid protein A(3-104);Serum amyloid protein A(2-103);Serum amyloid protein A(2-102);Serum amyloid protein A(4-101);Serum amyloid A protein	SAA1	>sp|P0DJI8|SAA1_HUMAN Serum amyloid A-1 protein OS=Homo sapiens GN=SAA1 PE=1 SV=1;>tr|E9PQD6|E9PQD6_HUMAN Serum amyloid A protein OS=Homo sapiens GN=SAA1 PE=3 SV=1
Insulin-like growth factor-binding protein 3	11	8.08678	0.554407		B3KWK7;P17936;P17936-2;H0Y5K2;C9JMX4;H0Y485	5;5;5;4;3;3	5;5;5;4;3;3	5;5;5;4;3;3	Insulin-like growth factor-binding protein 3	IGFBP3	>tr|B3KWK7|B3KWK7_HUMAN Insulin-like growth factor binding protein 3, isoform CRA_b OS=Homo sapiens GN=IGFBP3 PE=2 SV=1;>sp|P17936|IBP3_HUMAN Insulin-like growth factor-binding protein 3 OS=Homo sapiens GN=IGFBP3 PE=1 SV=2;>sp|P17936-2|IBP3_HUMAN Isoform 2
Ig lambda chain V-II region NIG-84	11	8.0747	0.315946		P04209	2	2	2	Ig lambda chain V-II region NIG-84		>sp|P04209|LV211_HUMAN Ig lambda chain V-II region NIG-84 OS=Homo sapiens PE=1 SV=1
Ig kappa chain V-I region DEE	11	8.07426	0.407181		P01597	2	2	2	Ig kappa chain V-I region DEE		>sp|P01597|KV105_HUMAN Ig kappa chain V-I region DEE OS=Homo sapiens PE=1 SV=1
Selenoprotein P	11	8.06143	0.316419		D6REX5;P49908;D6RIS9	6;6;4;1	6;6;4;1	6;6;4;1	Selenoprotein P	SEPP1	>tr|D6REX5|D6REX5_HUMAN Selenoprotein P (Fragment) OS=Homo sapiens GN=SEPP1 PE=4 SV=1;>sp|P49908|SEPP1_HUMAN Selenoprotein P OS=Homo sapiens GN=SEPP1 PE=1 SV=3;>tr|D6RIS9|D6RIS9_HUMAN Selenoprotein P (Fragment) OS=Homo sapiens GN=SEPP1 PE=4 SV=1
Extracellular matrix protein 1	11	8.03693	0.446013		Q16610;Q16610-4;Q16610-2	12;11;8;4	12;11;8;4	12;11;8;4	Extracellular matrix protein 1	ECM1	>sp|Q16610|ECM1_HUMAN Extracellular matrix protein 1 OS=Homo sapiens GN=ECM1 PE=1 SV=2;>sp|Q16610-4|ECM1_HUMAN Isoform 4 of Extracellular matrix protein 1 OS=Homo sapiens GN=ECM1;>sp|Q16610-2|ECM1_HUMAN Isoform 2 of Extracellular matrix protein 1 OS=Homo s
Complement C1r subcomponent-like protein	11	8.00831	0.544174		Q9NZP8;H0YFL7	6;3;2;1;1;1	5;2;2;1;1;1	5;2;2;1;1;1	Complement C1r subcomponent-like protein	C1RL	>sp|Q9NZP8|C1RL_HUMAN Complement C1r subcomponent-like protein OS=Homo sapiens GN=C1RL PE=1 SV=2;>tr|H0YFL7|H0YFL7_HUMAN Complement C1r subcomponent-like protein (Fragment) OS=Homo sapiens GN=C1RL PE=3 SV=1
Glucosidase 2 subunit beta	11	8.00564	0.525226		K7ELL7;P14314-2;P14314	12;12;12;4;2;2	12;12;12;4;2;2	12;12;12;4;2;2	Glucosidase 2 subunit beta	PRKCSH	>tr|K7ELL7|K7ELL7_HUMAN Glucosidase 2 subunit beta OS=Homo sapiens GN=PRKCSH PE=1 SV=1;>sp|P14314-2|GLU2B_HUMAN Isoform 2 of Glucosidase 2 subunit beta OS=Homo sapiens GN=PRKCSH;>sp|P14314|GLU2B_HUMAN Glucosidase 2 subunit beta OS=Homo sapiens GN=PRKCSH PE
Sex hormone-binding globulin	11	7.99841	0.4491		I3L145;P04278;B4DYU0;P04278-2;P04278-3;P04278-5;I3L1J1;P04278-4;I3L2X4;I3L2F1;B0FWH5	8;8;7;7;7;7;6;6;5;4;4;3;3;3;2;2;2;1	8;8;7;7;7;7;6;6;5;4;4;3;3;3;2;2;2;1	8;8;7;7;7;7;6;6;5;4;4;3;3;3;2;2;2;1	Sex hormone-binding globulin	SHBG	>tr|I3L145|I3L145_HUMAN Sex hormone-binding globulin OS=Homo sapiens GN=SHBG PE=4 SV=1;>sp|P04278|SHBG_HUMAN Sex hormone-binding globulin OS=Homo sapiens GN=SHBG PE=1 SV=2;>tr|B4DYU0|B4DYU0_HUMAN Sex hormone-binding globulin OS=Homo sapiens GN=SHBG PE=2 SV
Complement C1q subcomponent subunit B	11	7.98555	0.642171		D6R934;P02746	3;3;1	3;3;1	3;3;1	Complement C1q subcomponent subunit B	C1QB	>tr|D6R934|D6R934_HUMAN Complement C1q subcomponent subunit B OS=Homo sapiens GN=C1QB PE=4 SV=1;>sp|P02746|C1QB_HUMAN Complement C1q subcomponent subunit B OS=Homo sapiens GN=C1QB PE=1 SV=3
Ig kappa chain V-III region B6	11	7.97526	0.349592		P01619	2	2	2	Ig kappa chain V-III region B6		>sp|P01619|KV301_HUMAN Ig kappa chain V-III region B6 OS=Homo sapiens PE=1 SV=1
Cadherin-13	11	7.96053	0.523489		P55290;P55290-4;P55290-5;P55290-3;P55290-2	11;11;9;6;6	11;11;9;6;6	11;11;9;6;6	Cadherin-13	CDH13	>sp|P55290|CAD13_HUMAN Cadherin-13 OS=Homo sapiens GN=CDH13 PE=1 SV=1;>sp|P55290-4|CAD13_HUMAN Isoform 4 of Cadherin-13 OS=Homo sapiens GN=CDH13;>sp|P55290-5|CAD13_HUMAN Isoform 5 of Cadherin-13 OS=Homo sapiens GN=CDH13;>sp|P55290-3|CAD13_HUMAN Isoform 3 o
Plasma serine protease inhibitor	11	7.95676	0.330994		P05154;G3V5Q9;G3V264;G3V2M1	7;5;4;4;3;3;1;1;1	7;5;4;4;3;3;1;1;1	7;5;4;4;3;3;1;1;1	Plasma serine protease inhibitor	SERPINA5	>sp|P05154|IPSP_HUMAN Plasma serine protease inhibitor OS=Homo sapiens GN=SERPINA5 PE=1 SV=3;>tr|G3V5Q9|G3V5Q9_HUMAN Plasma serine protease inhibitor (Fragment) OS=Homo sapiens GN=SERPINA5 PE=3 SV=1;>tr|G3V264|G3V264_HUMAN Plasma serine protease inhibitor
Protein FAM3C	11	7.94934	0.295635		Q92520;C9JP35;C9JMN4	8;5;5	8;5;5	8;5;5	Protein FAM3C	FAM3C	>sp|Q92520|FAM3C_HUMAN Protein FAM3C OS=Homo sapiens GN=FAM3C PE=1 SV=1;>tr|C9JP35|C9JP35_HUMAN Protein FAM3C (Fragment) OS=Homo sapiens GN=FAM3C PE=1 SV=1;>tr|C9JMN4|C9JMN4_HUMAN Protein FAM3C (Fragment) OS=Homo sapiens GN=FAM3C PE=1 SV=1
Ig kappa chain V-I region Mev	11	7.94567	0.36421		P01612	2	2	2	Ig kappa chain V-I region Mev		>sp|P01612|KV120_HUMAN Ig kappa chain V-I region Mev OS=Homo sapiens PE=1 SV=1
Ig lambda chain V-V region DEL	11	7.91281	0.431931		P01719	3	2	2	Ig lambda chain V-V region DEL		>sp|P01719|LV501_HUMAN Ig lambda chain V-V region DEL OS=Homo sapiens PE=1 SV=1
Ig kappa chain V-II region FR	11	7.8688	0.20065		P01615	1	1	1	Ig kappa chain V-II region FR		>sp|P01615|KV202_HUMAN Ig kappa chain V-II region FR OS=Homo sapiens PE=1 SV=1
Peptidase inhibitor 16	11	7.82443	0.676324		Q6UXB8;Q6UXB8-2	6;5	6;5	6;5	Peptidase inhibitor 16	PI16	>sp|Q6UXB8|PI16_HUMAN Peptidase inhibitor 16 OS=Homo sapiens GN=PI16 PE=1 SV=1;>sp|Q6UXB8-2|PI16_HUMAN Isoform 2 of Peptidase inhibitor 16 OS=Homo sapiens GN=PI16
Poliovirus receptor	11	7.80197	0.543164		P15151-3;P15151-2;P15151-4;P15151	6;6;6;6	6;6;6;6	6;6;6;6	Poliovirus receptor	PVR	>sp|P15151-3|PVR_HUMAN Isoform Gamma of Poliovirus receptor OS=Homo sapiens GN=PVR;>sp|P15151-2|PVR_HUMAN Isoform Beta of Poliovirus receptor OS=Homo sapiens GN=PVR;>sp|P15151-4|PVR_HUMAN Isoform Delta of Poliovirus receptor OS=Homo sapiens GN=PVR;>sp|P151
Neural cell adhesion molecule 1	11	7.73485	0.858244		P13591;A0A075B6F2;P13591-1;P13591-4;P13591-3;H7BYX6;P13591-5	18;17;17;15;14;11;11;7	18;17;17;15;14;11;11;7	18;17;17;15;14;11;11;7	Neural cell adhesion molecule 1	NCAM1	>sp|P13591|NCAM1_HUMAN Neural cell adhesion molecule 1 OS=Homo sapiens GN=NCAM1 PE=1 SV=3;>tr|A0A075B6F2|A0A075B6F2_HUMAN Neural cell adhesion molecule 1 OS=Homo sapiens GN=NCAM1 PE=4 SV=1;>sp|P13591-1|NCAM1_HUMAN Isoform 2 of Neural cell adhesion molecule
Neuromodulin	11	7.71705	0.581476		P17677;P17677-2	16;16	16;16	16;16	Neuromodulin	GAP43	>sp|P17677|NEUM_HUMAN Neuromodulin OS=Homo sapiens GN=GAP43 PE=1 SV=1;>sp|P17677-2|NEUM_HUMAN Isoform 2 of Neuromodulin OS=Homo sapiens GN=GAP43
Tyrosine-protein phosphatase non-receptor type substrate 1	11	7.67653	0.317104		P78324;P78324-2;P78324-4	11;11;10;3;3;3;3;3;3;3;3;3;3;1	11;11;10;3;3;3;3;3;3;3;3;3;3;1	3;3;3;0;0;0;0;0;0;0;0;0;0;0	Tyrosine-protein phosphatase non-receptor type substrate 1	SIRPA	>sp|P78324|SHPS1_HUMAN Tyrosine-protein phosphatase non-receptor type substrate 1 OS=Homo sapiens GN=SIRPA PE=1 SV=2;>sp|P78324-2|SHPS1_HUMAN Isoform 2 of Tyrosine-protein phosphatase non-receptor type substrate 1 OS=Homo sapiens GN=SIRPA;>sp|P78324-4|SHPS
Beta-2-microglobulin	11	7.64608	0.421612		H0YLF3;F5H6I0;P61769	3;2;2	3;2;2	3;2;2	Beta-2-microglobulin;Beta-2-microglobulin form pI 5.3	B2M	>tr|H0YLF3|H0YLF3_HUMAN Beta-2-microglobulin form pI 5.3 (Fragment) OS=Homo sapiens GN=B2M PE=1 SV=1;>tr|F5H6I0|F5H6I0_HUMAN Beta-2-microglobulin form pI 5.3 OS=Homo sapiens GN=B2M PE=1 SV=1;>sp|P61769|B2MG_HUMAN Beta-2-microglobulin OS=Homo sapiens GN=B2M
Immunoglobulin J chain	10	9.26158	0.532979		P01591;D6RD17;D6RHJ6;C9JA05	9;8;7;5	9;8;7;5	9;8;7;5	Immunoglobulin J chain	IGJ	>sp|P01591|IGJ_HUMAN Immunoglobulin J chain OS=Homo sapiens GN=IGJ PE=1 SV=4;>tr|D6RD17|D6RD17_HUMAN Immunoglobulin J chain (Fragment) OS=Homo sapiens GN=IGJ PE=1 SV=2;>tr|D6RHJ6|D6RHJ6_HUMAN Immunoglobulin J chain (Fragment) OS=Homo sapiens GN=IGJ PE=1 SV
Chitinase-3-like protein 1	10	9.2078	0.828825		P36222	15;6	15;6	15;6	Chitinase-3-like protein 1	CHI3L1	>sp|P36222|CH3L1_HUMAN Chitinase-3-like protein 1 OS=Homo sapiens GN=CHI3L1 PE=1 SV=2
Triosephosphate isomerase	10	8.85998	0.497103		P60174-1;P60174;P60174-4	13;13;8;5;4;2	13;13;8;5;4;2	13;13;8;5;4;2	Triosephosphate isomerase	TPI1	>sp|P60174-1|TPIS_HUMAN Isoform 2 of Triosephosphate isomerase OS=Homo sapiens GN=TPI1;>sp|P60174|TPIS_HUMAN Triosephosphate isomerase OS=Homo sapiens GN=TPI1 PE=1 SV=3;>sp|P60174-4|TPIS_HUMAN Isoform 4 of Triosephosphate isomerase OS=Homo sapiens GN=TPI1
Hemoglobin subunit delta	10	8.85984	0.636117		P02042;E9PFT6	19;13;4;1	10;6;2;0	4;0;0;0	Hemoglobin subunit delta	HBD	>sp|P02042|HBD_HUMAN Hemoglobin subunit delta OS=Homo sapiens GN=HBD PE=1 SV=2;>tr|E9PFT6|E9PFT6_HUMAN Hemoglobin subunit delta OS=Homo sapiens GN=HBD PE=1 SV=1
Low affinity immunoglobulin gamma Fc region receptor III-A	10	8.595	0.754769		H0Y755;E9PG94;M9MML0;P08637	4;4;4;4;1	2;2;2;2;1	2;2;2;2;1	Low affinity immunoglobulin gamma Fc region receptor III-A	FCGR3A	>tr|H0Y755|H0Y755_HUMAN Low affinity immunoglobulin gamma Fc region receptor III-A (Fragment) OS=Homo sapiens GN=FCGR3A PE=4 SV=1;>tr|E9PG94|E9PG94_HUMAN Low affinity immunoglobulin gamma Fc region receptor III-A OS=Homo sapiens GN=FCGR3A PE=4 SV=1;>tr|M9M
Protein S100-B	10	8.54403	0.485562		P04271	3;1	3;1	3;1	Protein S100-B	S100B	>sp|P04271|S100B_HUMAN Protein S100-B OS=Homo sapiens GN=S100B PE=1 SV=2
Plastin-2	10	8.50436	0.726229		P13796	33;11;10;2	33;11;10;2	28;11;6;2	Plastin-2	LCP1	>sp|P13796|PLSL_HUMAN Plastin-2 OS=Homo sapiens GN=LCP1 PE=1 SV=6
Carbonic anhydrase 1	10	8.49509	0.661701		P00915;E5RHP7;E5RH81;E5RFE7;H0YBE2	22;21;19;15;11;10;8;6	22;21;19;15;11;10;8;6	10;9;7;10;7;9;7;5	Carbonic anhydrase 1	CA1	>sp|P00915|CAH1_HUMAN Carbonic anhydrase 1 OS=Homo sapiens GN=CA1 PE=1 SV=2;>tr|E5RHP7|E5RHP7_HUMAN Carbonic anhydrase 1 (Fragment) OS=Homo sapiens GN=CA1 PE=1 SV=1;>tr|E5RH81|E5RH81_HUMAN Carbonic anhydrase 1 (Fragment) OS=Homo sapiens GN=CA1 PE=1 SV=2;>t
Secretogranin-3	10	8.49428	0.825516		Q8WXD2	23	23	11	Secretogranin-3	SCG3	>sp|Q8WXD2|SCG3_HUMAN Secretogranin-3 OS=Homo sapiens GN=SCG3 PE=1 SV=3
L-lactate dehydrogenase A chain	10	8.47379	0.817726		P00338;P00338-3;P00338-4;P00338-5;P00338-2	19;18;15;12;12;9;8;7;5;5;2;2;2;2	19;18;15;12;12;9;8;7;5;5;2;2;2;2	15;15;12;8;8;5;4;3;2;2;0;0;0;0	L-lactate dehydrogenase A chain	LDHA	>sp|P00338|LDHA_HUMAN L-lactate dehydrogenase A chain OS=Homo sapiens GN=LDHA PE=1 SV=2;>sp|P00338-3|LDHA_HUMAN Isoform 3 of L-lactate dehydrogenase A chain OS=Homo sapiens GN=LDHA;>sp|P00338-4|LDHA_HUMAN Isoform 4 of L-lactate dehydrogenase A chain OS=Hom
14-3-3 protein epsilon	10	8.40922	0.702058		P62258;P62258-2	15;11;7;7;6;4;3	12;9;5;5;5;3;2	12;9;5;5;5;3;2	14-3-3 protein epsilon	YWHAE	>sp|P62258|1433E_HUMAN 14-3-3 protein epsilon OS=Homo sapiens GN=YWHAE PE=1 SV=1;>sp|P62258-2|1433E_HUMAN Isoform SV of 14-3-3 protein epsilon OS=Homo sapiens GN=YWHAE
Complement component C7	10	8.38712	0.420439		P10643	11	11	11	Complement component C7	C7	>sp|P10643|CO7_HUMAN Complement component C7 OS=Homo sapiens GN=C7 PE=1 SV=2
Complement C2	10	8.37799	0.446071		P06681;P06681-3;B4DQI1;H0Y3H6;P06681-2;E9PDZ0	20;19;18;17;17;15;6	5;5;5;3;3;2;2	5;5;5;3;3;2;2	Complement C2;Complement C2b fragment;Complement C2a fragment	C2	>sp|P06681|CO2_HUMAN Complement C2 OS=Homo sapiens GN=C2 PE=1 SV=2;>sp|P06681-3|CO2_HUMAN Isoform 3 of Complement C2 OS=Homo sapiens GN=C2;>tr|B4DQI1|B4DQI1_HUMAN Complement C2b fragment OS=Homo sapiens GN=C2 PE=2 SV=1;>tr|H0Y3H6|H0Y3H6_HUMAN Complement C2
Ig heavy chain V-III region KOL	10	8.35542	0.379255		P01772	1	1	1	Ig heavy chain V-III region KOL		>sp|P01772|HV311_HUMAN Ig heavy chain V-III region KOL OS=Homo sapiens PE=1 SV=1
Calreticulin	10	8.30655	0.529228		P27797	15;5	15;5	4;2	Calreticulin	CALR	>sp|P27797|CALR_HUMAN Calreticulin OS=Homo sapiens GN=CALR PE=1 SV=1
Thioredoxin	10	8.29868	0.422099		P10599;P10599-2	5;4	5;4	5;4	Thioredoxin	TXN	>sp|P10599|THIO_HUMAN Thioredoxin OS=Homo sapiens GN=TXN PE=1 SV=3;>sp|P10599-2|THIO_HUMAN Isoform 2 of Thioredoxin OS=Homo sapiens GN=TXN
Ig heavy chain V-I region V35	10	8.28441	0.406434		P23083	3;1	3;1	3;1	Ig heavy chain V-I region V35		>sp|P23083|HV103_HUMAN Ig heavy chain V-I region V35 OS=Homo sapiens PE=1 SV=1
Protein disulfide-isomerase	10	8.27975	0.759052		P07237;H7BZ94;F5H8J2;H0Y3Z3	26;24;23;15;10;10;7;7;6;6;4;3;2	26;24;23;15;10;10;7;7;6;6;4;3;2	26;24;23;15;10;10;7;7;6;6;4;3;2	Protein disulfide-isomerase	P4HB	>sp|P07237|PDIA1_HUMAN Protein disulfide-isomerase OS=Homo sapiens GN=P4HB PE=1 SV=3;>tr|H7BZ94|H7BZ94_HUMAN Protein disulfide-isomerase OS=Homo sapiens GN=P4HB PE=1 SV=2;>tr|F5H8J2|F5H8J2_HUMAN Uncharacterized protein OS=Homo sapiens GN=P4HB PE=1 SV=1;>tr
Moesin	10	8.27932	0.836354		P26038	37	37	24	Moesin	MSN	>sp|P26038|MOES_HUMAN Moesin OS=Homo sapiens GN=MSN PE=1 SV=3
Tubulin beta-4B chain	10	8.21524	0.664744		P68371	17;5;4;4;4;4;3;1	5;1;1;1;1;1;0;0	1;0;0;0;0;0;0;0	Tubulin beta-4B chain	TUBB4B	>sp|P68371|TBB4B_HUMAN Tubulin beta-4B chain OS=Homo sapiens GN=TUBB4B PE=1 SV=1
ProSAAS	10	8.20155	0.532824		Q9UHG2	10	10	9	ProSAAS;KEP;Big SAAS;Little SAAS;Big PEN-LEN;PEN;Little LEN;Big LEN	PCSK1N	>sp|Q9UHG2|PCSK1_HUMAN ProSAAS OS=Homo sapiens GN=PCSK1N PE=1 SV=1
Phosphatidylethanolamine-binding protein 1	10	8.17665	0.603627		P30086	8	8	8	Phosphatidylethanolamine-binding protein 1;Hippocampal cholinergic neurostimulating peptide	PEBP1	>sp|P30086|PEBP1_HUMAN Phosphatidylethanolamine-binding protein 1 OS=Homo sapiens GN=PEBP1 PE=1 SV=3
Peroxiredoxin-1	10	8.15267	0.714218		Q06830	11	10	8	Peroxiredoxin-1	PRDX1	>sp|Q06830|PRDX1_HUMAN Peroxiredoxin-1 OS=Homo sapiens GN=PRDX1 PE=1 SV=1
CD5 antigen-like	10	8.12582	0.50412		O43866	2	2	2	CD5 antigen-like	CD5L	>sp|O43866|CD5L_HUMAN CD5 antigen-like OS=Homo sapiens GN=CD5L PE=1 SV=1
Lamin-A/C	10	8.10552	0.933483		P02545;P02545-2;P02545-6;P02545-3;P02545-5;P02545-4;Q5TCI8	39;38;38;38;30;30;29;16	39;38;38;38;30;30;29;16	37;36;36;36;28;28;27;16	Prelamin-A/C;Lamin-A/C	LMNA	>sp|P02545|LMNA_HUMAN Prelamin-A/C OS=Homo sapiens GN=LMNA PE=1 SV=1;>sp|P02545-2|LMNA_HUMAN Isoform C of Prelamin-A/C OS=Homo sapiens GN=LMNA;>sp|P02545-6|LMNA_HUMAN Isoform 6 of Prelamin-A/C OS=Homo sapiens GN=LMNA;>sp|P02545-3|LMNA_HUMAN Isoform ADelta1
Lipopolysaccharide-binding protein	10	8.07992	0.523711		P18428	6	6	6	Lipopolysaccharide-binding protein	LBP	>sp|P18428|LBP_HUMAN Lipopolysaccharide-binding protein OS=Homo sapiens GN=LBP PE=1 SV=3
Heat shock cognate 71 kDa protein	10	8.04146	0.602195		E9PKE3;P11142;P11142-2;E9PNE6;A8K7Q2	27;27;22;20;15;10;9;9;8;7;6;6;4	26;26;21;20;15;9;9;9;8;7;5;6;4	5;5;2;5;5;0;0;0;0;0;0;3;2	Heat shock cognate 71 kDa protein	HSPA8	>tr|E9PKE3|E9PKE3_HUMAN Heat shock cognate 71 kDa protein OS=Homo sapiens GN=HSPA8 PE=1 SV=1;>sp|P11142|HSP7C_HUMAN Heat shock cognate 71 kDa protein OS=Homo sapiens GN=HSPA8 PE=1 SV=1;>sp|P11142-2|HSP7C_HUMAN Isoform 2 of Heat shock cognate 71 kDa protein
Cadherin-11	10	8.03441	0.401344		P55287-2;P55287;H3BUU9	12;12;10;4	12;12;10;4	12;12;10;4	Cadherin-11	CDH11	>sp|P55287-2|CAD11_HUMAN Isoform 2 of Cadherin-11 OS=Homo sapiens GN=CDH11;>sp|P55287|CAD11_HUMAN Cadherin-11 OS=Homo sapiens GN=CDH11 PE=1 SV=2;>tr|H3BUU9|H3BUU9_HUMAN Cadherin-11 OS=Homo sapiens GN=CDH11 PE=4 SV=1
Phosphatidylinositol-glycan-specific phospholipase D	10	7.95711	0.520581		P80108	15;1	15;1	15;1	Phosphatidylinositol-glycan-specific phospholipase D	GPLD1	>sp|P80108|PHLD_HUMAN Phosphatidylinositol-glycan-specific phospholipase D OS=Homo sapiens GN=GPLD1 PE=1 SV=3
Ig kappa chain V-I region BAN	10	7.94742	0.3122		P04430	1	1	1	Ig kappa chain V-I region BAN		>sp|P04430|KV122_HUMAN Ig kappa chain V-I region BAN OS=Homo sapiens PE=1 SV=1
Complement component C6	10	7.94283	0.856281		P13671	16	16	16	Complement component C6	C6	>sp|P13671|CO6_HUMAN Complement component C6 OS=Homo sapiens GN=C6 PE=1 SV=3
Nucleobindin-1	10	7.93039	0.520157		Q02818;H7BZI1;C9JKZ2	24;13;12;3;3	24;13;12;3;3	24;13;12;3;3	Nucleobindin-1	NUCB1	>sp|Q02818|NUCB1_HUMAN Nucleobindin-1 OS=Homo sapiens GN=NUCB1 PE=1 SV=4;>tr|H7BZI1|H7BZI1_HUMAN Nucleobindin-1 (Fragment) OS=Homo sapiens GN=NUCB1 PE=1 SV=1;>tr|C9JKZ2|C9JKZ2_HUMAN Nucleobindin-1 (Fragment) OS=Homo sapiens GN=NUCB1 PE=1 SV=2
Ig kappa chain V-I region WEA	10	7.82517	0.421038		P01610	3	2	2	Ig kappa chain V-I region WEA		>sp|P01610|KV118_HUMAN Ig kappa chain V-I region WEA OS=Homo sapiens PE=1 SV=1
Fibulin-1	10	7.80148	0.711495		P23142	9;4	9;4	5;3	Fibulin-1	FBLN1	>sp|P23142|FBLN1_HUMAN Fibulin-1 OS=Homo sapiens GN=FBLN1 PE=1 SV=4
Chromogranin-A	10	7.79576	0.947227		P10645;G5E968	23;15	23;15	23;15	Chromogranin-A;Vasostatin-1;Vasostatin-2;EA-92;ES-43;Pancreastatin;SS-18;WA-8;WE-14;LF-19;AL-11;GV-19;GR-44;ER-37	CHGA	>sp|P10645|CMGA_HUMAN Chromogranin-A OS=Homo sapiens GN=CHGA PE=1 SV=7;>tr|G5E968|G5E968_HUMAN Chromogranin A (Parathyroid secretory protein 1), isoform CRA_b OS=Homo sapiens GN=CHGA PE=1 SV=1
Ig lambda chain V region 4A	10	7.78812	0.654357		P04211	3	3	1	Ig lambda chain V region 4A		>sp|P04211|LV001_HUMAN Ig lambda chain V region 4A OS=Homo sapiens PE=4 SV=1
Cell adhesion molecule 1	10	7.78725	0.526367		X5DQS5;Q9BY67-2;Q9BY67-5;Q9BY67;Q9BY67-4;Q9BY67-3	5;5;5;5;5;5;2;2;1	5;5;5;5;5;5;2;2;1	5;5;5;5;5;5;2;2;1	Cell adhesion molecule 1	CADM1	>tr|X5DQS5|X5DQS5_HUMAN Cell adhesion molecule 1 (Fragment) OS=Homo sapiens GN=CADM1 PE=1 SV=1;>sp|Q9BY67-2|CADM1_HUMAN Isoform 2 of Cell adhesion molecule 1 OS=Homo sapiens GN=CADM1;>sp|Q9BY67-5|CADM1_HUMAN Isoform 5 of Cell adhesion molecule 1 OS=Homo sa
14-3-3 protein beta/alpha	10	7.74988	0.946133		P31946;Q4VY20;Q4VY19	12;6;6	7;3;3	1;1;1	14-3-3 protein beta/alpha;14-3-3 protein beta/alpha, N-terminally processed	YWHAB	>sp|P31946|1433B_HUMAN 14-3-3 protein beta/alpha OS=Homo sapiens GN=YWHAB PE=1 SV=3;>tr|Q4VY20|Q4VY20_HUMAN 14-3-3 protein beta/alpha (Fragment) OS=Homo sapiens GN=YWHAB PE=1 SV=1;>tr|Q4VY19|Q4VY19_HUMAN 14-3-3 protein beta/alpha (Fragment) OS=Homo sapiens
Carboxypeptidase N catalytic chain	10	7.74483	0.59334		P15169	8;2;1	8;2;1	8;2;1	Carboxypeptidase N catalytic chain	CPN1	>sp|P15169|CBPN_HUMAN Carboxypeptidase N catalytic chain OS=Homo sapiens GN=CPN1 PE=1 SV=1
Coagulation factor V	10	7.7353	0.327728		P12259	23;1	23;1	23;1	Coagulation factor V;Coagulation factor V heavy chain;Coagulation factor V light chain	F5	>sp|P12259|FA5_HUMAN Coagulation factor V OS=Homo sapiens GN=F5 PE=1 SV=4
Filamin-C	10	7.66967	0.726827		Q14315-2;Q14315	30;30	24;24	24;24	Filamin-C	FLNC	>sp|Q14315-2|FLNC_HUMAN Isoform 2 of Filamin-C OS=Homo sapiens GN=FLNC;>sp|Q14315|FLNC_HUMAN Filamin-C OS=Homo sapiens GN=FLNC PE=1 SV=3
SH3 domain-binding glutamic acid-rich-like protein 3	10	7.49326	0.735997		Q5T123;Q9H299	6;6	6;6	6;6	SH3 domain-binding glutamic acid-rich-like protein 3	SH3BGRL3	>tr|Q5T123|Q5T123_HUMAN SH3 domain-binding glutamic acid-rich-like protein 3 OS=Homo sapiens GN=SH3BGRL3 PE=1 SV=1;>sp|Q9H299|SH3L3_HUMAN SH3 domain-binding glutamic acid-rich-like protein 3 OS=Homo sapiens GN=SH3BGRL3 PE=1 SV=1
MARCKS-related protein	10	7.40688	0.690833		P49006	2	2	2	MARCKS-related protein	MARCKSL1	>sp|P49006|MRP_HUMAN MARCKS-related protein OS=Homo sapiens GN=MARCKSL1 PE=1 SV=2
Carboxypeptidase B2	10	7.4006	0.697128		Q96IY4;Q96IY4-2	6;4;1	6;4;1	6;4;1	Carboxypeptidase B2	CPB2	>sp|Q96IY4|CBPB2_HUMAN Carboxypeptidase B2 OS=Homo sapiens GN=CPB2 PE=1 SV=2;>sp|Q96IY4-2|CBPB2_HUMAN Isoform 2 of Carboxypeptidase B2 OS=Homo sapiens GN=CPB2
Ig lambda chain V-I region WAH	10	6.89747	0.596566		P04208	4	2	1	Ig lambda chain V-I region WAH		>sp|P04208|LV106_HUMAN Ig lambda chain V-I region WAH OS=Homo sapiens PE=1 SV=1
Cell growth regulator with EF hand domain protein 1	10	6.74429	0.487543		Q99674;Q99674-4;Q99674-5	5;5;5;1	5;5;5;1	5;5;5;1	Cell growth regulator with EF hand domain protein 1	CGREF1	>sp|Q99674|CGRE1_HUMAN Cell growth regulator with EF hand domain protein 1 OS=Homo sapiens GN=CGREF1 PE=2 SV=2;>sp|Q99674-4|CGRE1_HUMAN Isoform 4 of Cell growth regulator with EF hand domain protein 1 OS=Homo sapiens GN=CGREF1;>sp|Q99674-5|CGRE1_HUMAN Isof
Tubulin alpha-1A chain	9	8.91685	0.465593		Q71U36-2;Q71U36;Q13748;Q6PEY2;Q13748-2;F8VQQ4	14;14;11;10;9;7	14;14;11;10;9;7	1;1;1;1;1;1	Tubulin alpha-1A chain;Tubulin alpha-3C/D chain;Tubulin alpha-3E chain	TUBA1A;TUBA3C;TUBA3E	>sp|Q71U36-2|TBA1A_HUMAN Isoform 2 of Tubulin alpha-1A chain OS=Homo sapiens GN=TUBA1A;>sp|Q71U36|TBA1A_HUMAN Tubulin alpha-1A chain OS=Homo sapiens GN=TUBA1A PE=1 SV=1;>sp|Q13748|TBA3C_HUMAN Tubulin alpha-3C/D chain OS=Homo sapiens GN=TUBA3C PE=1 SV=3;>sp
Histone H2B	9	8.70932	0.96759		Q16778;P06899;P33778;P23527;Q8N257	13;13;12;12;8;2;2	13;13;12;12;8;2;2	2;2;2;2;2;2;2	Histone H2B type 2-E;Histone H2B type 1-J;Histone H2B type 1-B;Histone H2B type 1-O;Histone H2B type 3-B	HIST2H2BE;HIST1H2BJ;HIST1H2BB;HIST1H2BO;HIST3H2BB	>sp|Q16778|H2B2E_HUMAN Histone H2B type 2-E OS=Homo sapiens GN=HIST2H2BE PE=1 SV=3;>sp|P06899|H2B1J_HUMAN Histone H2B type 1-J OS=Homo sapiens GN=HIST1H2BJ PE=1 SV=3;>sp|P33778|H2B1B_HUMAN Histone H2B type 1-B OS=Homo sapiens GN=HIST1H2BB PE=1 SV=2;>sp|P23
Galectin-3-binding protein	9	8.67345	0.447176		Q08380	17;6;3;3;2;1;1;1;1;1	17;6;3;3;2;1;1;1;1;1	17;6;3;3;2;1;1;1;1;1	Galectin-3-binding protein	LGALS3BP	>sp|Q08380|LG3BP_HUMAN Galectin-3-binding protein OS=Homo sapiens GN=LGALS3BP PE=1 SV=1
Histone H2A type 2-C/H2A type 2-A	9	8.62144	1.19968		Q16777;Q6FI13	8;8	8;8	1;1	Histone H2A type 2-C;Histone H2A type 2-A	HIST2H2AC;HIST2H2AA3	>sp|Q16777|H2A2C_HUMAN Histone H2A type 2-C OS=Homo sapiens GN=HIST2H2AC PE=1 SV=4;>sp|Q6FI13|H2A2A_HUMAN Histone H2A type 2-A OS=Homo sapiens GN=HIST2H2AA3 PE=1 SV=3
Ig gamma-4 chain C region	9	8.57117	0.773655		P01861	15	7	7	Ig gamma-4 chain C region	IGHG4	>sp|P01861|IGHG4_HUMAN Ig gamma-4 chain C region OS=Homo sapiens GN=IGHG4 PE=1 SV=1
Heat shock protein HSP 90-alpha	9	8.57	0.858343		P07900;P07900-2	29;29;6;5;4	29;29;6;5;4	19;19;3;2;2	Heat shock protein HSP 90-alpha	HSP90AA1	>sp|P07900|HS90A_HUMAN Heat shock protein HSP 90-alpha OS=Homo sapiens GN=HSP90AA1 PE=1 SV=5;>sp|P07900-2|HS90A_HUMAN Isoform 2 of Heat shock protein HSP 90-alpha OS=Homo sapiens GN=HSP90AA1
Lamin-B1	9	8.46908	0.326325		P20700;E9PBF6	31;27	29;25	29;25	Lamin-B1	LMNB1	>sp|P20700|LMNB1_HUMAN Lamin-B1 OS=Homo sapiens GN=LMNB1 PE=1 SV=2;>tr|E9PBF6|E9PBF6_HUMAN Lamin-B1 OS=Homo sapiens GN=LMNB1 PE=1 SV=1
Dihydropyrimidinase-related protein 2	9	8.45431	0.483561		Q16555;Q16555-2	18;17;4	18;17;4	14;14;2	Dihydropyrimidinase-related protein 2	DPYSL2	>sp|Q16555|DPYL2_HUMAN Dihydropyrimidinase-related protein 2 OS=Homo sapiens GN=DPYSL2 PE=1 SV=1;>sp|Q16555-2|DPYL2_HUMAN Isoform 2 of Dihydropyrimidinase-related protein 2 OS=Homo sapiens GN=DPYSL2
Cadherin-6	9	8.4021	0.512618		D6RF86;P55285-2;P55285	13;13;13;1;1;1	13;13;13;1;1;1	13;13;13;1;1;1	Cadherin-6	CDH6	>tr|D6RF86|D6RF86_HUMAN Cadherin-6 OS=Homo sapiens GN=CDH6 PE=4 SV=1;>sp|P55285-2|CADH6_HUMAN Isoform 2 of Cadherin-6 OS=Homo sapiens GN=CDH6;>sp|P55285|CADH6_HUMAN Cadherin-6 OS=Homo sapiens GN=CDH6 PE=1 SV=1
Ig kappa chain V-III region CLL	9	8.35247	0.562865		P04207	3;1;1	3;1;1	2;0;0	Ig kappa chain V-III region CLL		>sp|P04207|KV308_HUMAN Ig kappa chain V-III region CLL OS=Homo sapiens PE=1 SV=2
Creatine kinase B-type	9	8.31969	0.718175		P12277;H0YJG0;G3V4N7	13;7;7;3;1	13;7;7;3;1	11;5;6;3;1	Creatine kinase B-type	CKB	>sp|P12277|KCRB_HUMAN Creatine kinase B-type OS=Homo sapiens GN=CKB PE=1 SV=1;>tr|H0YJG0|H0YJG0_HUMAN Creatine kinase B-type (Fragment) OS=Homo sapiens GN=CKB PE=1 SV=1;>tr|G3V4N7|G3V4N7_HUMAN Creatine kinase B-type (Fragment) OS=Homo sapiens GN=CKB PE=1 S
Protein Z-dependent protease inhibitor	9	8.27585	0.618514		G3V2W1;Q9UK55	11;11;1	11;11;1	11;11;1	Protein Z-dependent protease inhibitor	SERPINA10	>tr|G3V2W1|G3V2W1_HUMAN Protein Z-dependent protease inhibitor OS=Homo sapiens GN=SERPINA10 PE=3 SV=1;>sp|Q9UK55|ZPI_HUMAN Protein Z-dependent protease inhibitor OS=Homo sapiens GN=SERPINA10 PE=1 SV=1
Limbic system-associated membrane protein	9	8.24453	0.376587		H3BLU2;Q13449;F5H5G1;C9J5G3	8;8;7;4	8;8;7;4	8;8;7;4	Limbic system-associated membrane protein	LSAMP	>tr|H3BLU2|H3BLU2_HUMAN Limbic system-associated membrane protein (Fragment) OS=Homo sapiens GN=LSAMP PE=4 SV=1;>sp|Q13449|LSAMP_HUMAN Limbic system-associated membrane protein OS=Homo sapiens GN=LSAMP PE=1 SV=2;>tr|F5H5G1|F5H5G1_HUMAN Limbic system-associ
Intercellular adhesion molecule 2	9	8.24379	0.554607		J3QQR8;J3QQX6;J3QRQ1;J3QRT5;P13598;J3QKR4	3;3;3;3;3;2	3;3;3;3;3;2	3;3;3;3;3;2	Intercellular adhesion molecule 2	ICAM2	>tr|J3QQR8|J3QQR8_HUMAN Intercellular adhesion molecule 2 (Fragment) OS=Homo sapiens GN=ICAM2 PE=4 SV=2;>tr|J3QQX6|J3QQX6_HUMAN Intercellular adhesion molecule 2 (Fragment) OS=Homo sapiens GN=ICAM2 PE=4 SV=1;>tr|J3QRQ1|J3QRQ1_HUMAN Intercellular adhesion m
Elongation factor 1-delta	9	8.22627	0.528748		E9PK01;P29692;E9PRY8;P29692-2;E9PPR1;E9PL12;E9PQ49;E9PI39;E9PMW7;E9PQZ1;P29692-4	7;7;6;6;5;5;5;5;4;4;4;3;3;2;2;2;2;1;1;1;1	7;7;6;6;5;5;5;5;4;4;4;3;3;2;2;2;2;1;1;1;1	1;1;1;1;1;1;1;1;1;0;0;1;1;0;0;0;0;0;0;0;0	Elongation factor 1-delta	EEF1D	>tr|E9PK01|E9PK01_HUMAN Elongation factor 1-delta (Fragment) OS=Homo sapiens GN=EEF1D PE=1 SV=1;>sp|P29692|EF1D_HUMAN Elongation factor 1-delta OS=Homo sapiens GN=EEF1D PE=1 SV=5;>tr|E9PRY8|E9PRY8_HUMAN Elongation factor 1-delta OS=Homo sapiens GN=EEF1D PE
Microtubule-associated protein 1B	9	8.17219	0.572204		P46821	41;8;7;1;1	41;8;7;1;1	40;8;7;1;1	Microtubule-associated protein 1B;MAP1B heavy chain;MAP1 light chain LC1	MAP1B	>sp|P46821|MAP1B_HUMAN Microtubule-associated protein 1B OS=Homo sapiens GN=MAP1B PE=1 SV=2
Basement membrane-specific heparan sulfate proteoglycan core protein	9	8.16264	0.710732		P98160	44;4;2	44;4;2	44;4;2	Basement membrane-specific heparan sulfate proteoglycan core protein;Endorepellin;LG3 peptide	HSPG2	>sp|P98160|PGBM_HUMAN Basement membrane-specific heparan sulfate proteoglycan core protein OS=Homo sapiens GN=HSPG2 PE=1 SV=4
Myeloperoxidase	9	8.09861	0.888318		P05164-2;P05164;P05164-3	38;38;38	38;38;38	29;29;29	Myeloperoxidase;Myeloperoxidase;89 kDa myeloperoxidase;84 kDa myeloperoxidase;Myeloperoxidase light chain;Myeloperoxidase heavy chain	MPO	>sp|P05164-2|PERM_HUMAN Isoform H14 of Myeloperoxidase OS=Homo sapiens GN=MPO;>sp|P05164|PERM_HUMAN Myeloperoxidase OS=Homo sapiens GN=MPO PE=1 SV=1;>sp|P05164-3|PERM_HUMAN Isoform H7 of Myeloperoxidase OS=Homo sapiens GN=MPO
Elongation factor 1-beta	9	8.05445	0.437117		P24534;C9JZW3	4;2;1;1	4;2;1;1	4;2;1;1	Elongation factor 1-beta	EEF1B2	>sp|P24534|EF1B_HUMAN Elongation factor 1-beta OS=Homo sapiens GN=EEF1B2 PE=1 SV=3;>tr|C9JZW3|C9JZW3_HUMAN Elongation factor 1-beta (Fragment) OS=Homo sapiens GN=EEF1B2 PE=1 SV=1
Tyrosine-protein kinase receptor UFO	9	8.04873	0.411496		P30530-2;P30530;M0R0W6	3;3;2	3;3;2	3;3;2	Tyrosine-protein kinase receptor UFO	AXL	>sp|P30530-2|UFO_HUMAN Isoform Short of Tyrosine-protein kinase receptor UFO OS=Homo sapiens GN=AXL;>sp|P30530|UFO_HUMAN Tyrosine-protein kinase receptor UFO OS=Homo sapiens GN=AXL PE=1 SV=3;>tr|M0R0W6|M0R0W6_HUMAN Tyrosine-protein kinase receptor UFO OS=H
Ig delta chain C region	9	8.0367	0.565111		P01880;P01880-2	5;5	5;5	5;5	Ig delta chain C region	IGHD	>sp|P01880|IGHD_HUMAN Ig delta chain C region OS=Homo sapiens GN=IGHD PE=1 SV=2;>sp|P01880-2|IGHD_HUMAN Isoform 2 of Ig delta chain C region OS=Homo sapiens GN=IGHD
Intercellular adhesion molecule 1	9	8.00554	0.430251		P05362;K7EKL8	9;5;3	9;5;3	9;5;3	Intercellular adhesion molecule 1	ICAM1	>sp|P05362|ICAM1_HUMAN Intercellular adhesion molecule 1 OS=Homo sapiens GN=ICAM1 PE=1 SV=2;>tr|K7EKL8|K7EKL8_HUMAN Intercellular adhesion molecule 1 (Fragment) OS=Homo sapiens GN=ICAM1 PE=1 SV=1
Low affinity immunoglobulin gamma Fc region receptor III-B	9	7.99179	0.545409		H0Y4U3;M9MML6;O75015	5;5;5;2	5;5;5;2	3;3;3;2	Low affinity immunoglobulin gamma Fc region receptor III-B	FCGR3B	>tr|H0Y4U3|H0Y4U3_HUMAN Low affinity immunoglobulin gamma Fc region receptor III-B (Fragment) OS=Homo sapiens GN=FCGR3B PE=4 SV=1;>tr|M9MML6|M9MML6_HUMAN Low affinity immunoglobulin gamma Fc region receptor III-B OS=Homo sapiens GN=FCGR3B PE=4 SV=1;>sp|O75
Haptoglobin-related protein	9	7.98488	0.315412		P00739;P00739-2	22;21;8	6;5;1	6;5;1	Haptoglobin-related protein	HPR	>sp|P00739|HPTR_HUMAN Haptoglobin-related protein OS=Homo sapiens GN=HPR PE=1 SV=2;>sp|P00739-2|HPTR_HUMAN Isoform 2 of Haptoglobin-related protein OS=Homo sapiens GN=HPR
Putative protein FAM10A5	9	7.93254	0.454386		P50502;Q8NFI4;H7C3I1	7;6;4;3;3;1	7;6;4;3;3;1	7;6;4;3;3;1	Hsc70-interacting protein;Putative protein FAM10A5	ST13;ST13P5	>sp|P50502|F10A1_HUMAN Hsc70-interacting protein OS=Homo sapiens GN=ST13 PE=1 SV=2;>sp|Q8NFI4|F10A5_HUMAN Putative protein FAM10A5 OS=Homo sapiens GN=ST13P5 PE=5 SV=1;>tr|H7C3I1|H7C3I1_HUMAN Hsc70-interacting protein (Fragment) OS=Homo sapiens GN=ST13 PE=4
Amyloid beta A4 protein	9	7.91782	0.684987		E9PG40;P05067-11;P05067-8;P05067;P05067-10;P05067-4;P05067-6;P05067-7;P05067-9;P05067-3;P05067-5;H7C0V9	17;17;17;17;16;16;16;15;15;14;14;11;3;1	17;17;17;17;16;16;16;15;15;14;14;11;3;1	16;16;16;16;15;15;15;14;14;13;13;10;3;1	Amyloid beta A4 protein;N-APP;Soluble APP-alpha;Soluble APP-beta;C99;Beta-amyloid protein 42;Beta-amyloid protein 40;C83;P3(42);P3(40);C80	APP	>tr|E9PG40|E9PG40_HUMAN Amyloid beta A4 protein OS=Homo sapiens GN=APP PE=1 SV=1;>sp|P05067-11|A4_HUMAN Isoform 11 of Amyloid beta A4 protein OS=Homo sapiens GN=APP;>sp|P05067-8|A4_HUMAN Isoform APP751 of Amyloid beta A4 protein OS=Homo sapiens GN=APP;>sp|
Chondroitin sulfate proteoglycan 4	9	7.91438	0.773006		Q6UVK1	31	31	31	Chondroitin sulfate proteoglycan 4	CSPG4	>sp|Q6UVK1|CSPG4_HUMAN Chondroitin sulfate proteoglycan 4 OS=Homo sapiens GN=CSPG4 PE=1 SV=2
Macrophage migration inhibitory factor	9	7.91231	0.628256		P14174	1	1	1	Macrophage migration inhibitory factor	MIF	>sp|P14174|MIF_HUMAN Macrophage migration inhibitory factor OS=Homo sapiens GN=MIF PE=1 SV=4
von Willebrand factor	9	7.89933	0.642585		P04275	22	22	22	von Willebrand factor;von Willebrand antigen 2	VWF	>sp|P04275|VWF_HUMAN von Willebrand factor OS=Homo sapiens GN=VWF PE=1 SV=4
Fetuin-B	9	7.89644	0.381542		E9PG08;Q9UGM5-2;Q9UGM5	2;2;2	2;2;2	2;2;2	Fetuin-B	FETUB	>tr|E9PG08|E9PG08_HUMAN Fetuin-B OS=Homo sapiens GN=FETUB PE=4 SV=1;>sp|Q9UGM5-2|FETUB_HUMAN Isoform 2 of Fetuin-B OS=Homo sapiens GN=FETUB;>sp|Q9UGM5|FETUB_HUMAN Fetuin-B OS=Homo sapiens GN=FETUB PE=1 SV=2
Perilipin-3	9	7.8693	0.518081		O60664-4;O60664;O60664-3;K7ERZ3;K7EL96	15;15;14;11;8;7;5	15;15;14;11;8;7;5	15;15;14;11;8;7;5	Perilipin-3	PLIN3	>sp|O60664-4|PLIN3_HUMAN Isoform 4 of Perilipin-3 OS=Homo sapiens GN=PLIN3;>sp|O60664|PLIN3_HUMAN Perilipin-3 OS=Homo sapiens GN=PLIN3 PE=1 SV=3;>sp|O60664-3|PLIN3_HUMAN Isoform 3 of Perilipin-3 OS=Homo sapiens GN=PLIN3;>tr|K7ERZ3|K7ERZ3_HUMAN Perilipin-3
Astrocytic phosphoprotein PEA-15	9	7.82511	0.597716		Q15121;Q15121-2;B1AKZ5	6;6;3	6;6;3	6;6;3	Astrocytic phosphoprotein PEA-15	PEA15	>sp|Q15121|PEA15_HUMAN Astrocytic phosphoprotein PEA-15 OS=Homo sapiens GN=PEA15 PE=1 SV=2;>sp|Q15121-2|PEA15_HUMAN Isoform 2 of Astrocytic phosphoprotein PEA-15 OS=Homo sapiens GN=PEA15;>tr|B1AKZ5|B1AKZ5_HUMAN Astrocytic phosphoprotein PEA-15 OS=Homo sapi
Insulin-like growth factor-binding protein 7	9	7.81107	0.206977		Q16270-2;Q16270	7;7	7;7	7;7	Insulin-like growth factor-binding protein 7	IGFBP7	>sp|Q16270-2|IBP7_HUMAN Isoform 2 of Insulin-like growth factor-binding protein 7 OS=Homo sapiens GN=IGFBP7;>sp|Q16270|IBP7_HUMAN Insulin-like growth factor-binding protein 7 OS=Homo sapiens GN=IGFBP7 PE=1 SV=1
Cathepsin L1	9	7.79748	0.395225		P07711;Q5T8F0	4;2	4;2	4;2	Cathepsin L1;Cathepsin L1 heavy chain;Cathepsin L1 light chain	CTSL	>sp|P07711|CATL1_HUMAN Cathepsin L1 OS=Homo sapiens GN=CTSL PE=1 SV=2;>tr|Q5T8F0|Q5T8F0_HUMAN Cathepsin L1 OS=Homo sapiens GN=CTSL PE=1 SV=1
Triggering receptor expressed on myeloid cells 2	9	7.78778	0.34767		Q9NZC2-2;Q9NZC2-3;Q9NZC2	2;2;2	2;2;2	2;2;2	Triggering receptor expressed on myeloid cells 2	TREM2	>sp|Q9NZC2-2|TREM2_HUMAN Isoform 2 of Triggering receptor expressed on myeloid cells 2 OS=Homo sapiens GN=TREM2;>sp|Q9NZC2-3|TREM2_HUMAN Isoform 3 of Triggering receptor expressed on myeloid cells 2 OS=Homo sapiens GN=TREM2;>sp|Q9NZC2|TREM2_HUMAN Triggerin
Dihydropyrimidinase-related protein 3	9	7.73065	0.823811		Q14195-2;Q14195	16;13;5;3;1;1	13;10;3;2;1;1	12;9;2;2;1;0	Dihydropyrimidinase-related protein 3	DPYSL3	>sp|Q14195-2|DPYL3_HUMAN Isoform LCRMP-4 of Dihydropyrimidinase-related protein 3 OS=Homo sapiens GN=DPYSL3;>sp|Q14195|DPYL3_HUMAN Dihydropyrimidinase-related protein 3 OS=Homo sapiens GN=DPYSL3 PE=1 SV=1
CD166 antigen	9	7.7235	0.519989		Q13740-2;Q13740;F5GXJ9	11;11;10;4;3;2	11;11;10;4;3;2	11;11;10;4;3;2	CD166 antigen	ALCAM	>sp|Q13740-2|CD166_HUMAN Isoform 2 of CD166 antigen OS=Homo sapiens GN=ALCAM;>sp|Q13740|CD166_HUMAN CD166 antigen OS=Homo sapiens GN=ALCAM PE=1 SV=2;>tr|F5GXJ9|F5GXJ9_HUMAN CD166 antigen OS=Homo sapiens GN=ALCAM PE=1 SV=1
Hepatocyte growth factor activator	9	7.71484	0.424788		D6RAR4;Q04756	5;5;2	5;5;2	5;5;2	Hepatocyte growth factor activator;Hepatocyte growth factor activator short chain;Hepatocyte growth factor activator long chain	HGFAC	>tr|D6RAR4|D6RAR4_HUMAN Hepatocyte growth factor activator OS=Homo sapiens GN=HGFAC PE=3 SV=1;>sp|Q04756|HGFA_HUMAN Hepatocyte growth factor activator OS=Homo sapiens GN=HGFAC PE=1 SV=1
Collagen alpha-2(I) chain	9	7.70423	0.585981		P08123	19	19	19	Collagen alpha-2(I) chain	COL1A2	>sp|P08123|CO1A2_HUMAN Collagen alpha-2(I) chain OS=Homo sapiens GN=COL1A2 PE=1 SV=7
Plectin	9	7.6953	0.951036		Q15149-7;Q15149-8;Q15149-9;Q15149-5;Q15149-4;Q15149-6;Q15149-3;Q15149-2;Q15149	99;99;99;99;99;99;99;99;99;9;6;1;1	99;99;99;99;99;99;99;99;99;9;6;1;1	95;95;95;95;95;95;95;95;95;9;6;1;1	Plectin	PLEC	>sp|Q15149-7|PLEC_HUMAN Isoform 7 of Plectin OS=Homo sapiens GN=PLEC;>sp|Q15149-8|PLEC_HUMAN Isoform 8 of Plectin OS=Homo sapiens GN=PLEC;>sp|Q15149-9|PLEC_HUMAN Isoform 9 of Plectin OS=Homo sapiens GN=PLEC;>sp|Q15149-5|PLEC_HUMAN Isoform 5 of Plectin OS=H
Vasorin	9	7.65338	0.194723		Q6EMK4	6	6	6	Vasorin	VASN	>sp|Q6EMK4|VASN_HUMAN Vasorin OS=Homo sapiens GN=VASN PE=1 SV=1
Cathelicidin antimicrobial peptide	9	7.58104	0.440955		J3KNB4;P49913	5;5	5;5	5;5	Cathelicidin antimicrobial peptide;Antibacterial protein FALL-39;Antibacterial protein LL-37	CAMP	>tr|J3KNB4|J3KNB4_HUMAN Cathelicidin antimicrobial peptide OS=Homo sapiens GN=CAMP PE=4 SV=1;>sp|P49913|CAMP_HUMAN Cathelicidin antimicrobial peptide OS=Homo sapiens GN=CAMP PE=1 SV=1
Lymphatic vessel endothelial hyaluronic acid receptor 1	9	7.57847	0.272398		Q9Y5Y7	2	2	2	Lymphatic vessel endothelial hyaluronic acid receptor 1	LYVE1	>sp|Q9Y5Y7|LYVE1_HUMAN Lymphatic vessel endothelial hyaluronic acid receptor 1 OS=Homo sapiens GN=LYVE1 PE=1 SV=2
Vitamin K-dependent protein Z	9	7.40243	0.204554		P22891;P22891-2	3;3	3;3	3;3	Vitamin K-dependent protein Z	PROZ	>sp|P22891|PROZ_HUMAN Vitamin K-dependent protein Z OS=Homo sapiens GN=PROZ PE=1 SV=2;>sp|P22891-2|PROZ_HUMAN Isoform 2 of Vitamin K-dependent protein Z OS=Homo sapiens GN=PROZ
Collagen alpha-1(I) chain	9	7.37544	0.861998		P02452	24;1;1;1	24;1;1;1	24;1;1;1	Collagen alpha-1(I) chain	COL1A1	>sp|P02452|CO1A1_HUMAN Collagen alpha-1(I) chain OS=Homo sapiens GN=COL1A1 PE=1 SV=5
Ig kappa chain V-IV region STH	9	7.33634	0.372098		P83593	4	3	2	Ig kappa chain V-IV region STH		>sp|P83593|KV405_HUMAN Ig kappa chain V-IV region STH (Fragment) OS=Homo sapiens PE=1 SV=1
Follistatin-related protein 1	9	7.31142	0.611996		Q12841-2;Q12841	4;4	4;4	4;4	Follistatin-related protein 1	FSTL1	>sp|Q12841-2|FSTL1_HUMAN Isoform 2 of Follistatin-related protein 1 OS=Homo sapiens GN=FSTL1;>sp|Q12841|FSTL1_HUMAN Follistatin-related protein 1 OS=Homo sapiens GN=FSTL1 PE=1 SV=1
Ig kappa chain V-I region Kue	9	7.09994	0.338907		P01604	1	1	1	Ig kappa chain V-I region Kue		>sp|P01604|KV112_HUMAN Ig kappa chain V-I region Kue OS=Homo sapiens PE=1 SV=1
Trans-Golgi network integral membrane protein 2	9	6.70236	0.478259		J3KQ45;O43493-2;O43493-5;O43493-3;O43493;O43493-4;F8W8W7;O43493-6	8;8;8;8;8;6;4;4	8;8;8;8;8;6;4;4	8;8;8;8;8;6;4;4	Trans-Golgi network integral membrane protein 2	TGOLN2	>tr|J3KQ45|J3KQ45_HUMAN Trans-Golgi network integral membrane protein 2 OS=Homo sapiens GN=TGOLN2 PE=1 SV=1;>sp|O43493-2|TGON2_HUMAN Isoform TGN46 of Trans-Golgi network integral membrane protein 2 OS=Homo sapiens GN=TGOLN2;>sp|O43493-5|TGON2_HUMAN Isoform
Plexin domain-containing protein 2	9	6.61958	0.371727		Q6UX71;Q6UX71-2	6;5	6;5	6;5	Plexin domain-containing protein 2	PLXDC2	>sp|Q6UX71|PXDC2_HUMAN Plexin domain-containing protein 2 OS=Homo sapiens GN=PLXDC2 PE=1 SV=1;>sp|Q6UX71-2|PXDC2_HUMAN Isoform 2 of Plexin domain-containing protein 2 OS=Homo sapiens GN=PLXDC2
Alpha-actinin-4	8	8.72619	0.772631		O43707;O43707-2;F5GXS2;O43707-3	47;37;26;26;18;8;4	47;37;26;26;18;8;4	34;27;22;22;15;7;3	Alpha-actinin-4	ACTN4	>sp|O43707|ACTN4_HUMAN Alpha-actinin-4 OS=Homo sapiens GN=ACTN4 PE=1 SV=2;>sp|O43707-2|ACTN4_HUMAN Isoform ACTN4ISO of Alpha-actinin-4 OS=Homo sapiens GN=ACTN4;>tr|F5GXS2|F5GXS2_HUMAN Alpha-actinin-4 OS=Homo sapiens GN=ACTN4 PE=1 SV=1;>sp|O43707-3|ACTN4_HU
Tubulin beta-4A chain	8	8.69599	0.34398		P04350	17;6;5;5;3;3;3;3;3;2	17;6;5;5;3;3;3;3;3;2	3;1;1;1;0;1;1;1;0;0	Tubulin beta-4A chain	TUBB4A	>sp|P04350|TBB4A_HUMAN Tubulin beta-4A chain OS=Homo sapiens GN=TUBB4A PE=1 SV=2
Myosin-9	8	8.6955	0.444293		P35579;P35579-2	107;68;7;4;1;1;1;1	107;68;7;4;1;1;1;1	93;57;7;4;1;1;1;1	Myosin-9	MYH9	>sp|P35579|MYH9_HUMAN Myosin-9 OS=Homo sapiens GN=MYH9 PE=1 SV=4;>sp|P35579-2|MYH9_HUMAN Isoform 2 of Myosin-9 OS=Homo sapiens GN=MYH9
Cullin-1	8	8.57769	0.727192		Q13616	2	2	2	Cullin-1	CUL1	>sp|Q13616|CUL1_HUMAN Cullin-1 OS=Homo sapiens GN=CUL1 PE=1 SV=2
Catalase	8	8.46886	0.628367		P04040	24	24	24	Catalase	CAT	>sp|P04040|CATA_HUMAN Catalase OS=Homo sapiens GN=CAT PE=1 SV=3
Talin-1	8	8.34723	0.540472		Q9Y490	64;3	64;3	58;0	Talin-1	TLN1	>sp|Q9Y490|TLN1_HUMAN Talin-1 OS=Homo sapiens GN=TLN1 PE=1 SV=3
Rab GDP dissociation inhibitor alpha	8	8.28364	0.571447		P31150	15;5	8;2	8;2	Rab GDP dissociation inhibitor alpha	GDI1	>sp|P31150|GDIA_HUMAN Rab GDP dissociation inhibitor alpha OS=Homo sapiens GN=GDI1 PE=1 SV=2
Ig lambda chain V-I region NIG-64	8	8.28066	0.169548		A0A075B6I5;P01702;P06316	1;1;1	1;1;1	1;1;1	Ig lambda chain V-I region NIG-64;Ig lambda chain V-I region BL2	IGLV1-51	>tr|A0A075B6I5|A0A075B6I5_HUMAN Protein IGLV1-51 (Fragment) OS=Homo sapiens GN=IGLV1-51 PE=4 SV=1;>sp|P01702|LV104_HUMAN Ig lambda chain V-I region NIG-64 OS=Homo sapiens PE=1 SV=1;>sp|P06316|LV107_HUMAN Ig lambda chain V-I region BL2 OS=Homo sapiens PE=2
Brevican core protein	8	8.26348	0.664676		Q96GW7;Q96GW7-2	13;9;4;2;1;1	13;9;4;2;1;1	12;8;3;2;1;1	Brevican core protein	BCAN	>sp|Q96GW7|PGCB_HUMAN Brevican core protein OS=Homo sapiens GN=BCAN PE=1 SV=2;>sp|Q96GW7-2|PGCB_HUMAN Isoform 2 of Brevican core protein OS=Homo sapiens GN=BCAN
Lactotransferrin	8	8.25894	0.726929		E7EQB2;E7ER44;P02788-2;P02788	30;30;30;30;9	30;30;30;30;9	29;29;29;29;9	Lactotransferrin;Lactoferricin-H;Kaliocin-1;Lactoferroxin-A;Lactoferroxin-B;Lactoferroxin-C	LTF	>tr|E7EQB2|E7EQB2_HUMAN Lactotransferrin (Fragment) OS=Homo sapiens GN=LTF PE=1 SV=1;>tr|E7ER44|E7ER44_HUMAN Lactotransferrin OS=Homo sapiens GN=LTF PE=1 SV=1;>sp|P02788-2|TRFL_HUMAN Isoform DeltaLf of Lactotransferrin OS=Homo sapiens GN=LTF;>sp|P02788|TRF
Peroxiredoxin-6	8	8.24096	0.581123		P30041	13	13	13	Peroxiredoxin-6	PRDX6	>sp|P30041|PRDX6_HUMAN Peroxiredoxin-6 OS=Homo sapiens GN=PRDX6 PE=1 SV=3
Alpha-actinin-1	8	8.19112	0.675119		P12814;P12814-3;P12814-2;P12814-4;H9KV75	44;44;42;40;37;13;13;12;10;10;5;3;1;1;1	32;32;30;28;27;10;8;10;7;8;3;3;0;0;0	27;27;25;23;24;10;8;6;7;5;1;1;0;0;0	Alpha-actinin-1	ACTN1	>sp|P12814|ACTN1_HUMAN Alpha-actinin-1 OS=Homo sapiens GN=ACTN1 PE=1 SV=2;>sp|P12814-3|ACTN1_HUMAN Isoform 3 of Alpha-actinin-1 OS=Homo sapiens GN=ACTN1;>sp|P12814-2|ACTN1_HUMAN Isoform 2 of Alpha-actinin-1 OS=Homo sapiens GN=ACTN1;>sp|P12814-4|ACTN1_HUMAN
Ig heavy chain V-III region BUT	8	8.18864	0.359034		P01767	1	1	1	Ig heavy chain V-III region BUT		>sp|P01767|HV306_HUMAN Ig heavy chain V-III region BUT OS=Homo sapiens PE=1 SV=1
Heat shock protein beta-1	8	8.17008	0.39657		P04792;F8WE04	11;6;2	11;6;2	11;6;2	Heat shock protein beta-1	HSPB1	>sp|P04792|HSPB1_HUMAN Heat shock protein beta-1 OS=Homo sapiens GN=HSPB1 PE=1 SV=2;>tr|F8WE04|F8WE04_HUMAN Heat shock protein beta-1 OS=Homo sapiens GN=HSPB1 PE=1 SV=1
ICOS ligand	8	8.15805	0.647574		K4DIA0;O75144;O75144-2;O75144-3	2;2;2;1	2;2;2;1	2;2;2;1	ICOS ligand	ICOSLG	>tr|K4DIA0|K4DIA0_HUMAN ICOS ligand OS=Homo sapiens GN=ICOSLG PE=4 SV=1;>sp|O75144|ICOSL_HUMAN ICOS ligand OS=Homo sapiens GN=ICOSLG PE=1 SV=2;>sp|O75144-2|ICOSL_HUMAN Isoform 2 of ICOS ligand OS=Homo sapiens GN=ICOSLG;>sp|O75144-3|ICOSL_HUMAN Isoform 3 of
Annexin A1	8	8.1369	0.619914		P04083;Q5T3N1	22;13;8	22;13;8	22;13;8	Annexin A1;Annexin	ANXA1	>sp|P04083|ANXA1_HUMAN Annexin A1 OS=Homo sapiens GN=ANXA1 PE=1 SV=2;>tr|Q5T3N1|Q5T3N1_HUMAN Annexin (Fragment) OS=Homo sapiens GN=ANXA1 PE=1 SV=1
Cofilin-1	8	8.12269	0.447443		P23528;G3V1A4;E9PK25;E9PP50;E9PQB7	13;12;12;11;10;6;6	13;12;12;11;10;6;6	8;7;7;6;5;5;6	Cofilin-1	CFL1	>sp|P23528|COF1_HUMAN Cofilin-1 OS=Homo sapiens GN=CFL1 PE=1 SV=3;>tr|G3V1A4|G3V1A4_HUMAN Cofilin 1 (Non-muscle), isoform CRA_a OS=Homo sapiens GN=CFL1 PE=1 SV=1;>tr|E9PK25|E9PK25_HUMAN Cofilin-1 OS=Homo sapiens GN=CFL1 PE=1 SV=1;>tr|E9PP50|E9PP50_HUMAN Co
Heterogeneous nuclear ribonucleoproteins C1/C2	8	8.11644	0.407827		G3V4W0;B4DY08;G3V4C1;G3V2Q1;P07910-2;P07910;G3V5V7;G3V2D6;P07910-3;G3V576;P07910-4	9;9;9;9;9;9;8;8;8;7;6;4;2;2;1;1;1;1	9;9;9;9;9;9;8;8;8;7;6;4;2;2;1;1;1;1	9;9;9;9;9;9;8;8;8;7;6;4;2;2;1;1;1;1	Heterogeneous nuclear ribonucleoproteins C1/C2	HNRNPC	>tr|G3V4W0|G3V4W0_HUMAN Heterogeneous nuclear ribonucleoproteins C1/C2 (Fragment) OS=Homo sapiens GN=HNRNPC PE=1 SV=1;>tr|B4DY08|B4DY08_HUMAN Heterogeneous nuclear ribonucleoproteins C1/C2 OS=Homo sapiens GN=HNRNPC PE=1 SV=1;>tr|G3V4C1|G3V4C1_HUMAN Heterog
Complement component C8 beta chain	8	8.10532	0.58116		F5GY80;F5H7G1;P07358	12;12;12	12;12;12	12;12;12	Complement component C8 beta chain	C8B	>tr|F5GY80|F5GY80_HUMAN Complement component C8 beta chain OS=Homo sapiens GN=C8B PE=4 SV=1;>tr|F5H7G1|F5H7G1_HUMAN Complement component C8 beta chain OS=Homo sapiens GN=C8B PE=4 SV=1;>sp|P07358|CO8B_HUMAN Complement component C8 beta chain OS=Homo sapiens
Nucleophosmin	8	8.04945	0.809692		P06748-2;P06748;P06748-3	8;8;7;2;1	8;8;7;2;1	8;8;7;2;1	Nucleophosmin	NPM1	>sp|P06748-2|NPM_HUMAN Isoform 2 of Nucleophosmin OS=Homo sapiens GN=NPM1;>sp|P06748|NPM_HUMAN Nucleophosmin OS=Homo sapiens GN=NPM1 PE=1 SV=2;>sp|P06748-3|NPM_HUMAN Isoform 3 of Nucleophosmin OS=Homo sapiens GN=NPM1
Protein SET	8	8.03616	0.73784		Q01105-3;Q01105-4;Q01105-2;Q01105;P0DME0	6;6;6;6;4	6;6;6;6;4	6;6;6;6;4	Protein SET;Protein SETSIP	SET;SETSIP	>sp|Q01105-3|SET_HUMAN Isoform 3 of Protein SET OS=Homo sapiens GN=SET;>sp|Q01105-4|SET_HUMAN Isoform 4 of Protein SET OS=Homo sapiens GN=SET;>sp|Q01105-2|SET_HUMAN Isoform 2 of Protein SET OS=Homo sapiens GN=SET;>sp|Q01105|SET_HUMAN Protein SET OS=Homo sa
Superoxide dismutase [Cu-Zn]	8	8.02265	0.915231		P00441;H7BYH4	4;3	4;3	4;3	Superoxide dismutase [Cu-Zn]	SOD1	>sp|P00441|SODC_HUMAN Superoxide dismutase [Cu-Zn] OS=Homo sapiens GN=SOD1 PE=1 SV=2;>tr|H7BYH4|H7BYH4_HUMAN Superoxide dismutase [Cu-Zn] OS=Homo sapiens GN=SOD1 PE=1 SV=1
UV excision repair protein RAD23 homolog B	8	8.01113	0.536653		P54727;P54727-2	9;6;3;3;2;2;1	9;6;3;3;2;2;1	7;6;3;1;0;0;0	UV excision repair protein RAD23 homolog B	RAD23B	>sp|P54727|RD23B_HUMAN UV excision repair protein RAD23 homolog B OS=Homo sapiens GN=RAD23B PE=1 SV=1;>sp|P54727-2|RD23B_HUMAN Isoform 2 of UV excision repair protein RAD23 homolog B OS=Homo sapiens GN=RAD23B
Protein disulfide-isomerase A3	8	8.00682	0.73409		P30101	23	23	18	Protein disulfide-isomerase A3	PDIA3	>sp|P30101|PDIA3_HUMAN Protein disulfide-isomerase A3 OS=Homo sapiens GN=PDIA3 PE=1 SV=4
Ig lambda chain V-VI region AR/SUT	8	8.00083	0.33717		P01721;P06317	2;1	2;1	2;1	Ig lambda chain V-VI region AR;Ig lambda chain V-VI region SUT		>sp|P01721|LV601_HUMAN Ig lambda chain V-VI region AR OS=Homo sapiens PE=1 SV=1;>sp|P06317|LV603_HUMAN Ig lambda chain V-VI region SUT OS=Homo sapiens PE=1 SV=1
14-3-3 protein gamma	8	7.99581	0.537819		P61981	12	7	7	14-3-3 protein gamma;14-3-3 protein gamma, N-terminally processed	YWHAG	>sp|P61981|1433G_HUMAN 14-3-3 protein gamma OS=Homo sapiens GN=YWHAG PE=1 SV=2
Vinculin	8	7.97974	0.843026		P18206-2;P18206;Q5JQ13	40;40;25;7	40;40;25;7	40;40;25;7	Vinculin	VCL	>sp|P18206-2|VINC_HUMAN Isoform 1 of Vinculin OS=Homo sapiens GN=VCL;>sp|P18206|VINC_HUMAN Vinculin OS=Homo sapiens GN=VCL PE=1 SV=4;>tr|Q5JQ13|Q5JQ13_HUMAN Vinculin (Fragment) OS=Homo sapiens GN=VCL PE=1 SV=1
Profilin-1	8	7.93806	0.378988		P07737;K7EJ44	11;8;4;2	11;8;4;2	11;8;4;2	Profilin-1	PFN1	>sp|P07737|PROF1_HUMAN Profilin-1 OS=Homo sapiens GN=PFN1 PE=1 SV=2;>tr|K7EJ44|K7EJ44_HUMAN Profilin 1, isoform CRA_b OS=Homo sapiens GN=PFN1 PE=1 SV=1
Tumor protein D54	8	7.90721	0.640539		O43399-2;O43399-4;O43399;O43399-3;O43399-5;O43399-7;O43399-6	8;8;8;8;8;8;6	8;8;8;8;8;8;6	8;8;8;8;8;8;6	Tumor protein D54	TPD52L2	>sp|O43399-2|TPD54_HUMAN Isoform 2 of Tumor protein D54 OS=Homo sapiens GN=TPD52L2;>sp|O43399-4|TPD54_HUMAN Isoform 4 of Tumor protein D54 OS=Homo sapiens GN=TPD52L2;>sp|O43399|TPD54_HUMAN Tumor protein D54 OS=Homo sapiens GN=TPD52L2 PE=1 SV=2;>sp|O43399-3
Complement factor D	8	7.85449	0.412426		K7ERG9;P00746	6;6	6;6	6;6	Complement factor D	CFD	>tr|K7ERG9|K7ERG9_HUMAN Complement factor D OS=Homo sapiens GN=CFD PE=3 SV=1;>sp|P00746|CFAD_HUMAN Complement factor D OS=Homo sapiens GN=CFD PE=1 SV=5
Proteasome subunit beta type-2	8	7.83579	0.476305		P49721	6	6	6	Proteasome subunit beta type-2	PSMB2	>sp|P49721|PSB2_HUMAN Proteasome subunit beta type-2 OS=Homo sapiens GN=PSMB2 PE=1 SV=1
Heme-binding protein 2	8	7.83167	0.619916		Q9Y5Z4;Q9Y5Z4-2	8;6;3;1	8;6;3;1	8;6;3;1	Heme-binding protein 2	HEBP2	>sp|Q9Y5Z4|HEBP2_HUMAN Heme-binding protein 2 OS=Homo sapiens GN=HEBP2 PE=1 SV=1;>sp|Q9Y5Z4-2|HEBP2_HUMAN Isoform 2 of Heme-binding protein 2 OS=Homo sapiens GN=HEBP2
Osteoclast-associated immunoglobulin-like receptor	8	7.80575	0.276558		Q8IYS5-6;Q8IYS5-2;Q8IYS5-3;Q8IYS5-4;Q8IYS5-5;Q8IYS5;Q8IYS5-7	4;4;4;4;4;4;4	4;4;4;4;4;4;4	4;4;4;4;4;4;4	Osteoclast-associated immunoglobulin-like receptor	OSCAR	>sp|Q8IYS5-6|OSCAR_HUMAN Isoform 6 of Osteoclast-associated immunoglobulin-like receptor OS=Homo sapiens GN=OSCAR;>sp|Q8IYS5-2|OSCAR_HUMAN Isoform 2 of Osteoclast-associated immunoglobulin-like receptor OS=Homo sapiens GN=OSCAR;>sp|Q8IYS5-3|OSCAR_HUMAN Iso
Tubulin beta-2A chain	8	7.7957	0.55687		Q13885	17	5	1	Tubulin beta-2A chain	TUBB2A	>sp|Q13885|TBB2A_HUMAN Tubulin beta-2A chain OS=Homo sapiens GN=TUBB2A PE=1 SV=1
Vascular endothelial growth factor A	8	7.73807	0.238712		H0YBI8;A2A2V4;H0YBZ0;H3BLW8;J3KPA4;P15692-10;P15692-9;P15692-6;P15692-5;P15692-8;P15692-4;P15692-3;P15692-2;P15692;P15692-18;P15692-12;P15692-17;P15692-15;P15692-11;P15692-16;P15692-13;P15692-14	2;1;1;1;1;1;1;1;1;1;1;1;1;1;1;1;1;1;1;1;1;1	2;1;1;1;1;1;1;1;1;1;1;1;1;1;1;1;1;1;1;1;1;1	2;1;1;1;1;1;1;1;1;1;1;1;1;1;1;1;1;1;1;1;1;1	Vascular endothelial growth factor A	VEGFA	>tr|H0YBI8|H0YBI8_HUMAN Vascular endothelial growth factor A (Fragment) OS=Homo sapiens GN=VEGFA PE=3 SV=1;>tr|A2A2V4|A2A2V4_HUMAN Vascular endothelial growth factor A OS=Homo sapiens GN=VEGFA PE=3 SV=1;>tr|H0YBZ0|H0YBZ0_HUMAN Vascular endothelial growth f
Roundabout homolog 4	8	7.71586	0.443379		Q8WZ75-3;Q8WZ75-2;Q8WZ75;B4DYV8	4;4;4;3	4;4;4;3	4;4;4;3	Roundabout homolog 4	ROBO4	>sp|Q8WZ75-3|ROBO4_HUMAN Isoform 3 of Roundabout homolog 4 OS=Homo sapiens GN=ROBO4;>sp|Q8WZ75-2|ROBO4_HUMAN Isoform 2 of Roundabout homolog 4 OS=Homo sapiens GN=ROBO4;>sp|Q8WZ75|ROBO4_HUMAN Roundabout homolog 4 OS=Homo sapiens GN=ROBO4 PE=1 SV=1;>tr|B4DYV
Hypoxia up-regulated protein 1	8	7.68719	0.584032		Q9Y4L1	15;6;5;2;2;1;1;1	15;6;5;2;2;1;1;1	15;6;5;2;2;1;1;1	Hypoxia up-regulated protein 1	HYOU1	>sp|Q9Y4L1|HYOU1_HUMAN Hypoxia up-regulated protein 1 OS=Homo sapiens GN=HYOU1 PE=1 SV=1
Heat shock 70 kDa protein 6	8	7.67025	0.299408		P17066	9;4	2;1	2;1	Heat shock 70 kDa protein 6	HSPA6	>sp|P17066|HSP76_HUMAN Heat shock 70 kDa protein 6 OS=Homo sapiens GN=HSPA6 PE=1 SV=2
V-set and immunoglobulin domain-containing protein 4	8	7.66371	0.421184		Q9Y279-2;Q9Y279;H7C062;Q9Y279-3	4;4;3;2	4;4;3;2	4;4;3;2	V-set and immunoglobulin domain-containing protein 4	VSIG4	>sp|Q9Y279-2|VSIG4_HUMAN Isoform 2 of V-set and immunoglobulin domain-containing protein 4 OS=Homo sapiens GN=VSIG4;>sp|Q9Y279|VSIG4_HUMAN V-set and immunoglobulin domain-containing protein 4 OS=Homo sapiens GN=VSIG4 PE=1 SV=1;>tr|H7C062|H7C062_HUMAN V-set
Tubulin beta-2B chain	8	7.61979	0.28667		Q9BVA1	17	1	1	Tubulin beta-2B chain	TUBB2B	>sp|Q9BVA1|TBB2B_HUMAN Tubulin beta-2B chain OS=Homo sapiens GN=TUBB2B PE=1 SV=1
Hepatocyte growth factor-like protein	8	7.61111	0.256969		G3XAK1;P26927	3;3;1;1	3;3;1;1	3;3;1;1	Hepatocyte growth factor-like protein;Hepatocyte growth factor-like protein alpha chain;Hepatocyte growth factor-like protein beta chain	MST1	>tr|G3XAK1|G3XAK1_HUMAN Hepatocyte growth factor-like protein alpha chain OS=Homo sapiens GN=MST1 PE=3 SV=1;>sp|P26927|HGFL_HUMAN Hepatocyte growth factor-like protein OS=Homo sapiens GN=MST1 PE=1 SV=2
S-phase kinase-associated protein 1	8	7.57159	0.351288		E5RJR5;P63208;E5RGM3;E7ERH2;F8W8N3;P63208-2	5;5;4;4;4;4;1;1	5;5;4;4;4;4;1;1	3;3;2;2;2;2;0;0	S-phase kinase-associated protein 1	SKP1	>tr|E5RJR5|E5RJR5_HUMAN S-phase kinase-associated protein 1 OS=Homo sapiens GN=SKP1 PE=1 SV=1;>sp|P63208|SKP1_HUMAN S-phase kinase-associated protein 1 OS=Homo sapiens GN=SKP1 PE=1 SV=2;>tr|E5RGM3|E5RGM3_HUMAN S-phase kinase-associated protein 1 (Fragment)
Ig kappa chain V-I region Lay	8	7.446	0.215036		P01605	2	1	1	Ig kappa chain V-I region Lay		>sp|P01605|KV113_HUMAN Ig kappa chain V-I region Lay OS=Homo sapiens PE=1 SV=1
Interleukin-1 receptor accessory protein	8	7.2942	0.294565		C9J1D9;Q9NPH3-3;Q9NPH3-2;Q9NPH3;Q9NPH3-5;C9JT28	2;2;2;2;2;1	2;2;2;2;2;1	2;2;2;2;2;1	Interleukin-1 receptor accessory protein	IL1RAP	>tr|C9J1D9|C9J1D9_HUMAN Interleukin-1 receptor accessory protein (Fragment) OS=Homo sapiens GN=IL1RAP PE=4 SV=1;>sp|Q9NPH3-3|IL1AP_HUMAN Isoform 3 of Interleukin-1 receptor accessory protein OS=Homo sapiens GN=IL1RAP;>sp|Q9NPH3-2|IL1AP_HUMAN Isoform 2 of I
Out at first protein homolog	8	7.22412	0.0690406		E9PJ29;Q86UD1	1;1	1;1	1;1	Out at first protein homolog	OAF	>tr|E9PJ29|E9PJ29_HUMAN Out at first protein homolog OS=Homo sapiens GN=OAF PE=4 SV=1;>sp|Q86UD1|OAF_HUMAN Out at first protein homolog OS=Homo sapiens GN=OAF PE=2 SV=1
Sulfhydryl oxidase 1	8	7.00648	0.427798		O00391;O00391-2	16;13;2;2	16;13;2;2	16;13;2;2	Sulfhydryl oxidase 1	QSOX1	>sp|O00391|QSOX1_HUMAN Sulfhydryl oxidase 1 OS=Homo sapiens GN=QSOX1 PE=1 SV=3;>sp|O00391-2|QSOX1_HUMAN Isoform 2 of Sulfhydryl oxidase 1 OS=Homo sapiens GN=QSOX1
Basal cell adhesion molecule	8	6.73991	0.807378		P50895;K7ENU8	13;9;1	13;9;1	13;9;1	Basal cell adhesion molecule	BCAM	>sp|P50895|BCAM_HUMAN Basal cell adhesion molecule OS=Homo sapiens GN=BCAM PE=1 SV=2;>tr|K7ENU8|K7ENU8_HUMAN Basal cell adhesion molecule (Fragment) OS=Homo sapiens GN=BCAM PE=1 SV=1
Abl interactor 2	7	8.48671	0.382154		E9PEZ7;E7EW77;E7EP65;J3KNB2;Q9NYB9-2;Q9NYB9-4;Q9NYB9;E7EUA1;F8WAU3;F8WCD7;F8WAZ8;F8WBL5;F8WAQ3;F8WEB9;H0Y6B5;F8WAL6;Q9NYB9-3	2;2;2;2;2;2;2;1;1;1;1;1;1;1;1;1;1	1;1;1;1;1;1;1;1;1;1;1;1;1;1;0;0;0	1;1;1;1;1;1;1;1;1;1;1;1;1;1;0;0;0	Abl interactor 2	ABI2	>tr|E9PEZ7|E9PEZ7_HUMAN Abl interactor 2 OS=Homo sapiens GN=ABI2 PE=1 SV=1;>tr|E7EW77|E7EW77_HUMAN Abl interactor 2 OS=Homo sapiens GN=ABI2 PE=1 SV=1;>tr|E7EP65|E7EP65_HUMAN Abl interactor 2 (Fragment) OS=Homo sapiens GN=ABI2 PE=1 SV=1;>tr|J3KNB2|J3KNB2_HU
Rab GDP dissociation inhibitor beta	7	8.46286	0.626561		P50395;P50395-2;Q5SX87	19;16;12;8;8;8;7;4	19;16;12;8;8;8;7;4	12;10;6;5;5;5;4;0	Rab GDP dissociation inhibitor beta	GDI2	>sp|P50395|GDIB_HUMAN Rab GDP dissociation inhibitor beta OS=Homo sapiens GN=GDI2 PE=1 SV=2;>sp|P50395-2|GDIB_HUMAN Isoform 2 of Rab GDP dissociation inhibitor beta OS=Homo sapiens GN=GDI2;>tr|Q5SX87|Q5SX87_HUMAN Rab GDP dissociation inhibitor beta (Fragme
Transgelin-2	7	8.45176	0.461867		P37802;P37802-2;X6RJP6	9;9;8	9;9;8	8;8;8	Transgelin-2	TAGLN2	>sp|P37802|TAGL2_HUMAN Transgelin-2 OS=Homo sapiens GN=TAGLN2 PE=1 SV=3;>sp|P37802-2|TAGL2_HUMAN Isoform 2 of Transgelin-2 OS=Homo sapiens GN=TAGLN2;>tr|X6RJP6|X6RJP6_HUMAN Transgelin-2 (Fragment) OS=Homo sapiens GN=TAGLN2 PE=1 SV=1
Nestin	7	8.37251	0.564437		P48681	32	32	32	Nestin	NES	>sp|P48681|NEST_HUMAN Nestin OS=Homo sapiens GN=NES PE=1 SV=2
Annexin A5	7	8.31619	0.515364		P08758;D6RBL5;D6RBE9	17;12;11;7;1	17;12;11;7;1	17;12;11;7;1	Annexin A5;Annexin	ANXA5	>sp|P08758|ANXA5_HUMAN Annexin A5 OS=Homo sapiens GN=ANXA5 PE=1 SV=2;>tr|D6RBL5|D6RBL5_HUMAN Annexin OS=Homo sapiens GN=ANXA5 PE=1 SV=1;>tr|D6RBE9|D6RBE9_HUMAN Annexin OS=Homo sapiens GN=ANXA5 PE=1 SV=1
Hydrocephalus-inducing protein homolog	7	8.28479	0.352023		Q4G0P3;H0YF91;J3QL79;F8WD03;Q4G0P3-6;Q4G0P3-10;Q4G0P3-8;Q4G0P3-5	2;1;1;1;1;1;1;1	2;1;1;1;1;1;1;1	2;1;1;1;1;1;1;1	Hydrocephalus-inducing protein homolog	HYDIN	>sp|Q4G0P3|HYDIN_HUMAN Hydrocephalus-inducing protein homolog OS=Homo sapiens GN=HYDIN PE=1 SV=3;>tr|H0YF91|H0YF91_HUMAN Hydrocephalus-inducing protein homolog (Fragment) OS=Homo sapiens GN=HYDIN PE=4 SV=1;>tr|J3QL79|J3QL79_HUMAN Hydrocephalus-inducing pro
L-selectin	7	8.28389	0.366006		P14151;P14151-2	3;3	3;3	3;3	L-selectin	SELL	>sp|P14151|LYAM1_HUMAN L-selectin OS=Homo sapiens GN=SELL PE=1 SV=2;>sp|P14151-2|LYAM1_HUMAN Isoform 2 of L-selectin OS=Homo sapiens GN=SELL
Transketolase	7	8.20082	0.922332		P29401;P29401-2;B4E022	26;26;25;11;3;1	26;26;25;11;3;1	26;26;25;11;3;1	Transketolase	TKT	>sp|P29401|TKT_HUMAN Transketolase OS=Homo sapiens GN=TKT PE=1 SV=3;>sp|P29401-2|TKT_HUMAN Isoform 2 of Transketolase OS=Homo sapiens GN=TKT;>tr|B4E022|B4E022_HUMAN Transketolase OS=Homo sapiens GN=TKT PE=1 SV=1
Glucose-6-phosphate isomerase	7	8.18012	1.06554		P06744;K7EQ48;P06744-2	21;19;19;9;8;5;4;4;2;1;1	21;19;19;9;8;5;4;4;2;1;1	14;13;12;8;7;5;3;4;2;1;1	Glucose-6-phosphate isomerase	GPI	>sp|P06744|G6PI_HUMAN Glucose-6-phosphate isomerase OS=Homo sapiens GN=GPI PE=1 SV=4;>tr|K7EQ48|K7EQ48_HUMAN Glucose-6-phosphate isomerase OS=Homo sapiens GN=GPI PE=1 SV=2;>sp|P06744-2|G6PI_HUMAN Isoform 2 of Glucose-6-phosphate isomerase OS=Homo sapiens G
SH3 domain-binding glutamic acid-rich-like protein	7	8.17108	0.646634		O75368	8	8	8	SH3 domain-binding glutamic acid-rich-like protein	SH3BGRL	>sp|O75368|SH3L1_HUMAN SH3 domain-binding glutamic acid-rich-like protein OS=Homo sapiens GN=SH3BGRL PE=1 SV=1
Tubulin alpha-4A chain	7	8.13763	0.300662		P68366-2;P68366	13;13;3;3;3;2	4;4;2;2;2;1	3;3;2;2;2;1	Tubulin alpha-4A chain	TUBA4A	>sp|P68366-2|TBA4A_HUMAN Isoform 2 of Tubulin alpha-4A chain OS=Homo sapiens GN=TUBA4A;>sp|P68366|TBA4A_HUMAN Tubulin alpha-4A chain OS=Homo sapiens GN=TUBA4A PE=1 SV=1
Galectin-1	7	8.12006	0.477103		P09382	4	4	4	Galectin-1	LGALS1	>sp|P09382|LEG1_HUMAN Galectin-1 OS=Homo sapiens GN=LGALS1 PE=1 SV=2
Endoplasmin	7	8.08387	0.670561		P14625	33;4;2;1	33;4;2;1	30;3;1;1	Endoplasmin	HSP90B1	>sp|P14625|ENPL_HUMAN Endoplasmin OS=Homo sapiens GN=HSP90B1 PE=1 SV=1
Receptor-type tyrosine-protein phosphatase eta	7	8.07304	0.330566		Q12913;Q12913-2	13;8;1	13;8;1	13;8;1	Receptor-type tyrosine-protein phosphatase eta	PTPRJ	>sp|Q12913|PTPRJ_HUMAN Receptor-type tyrosine-protein phosphatase eta OS=Homo sapiens GN=PTPRJ PE=1 SV=3;>sp|Q12913-2|PTPRJ_HUMAN Isoform 2 of Receptor-type tyrosine-protein phosphatase eta OS=Homo sapiens GN=PTPRJ
Pentraxin-related protein PTX3	7	8.04728	0.472273		P26022	7	7	7	Pentraxin-related protein PTX3	PTX3	>sp|P26022|PTX3_HUMAN Pentraxin-related protein PTX3 OS=Homo sapiens GN=PTX3 PE=1 SV=3
Heat shock protein HSP 90-beta	7	8.02895	0.607183		P08238	21;8;4	10;2;0	7;2;0	Heat shock protein HSP 90-beta	HSP90AB1	>sp|P08238|HS90B_HUMAN Heat shock protein HSP 90-beta OS=Homo sapiens GN=HSP90AB1 PE=1 SV=4
Protein DJ-1	7	8.00752	0.540629		Q99497;K7ELW0;K7EN27	5;4;3	5;4;3	5;4;3	Protein DJ-1	PARK7	>sp|Q99497|PARK7_HUMAN Protein DJ-1 OS=Homo sapiens GN=PARK7 PE=1 SV=2;>tr|K7ELW0|K7ELW0_HUMAN Protein DJ-1 OS=Homo sapiens GN=PARK7 PE=1 SV=1;>tr|K7EN27|K7EN27_HUMAN Protein DJ-1 (Fragment) OS=Homo sapiens GN=PARK7 PE=1 SV=1
Heterogeneous nuclear ribonucleoprotein D0	7	7.95147	0.39387		D6RF44;H0YA96;D6RAF8;H0Y8G5;Q14103-4;Q14103-3;Q14103-2;Q14103;D6RBQ9	3;3;3;3;3;3;3;3;2;1	3;3;3;3;3;3;3;3;2;1	2;2;2;2;2;2;2;2;1;1	Heterogeneous nuclear ribonucleoprotein D0	HNRNPD	>tr|D6RF44|D6RF44_HUMAN Heterogeneous nuclear ribonucleoprotein D0 (Fragment) OS=Homo sapiens GN=HNRNPD PE=1 SV=2;>tr|H0YA96|H0YA96_HUMAN Heterogeneous nuclear ribonucleoprotein D0 (Fragment) OS=Homo sapiens GN=HNRNPD PE=1 SV=1;>tr|D6RAF8|D6RAF8_HUMAN Hete
Secretogranin-2	7	7.93981	0.732206		P13521	20;4;4	20;4;4	20;4;4	Secretogranin-2;Secretoneurin	SCG2	>sp|P13521|SCG2_HUMAN Secretogranin-2 OS=Homo sapiens GN=SCG2 PE=1 SV=2
Histone H1.4	7	7.93089	0.352446		P10412	9	9	2	Histone H1.4	HIST1H1E	>sp|P10412|H14_HUMAN Histone H1.4 OS=Homo sapiens GN=HIST1H1E PE=1 SV=2
Macrophage-capping protein	7	7.92275	0.581609		P40121;P40121-2;E7ENU9	11;9;8;3	11;9;8;3	7;5;4;3	Macrophage-capping protein	CAPG	>sp|P40121|CAPG_HUMAN Macrophage-capping protein OS=Homo sapiens GN=CAPG PE=1 SV=2;>sp|P40121-2|CAPG_HUMAN Isoform 2 of Macrophage-capping protein OS=Homo sapiens GN=CAPG;>tr|E7ENU9|E7ENU9_HUMAN Macrophage-capping protein (Fragment) OS=Homo sapiens GN=CAPG
Immunoglobulin lambda-like polypeptide 1	7	7.91902	0.479314		P15814	3;1	3;1	3;1	Immunoglobulin lambda-like polypeptide 1	IGLL1	>sp|P15814|IGLL1_HUMAN Immunoglobulin lambda-like polypeptide 1 OS=Homo sapiens GN=IGLL1 PE=1 SV=1
Proteasome subunit alpha type-5	7	7.90777	0.491014		P28066;P28066-2	8;5	8;5	8;5	Proteasome subunit alpha type-5	PSMA5	>sp|P28066|PSA5_HUMAN Proteasome subunit alpha type-5 OS=Homo sapiens GN=PSMA5 PE=1 SV=3;>sp|P28066-2|PSA5_HUMAN Isoform 2 of Proteasome subunit alpha type-5 OS=Homo sapiens GN=PSMA5
Isocitrate dehydrogenase [NADP] cytoplasmic	7	7.90575	0.588397		O75874	12;5;2;2	12;5;2;2	12;5;2;2	Isocitrate dehydrogenase [NADP] cytoplasmic	IDH1	>sp|O75874|IDHC_HUMAN Isocitrate dehydrogenase [NADP] cytoplasmic OS=Homo sapiens GN=IDH1 PE=1 SV=2
Histone H1.5	7	7.8835	0.36281		P16401	8	6	6	Histone H1.5	HIST1H1B	>sp|P16401|H15_HUMAN Histone H1.5 OS=Homo sapiens GN=HIST1H1B PE=1 SV=3
Plasminogen activator inhibitor 1	7	7.87049	0.257161		P05121;P05121-2	7;6	7;6	7;6	Plasminogen activator inhibitor 1	SERPINE1	>sp|P05121|PAI1_HUMAN Plasminogen activator inhibitor 1 OS=Homo sapiens GN=SERPINE1 PE=1 SV=1;>sp|P05121-2|PAI1_HUMAN Isoform 2 of Plasminogen activator inhibitor 1 OS=Homo sapiens GN=SERPINE1
Ig kappa chain V-III region POM	7	7.83119	0.459317		P01624	3	2	2	Ig kappa chain V-III region POM		>sp|P01624|KV306_HUMAN Ig kappa chain V-III region POM OS=Homo sapiens PE=1 SV=1
Thymidine phosphorylase	7	7.82395	0.320334		P19971;C9JGI3;P19971-2	11;10;10	11;10;10	11;10;10	Thymidine phosphorylase	TYMP	>sp|P19971|TYPH_HUMAN Thymidine phosphorylase OS=Homo sapiens GN=TYMP PE=1 SV=2;>tr|C9JGI3|C9JGI3_HUMAN Thymidine phosphorylase (Fragment) OS=Homo sapiens GN=TYMP PE=1 SV=1;>sp|P19971-2|TYPH_HUMAN Isoform 2 of Thymidine phosphorylase OS=Homo sapiens GN=TYM
Peptidyl-prolyl cis-trans isomerase FKBP1A	7	7.80539	0.653645		P62942;Q1JUQ5;Q5W0X3	3;2;2;1	3;2;2;1	3;2;2;1	Peptidyl-prolyl cis-trans isomerase FKBP1A;Peptidyl-prolyl cis-trans isomerase	FKBP1A;FKBP12-Exip2	>sp|P62942|FKB1A_HUMAN Peptidyl-prolyl cis-trans isomerase FKBP1A OS=Homo sapiens GN=FKBP1A PE=1 SV=2;>tr|Q1JUQ5|Q1JUQ5_HUMAN Peptidyl-prolyl cis-trans isomerase OS=Homo sapiens GN=FKBP12-Exip2 PE=1 SV=1;>tr|Q5W0X3|Q5W0X3_HUMAN Peptidyl-prolyl cis-trans is
V-type proton ATPase subunit S1	7	7.75106	0.511278		Q15904;A6QRJ1	6;4;1;1;1;1	6;4;1;1;1;1	6;4;1;1;1;1	V-type proton ATPase subunit S1	ATP6AP1	>sp|Q15904|VAS1_HUMAN V-type proton ATPase subunit S1 OS=Homo sapiens GN=ATP6AP1 PE=1 SV=2;>tr|A6QRJ1|A6QRJ1_HUMAN V-type proton ATPase subunit S1 (Fragment) OS=Homo sapiens GN=ATP6AP1 PE=1 SV=1
Stress-induced-phosphoprotein 1	7	7.73118	0.521663		P31948;P31948-2;P31948-3	20;19;18;9;6;5	20;19;18;9;6;5	20;19;18;9;6;5	Stress-induced-phosphoprotein 1	STIP1	>sp|P31948|STIP1_HUMAN Stress-induced-phosphoprotein 1 OS=Homo sapiens GN=STIP1 PE=1 SV=1;>sp|P31948-2|STIP1_HUMAN Isoform 2 of Stress-induced-phosphoprotein 1 OS=Homo sapiens GN=STIP1;>sp|P31948-3|STIP1_HUMAN Isoform 3 of Stress-induced-phosphoprotein 1 O
Alpha-synuclein	7	7.71796	0.409273		E7EPV7;P37840-2;P37840;D6RA31;P37840-3	9;9;9;6;6	9;9;9;6;6	7;7;7;4;5	Alpha-synuclein	SNCA	>tr|E7EPV7|E7EPV7_HUMAN Alpha-synuclein OS=Homo sapiens GN=SNCA PE=1 SV=1;>sp|P37840-2|SYUA_HUMAN Isoform 2-4 of Alpha-synuclein OS=Homo sapiens GN=SNCA;>sp|P37840|SYUA_HUMAN Alpha-synuclein OS=Homo sapiens GN=SNCA PE=1 SV=1;>tr|D6RA31|D6RA31_HUMAN Alpha-s
Protocadherin-1	7	7.71469	0.568664		Q08174;Q08174-2;D6RAX3	10;10;5;3;2	10;10;5;3;2	10;10;5;3;2	Protocadherin-1	PCDH1	>sp|Q08174|PCDH1_HUMAN Protocadherin-1 OS=Homo sapiens GN=PCDH1 PE=1 SV=2;>sp|Q08174-2|PCDH1_HUMAN Isoform 2 of Protocadherin-1 OS=Homo sapiens GN=PCDH1;>tr|D6RAX3|D6RAX3_HUMAN Protocadherin-1 OS=Homo sapiens GN=PCDH1 PE=1 SV=1
Coronin-1A	7	7.68568	0.620225		P31146;H3BRY3	16;11;4;2;2	16;11;4;2;2	11;6;0;0;0	Coronin-1A;Coronin	CORO1A	>sp|P31146|COR1A_HUMAN Coronin-1A OS=Homo sapiens GN=CORO1A PE=1 SV=4;>tr|H3BRY3|H3BRY3_HUMAN Coronin OS=Homo sapiens GN=CORO1A PE=1 SV=1
N(G),N(G)-dimethylarginine dimethylaminohydrolase 1	7	7.68527	1.03566		O94760;B4DGT0;O94760-2	11;8;8	11;8;8	10;7;7	N(G),N(G)-dimethylarginine dimethylaminohydrolase 1	DDAH1	>sp|O94760|DDAH1_HUMAN N(G),N(G)-dimethylarginine dimethylaminohydrolase 1 OS=Homo sapiens GN=DDAH1 PE=1 SV=3;>tr|B4DGT0|B4DGT0_HUMAN N(G),N(G)-dimethylarginine dimethylaminohydrolase 1 OS=Homo sapiens GN=DDAH1 PE=1 SV=1;>sp|O94760-2|DDAH1_HUMAN Isoform 2
Thioredoxin domain-containing protein 5	7	7.68138	0.409742		Q86UY0;Q8NBS9;Q8NBS9-2	7;7;5	7;7;5	7;7;5	Thioredoxin domain-containing protein 5	TXNDC5	>tr|Q86UY0|Q86UY0_HUMAN Protein BLOC1S5-TXNDC5 OS=Homo sapiens GN=TXNDC5 PE=1 SV=1;>sp|Q8NBS9|TXND5_HUMAN Thioredoxin domain-containing protein 5 OS=Homo sapiens GN=TXNDC5 PE=1 SV=2;>sp|Q8NBS9-2|TXND5_HUMAN Isoform 2 of Thioredoxin domain-containing protei
Fatty acid-binding protein, epidermal	7	7.67465	0.431188		Q01469	4;1	4;1	4;1	Fatty acid-binding protein, epidermal	FABP5	>sp|Q01469|FABP5_HUMAN Fatty acid-binding protein, epidermal OS=Homo sapiens GN=FABP5 PE=1 SV=3
Platelet glycoprotein Ib alpha chain	7	7.66768	0.34328		P07359	4	4	4	Platelet glycoprotein Ib alpha chain;Glycocalicin	GP1BA	>sp|P07359|GP1BA_HUMAN Platelet glycoprotein Ib alpha chain OS=Homo sapiens GN=GP1BA PE=1 SV=2
Cathepsin D	7	7.64825	0.305293		P07339;F8WD96;C9JH19;H7C469	12;8;8;8;5;4	12;8;8;8;5;4	12;8;8;8;5;4	Cathepsin D;Cathepsin D light chain;Cathepsin D heavy chain	CTSD	>sp|P07339|CATD_HUMAN Cathepsin D OS=Homo sapiens GN=CTSD PE=1 SV=1;>tr|F8WD96|F8WD96_HUMAN Cathepsin D light chain OS=Homo sapiens GN=CTSD PE=3 SV=1;>tr|C9JH19|C9JH19_HUMAN Cathepsin D light chain (Fragment) OS=Homo sapiens GN=CTSD PE=3 SV=1;>tr|H7C469|H7
Ig kappa chain V-III region IARC/BL41	7	7.64198	0.336486		P06311	2	2	2	Ig kappa chain V-III region IARC/BL41		>sp|P06311|KV311_HUMAN Ig kappa chain V-III region IARC/BL41 OS=Homo sapiens PE=1 SV=1
Myotrophin	7	7.61145	0.466594		P58546;C9JL85	2;1	2;1	2;1	Myotrophin	MTPN	>sp|P58546|MTPN_HUMAN Myotrophin OS=Homo sapiens GN=MTPN PE=1 SV=2;>tr|C9JL85|C9JL85_HUMAN Myotrophin OS=Homo sapiens GN=MTPN PE=1 SV=1
Parathymosin	7	7.54187	0.782341		P20962	3;1;1	3;1;1	3;1;1	Parathymosin	PTMS	>sp|P20962|PTMS_HUMAN Parathymosin OS=Homo sapiens GN=PTMS PE=1 SV=2
Prosaposin	7	7.5402	0.430317		C9JIZ6;B1AVU8;P07602;P07602-2;P07602-3	12;12;12;12;12	12;12;12;12;12	12;12;12;12;12	Prosaposin;Saposin-A;Saposin-B-Val;Saposin-B;Saposin-C;Saposin-D	PSAP	>tr|C9JIZ6|C9JIZ6_HUMAN Prosaposin OS=Homo sapiens GN=PSAP PE=1 SV=1;>tr|B1AVU8|B1AVU8_HUMAN Saposin-D OS=Homo sapiens GN=PSAP PE=1 SV=1;>sp|P07602|SAP_HUMAN Prosaposin OS=Homo sapiens GN=PSAP PE=1 SV=2;>sp|P07602-2|SAP_HUMAN Isoform Sap-mu-6 of Prosaposin
Liprin-alpha-2	7	7.53713	0.443099		H0YH95;H0YHK3;J3KNM3;G3V200;O75334-6;O75334-5;O75334-2;O75334-4;O75334-3;O75334;F8VWG6;F8W1Y8;F8VYK7;O75334-7	2;2;2;2;2;2;2;2;2;2;1;1;1;1	2;2;2;2;2;2;2;2;2;2;1;1;1;1	2;2;2;2;2;2;2;2;2;2;1;1;1;1	Liprin-alpha-2	PPFIA2	>tr|H0YH95|H0YH95_HUMAN Liprin-alpha-2 (Fragment) OS=Homo sapiens GN=PPFIA2 PE=4 SV=1;>tr|H0YHK3|H0YHK3_HUMAN Liprin-alpha-2 OS=Homo sapiens GN=PPFIA2 PE=4 SV=2;>tr|J3KNM3|J3KNM3_HUMAN Liprin-alpha-2 OS=Homo sapiens GN=PPFIA2 PE=4 SV=1;>tr|G3V200|G3V200_HU
Fumarylacetoacetase	7	7.47256	0.308374		P16930;H0YLC7;P16930-2	7;4;4	7;4;4	7;4;4	Fumarylacetoacetase	FAH	>sp|P16930|FAAA_HUMAN Fumarylacetoacetase OS=Homo sapiens GN=FAH PE=1 SV=2;>tr|H0YLC7|H0YLC7_HUMAN Fumarylacetoacetase (Fragment) OS=Homo sapiens GN=FAH PE=1 SV=1;>sp|P16930-2|FAAA_HUMAN Isoform 2 of Fumarylacetoacetase OS=Homo sapiens GN=FAH
A-kinase anchor protein 12	7	7.46387	0.654908		Q02952-3;Q02952-2;Q02952	19;19;19	19;19;19	19;19;19	A-kinase anchor protein 12	AKAP12	>sp|Q02952-3|AKA12_HUMAN Isoform 3 of A-kinase anchor protein 12 OS=Homo sapiens GN=AKAP12;>sp|Q02952-2|AKA12_HUMAN Isoform 2 of A-kinase anchor protein 12 OS=Homo sapiens GN=AKAP12;>sp|Q02952|AKA12_HUMAN A-kinase anchor protein 12 OS=Homo sapiens GN=AKAP1
Extracellular superoxide dismutase [Cu-Zn]	7	7.42163	0.416487		P08294	4;1	4;1	4;1	Extracellular superoxide dismutase [Cu-Zn]	SOD3	>sp|P08294|SODE_HUMAN Extracellular superoxide dismutase [Cu-Zn] OS=Homo sapiens GN=SOD3 PE=1 SV=2
Draxin	7	7.36391	0.480621		Q8NBI3	2	2	2	Draxin	DRAXIN	>sp|Q8NBI3|DRAXI_HUMAN Draxin OS=Homo sapiens GN=DRAXIN PE=1 SV=2
Neogenin	7	7.18342	0.325806		Q92859-3;Q92859-2;Q92859-4;Q92859;Q59FP8	17;17;17;17;13	17;17;17;17;13	17;17;17;17;13	Neogenin	NEO1	>sp|Q92859-3|NEO1_HUMAN Isoform 3 of Neogenin OS=Homo sapiens GN=NEO1;>sp|Q92859-2|NEO1_HUMAN Isoform 2 of Neogenin OS=Homo sapiens GN=NEO1;>sp|Q92859-4|NEO1_HUMAN Isoform 4 of Neogenin OS=Homo sapiens GN=NEO1;>sp|Q92859|NEO1_HUMAN Neogenin OS=Homo sapiens
Proline-rich acidic protein 1	7	7.04	0.432817		H7BY64;Q96NZ9-2;Q96NZ9-4;Q96NZ9;Q96NZ9-3	3;3;3;3;2	3;3;3;3;2	3;3;3;3;2	Proline-rich acidic protein 1	PRAP1	>tr|H7BY64|H7BY64_HUMAN Proline-rich acidic protein 1 OS=Homo sapiens GN=PRAP1 PE=4 SV=1;>sp|Q96NZ9-2|PRAP1_HUMAN Isoform 2 of Proline-rich acidic protein 1 OS=Homo sapiens GN=PRAP1;>sp|Q96NZ9-4|PRAP1_HUMAN Isoform 4 of Proline-rich acidic protein 1 OS=Hom
Sialic acid-binding Ig-like lectin 16	6	9.22153	0.440691		A6NMB1	1	1	1	Sialic acid-binding Ig-like lectin 16	SIGLEC16	>sp|A6NMB1|SIG16_HUMAN Sialic acid-binding Ig-like lectin 16 OS=Homo sapiens GN=SIGLEC16 PE=2 SV=3
Nicotinamide phosphoribosyltransferase	6	8.51148	0.409063		P43490;Q5SYT8	19;17;7	19;17;7	19;17;7	Nicotinamide phosphoribosyltransferase	NAMPT;NAMPTL	>sp|P43490|NAMPT_HUMAN Nicotinamide phosphoribosyltransferase OS=Homo sapiens GN=NAMPT PE=1 SV=1;>tr|Q5SYT8|Q5SYT8_HUMAN Protein NAMPTL (Fragment) OS=Homo sapiens GN=NAMPTL PE=4 SV=1
Tubulin beta chain	6	8.45278	0.457314		Q5JP53;P07437;Q5ST81	17;17;14	5;5;2	4;4;2	Tubulin beta chain	TUBB	>tr|Q5JP53|Q5JP53_HUMAN Tubulin beta chain OS=Homo sapiens GN=TUBB PE=1 SV=1;>sp|P07437|TBB5_HUMAN Tubulin beta chain OS=Homo sapiens GN=TUBB PE=1 SV=2;>tr|Q5ST81|Q5ST81_HUMAN Tubulin beta chain OS=Homo sapiens GN=TUBB PE=1 SV=1
Tryptophan--tRNA ligase, cytoplasmic	6	8.23203	0.454694		P23381;P23381-2	11;10;4;4;4;3;2;2;2;2;2;1;1;1;1;1;1;1;1;1;1;1;1	11;10;4;4;4;3;2;2;2;2;2;1;1;1;1;1;1;1;1;1;1;1;1	11;10;4;4;4;3;2;2;2;2;2;1;1;1;1;1;1;1;1;1;1;1;1	Tryptophan--tRNA ligase, cytoplasmic;T1-TrpRS;T2-TrpRS	WARS	>sp|P23381|SYWC_HUMAN Tryptophan--tRNA ligase, cytoplasmic OS=Homo sapiens GN=WARS PE=1 SV=2;>sp|P23381-2|SYWC_HUMAN Isoform 2 of Tryptophan--tRNA ligase, cytoplasmic OS=Homo sapiens GN=WARS
Coagulation factor XIII A chain	6	8.23116	0.552249		P00488	12;3;3;2	12;3;3;2	12;3;3;2	Coagulation factor XIII A chain	F13A1	>sp|P00488|F13A_HUMAN Coagulation factor XIII A chain OS=Homo sapiens GN=F13A1 PE=1 SV=4
Protein disulfide-isomerase A6	6	8.09647	0.515753		Q15084-3;Q15084;Q15084-4;Q15084-5;Q15084-2	8;8;8;8;8	8;8;8;8;8	8;8;8;8;8	Protein disulfide-isomerase A6	PDIA6	>sp|Q15084-3|PDIA6_HUMAN Isoform 3 of Protein disulfide-isomerase A6 OS=Homo sapiens GN=PDIA6;>sp|Q15084|PDIA6_HUMAN Protein disulfide-isomerase A6 OS=Homo sapiens GN=PDIA6 PE=1 SV=1;>sp|Q15084-4|PDIA6_HUMAN Isoform 4 of Protein disulfide-isomerase A6 OS=H
Lamin-B2	6	8.0898	0.506648		J9JID7;Q03252	19;19	17;17	17;17	Lamin-B2	LMNB2	>tr|J9JID7|J9JID7_HUMAN Lamin B2, isoform CRA_a OS=Homo sapiens GN=LMNB2 PE=1 SV=1;>sp|Q03252|LMNB2_HUMAN Lamin-B2 OS=Homo sapiens GN=LMNB2 PE=1 SV=3
Protein CutA	6	8.08704	0.420839		O60888-3;O60888;O60888-2;C9IZG4	3;3;3;2	3;3;3;2	3;3;3;2	Protein CutA	CUTA	>sp|O60888-3|CUTA_HUMAN Isoform C of Protein CutA OS=Homo sapiens GN=CUTA;>sp|O60888|CUTA_HUMAN Protein CutA OS=Homo sapiens GN=CUTA PE=1 SV=2;>sp|O60888-2|CUTA_HUMAN Isoform A of Protein CutA OS=Homo sapiens GN=CUTA;>tr|C9IZG4|C9IZG4_HUMAN Protein CutA OS
Apolipoprotein(a)	6	8.08316	0.39785		P08519	10	10	10	Apolipoprotein(a)	LPA	>sp|P08519|APOA_HUMAN Apolipoprotein(a) OS=Homo sapiens GN=LPA PE=1 SV=1
Spectrin beta chain, non-erythrocytic 1	6	8.07006	0.809921		Q01082;Q01082-3;Q01082-2	84;78;78;13	82;76;76;11	81;75;75;11	Spectrin beta chain, non-erythrocytic 1	SPTBN1	>sp|Q01082|SPTB2_HUMAN Spectrin beta chain, non-erythrocytic 1 OS=Homo sapiens GN=SPTBN1 PE=1 SV=2;>sp|Q01082-3|SPTB2_HUMAN Isoform 2 of Spectrin beta chain, non-erythrocytic 1 OS=Homo sapiens GN=SPTBN1;>sp|Q01082-2|SPTB2_HUMAN Isoform Short of Spectrin be
Adenylyl cyclase-associated protein 1	6	8.06844	0.437593		Q01518;Q5T0R1;Q5T0R4;Q5T0R3;Q5T0R2	20;11;10;10;10;9;9;9;4;3	20;11;10;10;10;9;9;9;4;3	1;1;1;1;1;1;1;1;0;0	Adenylyl cyclase-associated protein 1;Adenylyl cyclase-associated protein	CAP1	>sp|Q01518|CAP1_HUMAN Adenylyl cyclase-associated protein 1 OS=Homo sapiens GN=CAP1 PE=1 SV=5;>tr|Q5T0R1|Q5T0R1_HUMAN Adenylyl cyclase-associated protein (Fragment) OS=Homo sapiens GN=CAP1 PE=1 SV=1;>tr|Q5T0R4|Q5T0R4_HUMAN Adenylyl cyclase-associated prote
Neurotrimin	6	8.03963	0.683116		B7Z1I4;B7Z1Z5;Q9P121-4;Q9P121-3;Q9P121-2;Q9P121;F8VTR5	7;7;7;6;6;6;4;1;1	7;7;7;6;6;6;4;1;1	5;5;5;4;4;4;2;1;0	Neurotrimin	NTM	>tr|B7Z1I4|B7Z1I4_HUMAN Neurotrimin OS=Homo sapiens GN=NTM PE=2 SV=1;>tr|B7Z1Z5|B7Z1Z5_HUMAN Neurotrimin OS=Homo sapiens GN=NTM PE=2 SV=1;>sp|Q9P121-4|NTRI_HUMAN Isoform 4 of Neurotrimin OS=Homo sapiens GN=NTM;>sp|Q9P121-3|NTRI_HUMAN Isoform 3 of Neurotrim
BTB/POZ domain-containing protein KCTD12	6	8.02446	0.677848		Q96CX2	6;1	6;1	6;1	BTB/POZ domain-containing protein KCTD12	KCTD12	>sp|Q96CX2|KCD12_HUMAN BTB/POZ domain-containing protein KCTD12 OS=Homo sapiens GN=KCTD12 PE=1 SV=1
Amyloid-like protein 1	6	8.01831	0.991135		P51693-2	16	16	1	Amyloid-like protein 1;C30	APLP1	>sp|P51693-2|APLP1_HUMAN Isoform 2 of Amyloid-like protein 1 OS=Homo sapiens GN=APLP1
Ig heavy chain V-II region ARH-77	6	8.00788	0.754443		P06331	1	1	1	Ig heavy chain V-II region ARH-77		>sp|P06331|HV209_HUMAN Ig heavy chain V-II region ARH-77 OS=Homo sapiens PE=4 SV=1
Stathmin	6	7.99164	0.777272		P16949;A2A2D0;P16949-2	8;7;7	8;7;7	5;4;4	Stathmin	STMN1	>sp|P16949|STMN1_HUMAN Stathmin OS=Homo sapiens GN=STMN1 PE=1 SV=3;>tr|A2A2D0|A2A2D0_HUMAN Stathmin (Fragment) OS=Homo sapiens GN=STMN1 PE=1 SV=2;>sp|P16949-2|STMN1_HUMAN Isoform 2 of Stathmin OS=Homo sapiens GN=STMN1
Glutathione S-transferase P	6	7.98589	0.64554		P09211;A8MX94	7;4	7;4	7;4	Glutathione S-transferase P	GSTP1	>sp|P09211|GSTP1_HUMAN Glutathione S-transferase P OS=Homo sapiens GN=GSTP1 PE=1 SV=2;>tr|A8MX94|A8MX94_HUMAN Glutathione S-transferase P OS=Homo sapiens GN=GSTP1 PE=1 SV=1
Ubiquitin carboxyl-terminal hydrolase isozyme L1	6	7.9761	0.426225		D6RE83;P09936;D6R956;D6R974	8;8;7;6;3	8;8;7;6;3	8;8;7;6;3	Ubiquitin carboxyl-terminal hydrolase isozyme L1	UCHL1	>tr|D6RE83|D6RE83_HUMAN Ubiquitin carboxyl-terminal hydrolase isozyme L1 OS=Homo sapiens GN=UCHL1 PE=1 SV=1;>sp|P09936|UCHL1_HUMAN Ubiquitin carboxyl-terminal hydrolase isozyme L1 OS=Homo sapiens GN=UCHL1 PE=1 SV=2;>tr|D6R956|D6R956_HUMAN Ubiquitin carboxy
Malate dehydrogenase, cytoplasmic	6	7.97396	0.409863		P40925;P40925-3;B8ZZ51;B9A041;P40925-2	10;10;8;8;8;4;2;2	10;10;8;8;8;4;2;2	10;10;8;8;8;4;2;2	Malate dehydrogenase, cytoplasmic	MDH1	>sp|P40925|MDHC_HUMAN Malate dehydrogenase, cytoplasmic OS=Homo sapiens GN=MDH1 PE=1 SV=4;>sp|P40925-3|MDHC_HUMAN Isoform 3 of Malate dehydrogenase, cytoplasmic OS=Homo sapiens GN=MDH1;>tr|B8ZZ51|B8ZZ51_HUMAN Malate dehydrogenase, cytoplasmic OS=Homo sapie
Proteasome activator complex subunit 1	6	7.96385	0.586076		Q06323;Q06323-3;Q06323-2	13;12;12;4;4	13;12;12;4;4	13;12;12;4;4	Proteasome activator complex subunit 1	PSME1	>sp|Q06323|PSME1_HUMAN Proteasome activator complex subunit 1 OS=Homo sapiens GN=PSME1 PE=1 SV=1;>sp|Q06323-3|PSME1_HUMAN Isoform 3 of Proteasome activator complex subunit 1 OS=Homo sapiens GN=PSME1;>sp|Q06323-2|PSME1_HUMAN Isoform 2 of Proteasome activato
Transitional endoplasmic reticulum ATPase	6	7.96152	0.6286		P55072	30;2;2	30;2;2	30;2;2	Transitional endoplasmic reticulum ATPase	VCP	>sp|P55072|TERA_HUMAN Transitional endoplasmic reticulum ATPase OS=Homo sapiens GN=VCP PE=1 SV=4
Cytosolic non-specific dipeptidase	6	7.90478	0.739671		Q96KP4;Q96KP4-2;J3QKT2	16;11;8;7;5;5;5;5;5;5;4;3;3;2;1	16;11;8;7;5;5;5;5;5;5;4;3;3;2;1	16;11;8;7;5;5;5;5;5;5;4;3;3;2;1	Cytosolic non-specific dipeptidase	CNDP2	>sp|Q96KP4|CNDP2_HUMAN Cytosolic non-specific dipeptidase OS=Homo sapiens GN=CNDP2 PE=1 SV=2;>sp|Q96KP4-2|CNDP2_HUMAN Isoform 2 of Cytosolic non-specific dipeptidase OS=Homo sapiens GN=CNDP2;>tr|J3QKT2|J3QKT2_HUMAN Cytosolic non-specific dipeptidase (Fragm
Calsyntenin-1	6	7.87104	0.506672		O94985-2;O94985;Q5SR54	15;15;12	15;15;12	15;15;12	Calsyntenin-1;Soluble Alc-alpha;CTF1-alpha	CLSTN1	>sp|O94985-2|CSTN1_HUMAN Isoform 2 of Calsyntenin-1 OS=Homo sapiens GN=CLSTN1;>sp|O94985|CSTN1_HUMAN Calsyntenin-1 OS=Homo sapiens GN=CLSTN1 PE=1 SV=1;>tr|Q5SR54|Q5SR54_HUMAN Calsyntenin-1 (Fragment) OS=Homo sapiens GN=CLSTN1 PE=4 SV=1
Proteasome subunit alpha type-2	6	7.85986	0.418606		P25787;C9JCK5	7;4;2;1	7;4;2;1	7;4;2;1	Proteasome subunit alpha type-2	PSMA2	>sp|P25787|PSA2_HUMAN Proteasome subunit alpha type-2 OS=Homo sapiens GN=PSMA2 PE=1 SV=2;>tr|C9JCK5|C9JCK5_HUMAN Proteasome subunit alpha type-2 OS=Homo sapiens GN=PSMA2 PE=1 SV=1
Neuroblast differentiation-associated protein AHNAK	6	7.85753	0.663219		Q09666	50;2;2;2;2;2;1	50;2;2;2;2;2;1	50;2;2;2;2;2;1	Neuroblast differentiation-associated protein AHNAK	AHNAK	>sp|Q09666|AHNK_HUMAN Neuroblast differentiation-associated protein AHNAK OS=Homo sapiens GN=AHNAK PE=1 SV=2
Fatty acid-binding protein, brain	6	7.85538	0.611462		O15540;O15540-2	4;3	4;3	4;3	Fatty acid-binding protein, brain	FABP7	>sp|O15540|FABP7_HUMAN Fatty acid-binding protein, brain OS=Homo sapiens GN=FABP7 PE=1 SV=3;>sp|O15540-2|FABP7_HUMAN Isoform 2 of Fatty acid-binding protein, brain OS=Homo sapiens GN=FABP7
Protein disulfide-isomerase A4	6	7.8508	0.670726		P13667	17	17	17	Protein disulfide-isomerase A4	PDIA4	>sp|P13667|PDIA4_HUMAN Protein disulfide-isomerase A4 OS=Homo sapiens GN=PDIA4 PE=1 SV=2
Cullin-associated NEDD8-dissociated protein 1	6	7.83977	0.658595		Q86VP6;Q86VP6-2	18;17;3;3	18;17;3;3	18;17;3;3	Cullin-associated NEDD8-dissociated protein 1	CAND1	>sp|Q86VP6|CAND1_HUMAN Cullin-associated NEDD8-dissociated protein 1 OS=Homo sapiens GN=CAND1 PE=1 SV=2;>sp|Q86VP6-2|CAND1_HUMAN Isoform 2 of Cullin-associated NEDD8-dissociated protein 1 OS=Homo sapiens GN=CAND1
Tyrosine-protein kinase Mer	6	7.82867	0.417976		Q12866;E9PHX8	3;2	3;2	3;2	Tyrosine-protein kinase Mer	MERTK	>sp|Q12866|MERTK_HUMAN Tyrosine-protein kinase Mer OS=Homo sapiens GN=MERTK PE=1 SV=2;>tr|E9PHX8|E9PHX8_HUMAN Tyrosine-protein kinase Mer OS=Homo sapiens GN=MERTK PE=1 SV=1
Mesothelin	6	7.81503	0.588069		Q13421-4;Q13421-3;Q13421-2;H3BMA1;H3BUX1	16;16;16;12;12	16;16;16;12;12	1;1;1;1;1	Mesothelin;Megakaryocyte-potentiating factor;Mesothelin, cleaved form	MSLN	>sp|Q13421-4|MSLN_HUMAN Isoform 4 of Mesothelin OS=Homo sapiens GN=MSLN;>sp|Q13421-3|MSLN_HUMAN Isoform 2 of Mesothelin OS=Homo sapiens GN=MSLN;>sp|Q13421-2|MSLN_HUMAN Isoform 3 of Mesothelin OS=Homo sapiens GN=MSLN;>tr|H3BMA1|H3BMA1_HUMAN Mesothelin (Frag
Galectin-3	6	7.79695	0.360271		P17931;G3V3R6	6;4	6;4	6;4	Galectin-3;Galectin	LGALS3	>sp|P17931|LEG3_HUMAN Galectin-3 OS=Homo sapiens GN=LGALS3 PE=1 SV=5;>tr|G3V3R6|G3V3R6_HUMAN Galectin OS=Homo sapiens GN=LGALS3 PE=1 SV=1
Heterogeneous nuclear ribonucleoprotein K	6	7.77929	0.751009		Q5T6W5;P61978-3;P61978;P61978-2;Q5T6W2	14;14;14;14;11;5;4;3	14;14;14;14;11;5;4;3	14;14;14;14;11;5;4;3	Heterogeneous nuclear ribonucleoprotein K	HNRNPK	>tr|Q5T6W5|Q5T6W5_HUMAN Heterogeneous nuclear ribonucleoprotein K OS=Homo sapiens GN=HNRNPK PE=1 SV=1;>sp|P61978-3|HNRPK_HUMAN Isoform 3 of Heterogeneous nuclear ribonucleoprotein K OS=Homo sapiens GN=HNRNPK;>sp|P61978|HNRPK_HUMAN Heterogeneous nuclear rib
Nucleolin	6	7.74611	0.854135		P19338;H7BY16	15;8;1;1;1;1	15;8;1;1;1;1	15;8;1;1;1;1	Nucleolin	NCL	>sp|P19338|NUCL_HUMAN Nucleolin OS=Homo sapiens GN=NCL PE=1 SV=3;>tr|H7BY16|H7BY16_HUMAN Nucleolin (Fragment) OS=Homo sapiens GN=NCL PE=1 SV=2
Insulin-like growth factor-binding protein 5	6	7.73763	0.335175		P24593;C9JXX4	5;4	5;4	5;4	Insulin-like growth factor-binding protein 5	IGFBP5	>sp|P24593|IBP5_HUMAN Insulin-like growth factor-binding protein 5 OS=Homo sapiens GN=IGFBP5 PE=1 SV=1;>tr|C9JXX4|C9JXX4_HUMAN Insulin-like growth factor-binding protein 5 (Fragment) OS=Homo sapiens GN=IGFBP5 PE=4 SV=1
Elongation factor 1-alpha 1	6	7.73612	0.587547		Q5VTE0;P68104	11;11;2;2	11;11;2;2	5;5;1;1	Putative elongation factor 1-alpha-like 3;Elongation factor 1-alpha 1	EEF1A1P5;EEF1A1	>sp|Q5VTE0|EF1A3_HUMAN Putative elongation factor 1-alpha-like 3 OS=Homo sapiens GN=EEF1A1P5 PE=5 SV=1;>sp|P68104|EF1A1_HUMAN Elongation factor 1-alpha 1 OS=Homo sapiens GN=EEF1A1 PE=1 SV=1
Heterogeneous nuclear ribonucleoprotein A/B	6	7.73068	0.36057		D6R9P3;D6RD18;D6RBZ0;Q99729-3;Q99729-2;Q99729-4;Q99729	5;5;5;5;5;4;4	5;5;5;5;5;4;4	5;5;5;5;5;4;4	Heterogeneous nuclear ribonucleoprotein A/B	HNRNPAB	>tr|D6R9P3|D6R9P3_HUMAN Heterogeneous nuclear ribonucleoprotein A/B OS=Homo sapiens GN=HNRNPAB PE=1 SV=1;>tr|D6RD18|D6RD18_HUMAN Heterogeneous nuclear ribonucleoprotein A/B OS=Homo sapiens GN=HNRNPAB PE=1 SV=1;>tr|D6RBZ0|D6RBZ0_HUMAN Heterogeneous nuclear
Heat shock 70 kDa protein 1A/1B	6	7.72816	0.452096		P08107;P08107-2;V9GZ37	24;21;15	21;18;13	11;9;6	Heat shock 70 kDa protein 1A/1B	HSPA1A	>sp|P08107|HSP71_HUMAN Heat shock 70 kDa protein 1A/1B OS=Homo sapiens GN=HSPA1A PE=1 SV=5;>sp|P08107-2|HSP71_HUMAN Isoform 2 of Heat shock 70 kDa protein 1A/1B OS=Homo sapiens GN=HSPA1A;>tr|V9GZ37|V9GZ37_HUMAN Heat shock 70 kDa protein 1A/1B OS=Homo sapie
D-dopachrome decarboxylase	6	7.71522	0.574185		P30046;J3KQ18;H7C342;B7Z522;B5MC82;A6NHG4	4;3;2;2;2;2	4;3;2;2;2;2	4;3;2;2;2;2	D-dopachrome decarboxylase;D-dopachrome decarboxylase-like protein	DDT;DDTL	>sp|P30046|DOPD_HUMAN D-dopachrome decarboxylase OS=Homo sapiens GN=DDT PE=1 SV=3;>tr|J3KQ18|J3KQ18_HUMAN D-dopachrome decarboxylase OS=Homo sapiens GN=DDT PE=1 SV=1;>tr|H7C342|H7C342_HUMAN D-dopachrome decarboxylase (Fragment) OS=Homo sapiens GN=DDT PE=1
Alcohol dehydrogenase [NADP+]	6	7.71499	0.417054		P14550	6;2;2;2	6;2;2;2	6;2;2;2	Alcohol dehydrogenase [NADP(+)]	AKR1A1	>sp|P14550|AK1A1_HUMAN Alcohol dehydrogenase [NADP(+)] OS=Homo sapiens GN=AKR1A1 PE=1 SV=3
Eukaryotic translation initiation factor 5A-1	6	7.69395	0.531101		I3L397;I3L504;P63241;P63241-2	6;6;6;6;2;2;2;2;2	6;6;6;6;2;2;2;2;2	6;6;6;6;2;2;2;2;2	Eukaryotic translation initiation factor 5A-1	EIF5A	>tr|I3L397|I3L397_HUMAN Eukaryotic translation initiation factor 5A-1 (Fragment) OS=Homo sapiens GN=EIF5A PE=1 SV=2;>tr|I3L504|I3L504_HUMAN Eukaryotic translation initiation factor 5A-1 OS=Homo sapiens GN=EIF5A PE=1 SV=1;>sp|P63241|IF5A1_HUMAN Eukaryotic t
Microtubule-associated protein 4	6	7.65413	0.579344		E7EVA0;P27816-6;P27816;P27816-2;P27816-5	16;16;16;15;9;4;4;4;4;3;3;2	16;16;16;15;9;4;4;4;4;3;3;2	16;16;16;15;9;4;4;4;4;3;3;2	Microtubule-associated protein;Microtubule-associated protein 4	MAP4	>tr|E7EVA0|E7EVA0_HUMAN Microtubule-associated protein OS=Homo sapiens GN=MAP4 PE=1 SV=1;>sp|P27816-6|MAP4_HUMAN Isoform 6 of Microtubule-associated protein 4 OS=Homo sapiens GN=MAP4;>sp|P27816|MAP4_HUMAN Microtubule-associated protein 4 OS=Homo sapiens GN
Protein-lysine 6-oxidase	6	7.65028	0.281917		P28300	1	1	1	Protein-lysine 6-oxidase	LOX	>sp|P28300|LYOX_HUMAN Protein-lysine 6-oxidase OS=Homo sapiens GN=LOX PE=1 SV=2
Reticulon-4	6	7.64511	0.378323		Q9NQC3;Q9NQC3-2;Q9NQC3-5;Q9NQC3-4;F8W914;Q9NQC3-6	6;4;4;4;3;3;1	6;4;4;4;3;3;1	5;3;3;3;2;2;0	Reticulon-4;Reticulon	RTN4	>sp|Q9NQC3|RTN4_HUMAN Reticulon-4 OS=Homo sapiens GN=RTN4 PE=1 SV=2;>sp|Q9NQC3-2|RTN4_HUMAN Isoform 2 of Reticulon-4 OS=Homo sapiens GN=RTN4;>sp|Q9NQC3-5|RTN4_HUMAN Isoform 5 of Reticulon-4 OS=Homo sapiens GN=RTN4;>sp|Q9NQC3-4|RTN4_HUMAN Isoform 4 of Retic
Protein S100-A12	6	7.63171	0.813338		P80511	10	10	10	Protein S100-A12;Calcitermin	S100A12	>sp|P80511|S10AC_HUMAN Protein S100-A12 OS=Homo sapiens GN=S100A12 PE=1 SV=2
14-3-3 protein eta	6	7.63015	0.466489		Q04917;A2IDB2	12;6;3;3	8;4;2;2	8;4;2;2	14-3-3 protein eta	YWHAH	>sp|Q04917|1433F_HUMAN 14-3-3 protein eta OS=Homo sapiens GN=YWHAH PE=1 SV=4;>tr|A2IDB2|A2IDB2_HUMAN 14-3-3 protein eta (Fragment) OS=Homo sapiens GN=YWHAH PE=1 SV=1
Cadherin-1	6	7.60759	0.341956		P12830;P12830-2;H3BNC6	9;8;5;3;2	9;8;5;3;2	9;8;5;3;2	Cadherin-1;E-Cad/CTF1;E-Cad/CTF2;E-Cad/CTF3	CDH1	>sp|P12830|CADH1_HUMAN Cadherin-1 OS=Homo sapiens GN=CDH1 PE=1 SV=3;>sp|P12830-2|CADH1_HUMAN Isoform 2 of Cadherin-1 OS=Homo sapiens GN=CDH1;>tr|H3BNC6|H3BNC6_HUMAN Cadherin-1 OS=Homo sapiens GN=CDH1 PE=1 SV=1
Peroxiredoxin-5, mitochondrial	6	7.60016	0.55452		P30044-2;P30044;P30044-3;P30044-4	6;6;5;3	6;6;5;3	6;6;5;3	Peroxiredoxin-5, mitochondrial	PRDX5	>sp|P30044-2|PRDX5_HUMAN Isoform Cytoplasmic+peroxisomal of Peroxiredoxin-5, mitochondrial OS=Homo sapiens GN=PRDX5;>sp|P30044|PRDX5_HUMAN Peroxiredoxin-5, mitochondrial OS=Homo sapiens GN=PRDX5 PE=1 SV=4;>sp|P30044-3|PRDX5_HUMAN Isoform 3 of Peroxiredoxin
Ubiquitin-like modifier-activating enzyme 1	6	7.59857	0.576054		P22314-2;P22314	21;21;9;3;3;3;3;3	21;21;9;3;3;3;3;3	21;21;9;3;3;3;3;3	Ubiquitin-like modifier-activating enzyme 1	UBA1	>sp|P22314-2|UBA1_HUMAN Isoform 2 of Ubiquitin-like modifier-activating enzyme 1 OS=Homo sapiens GN=UBA1;>sp|P22314|UBA1_HUMAN Ubiquitin-like modifier-activating enzyme 1 OS=Homo sapiens GN=UBA1 PE=1 SV=3
Actin-related protein 2/3 complex subunit 4	6	7.59298	0.494539		F8WCF6;P59998;P59998-3;F8WDD7;H7C0A3;P59998-2	7;7;6;5;5;5;3;3;2;1	7;7;6;5;5;5;3;3;2;1	7;7;6;5;5;5;3;3;2;1	Actin-related protein 2/3 complex subunit 4	ARPC4-TTLL3;ARPC4	>tr|F8WCF6|F8WCF6_HUMAN Protein ARPC4-TTLL3 OS=Homo sapiens GN=ARPC4-TTLL3 PE=4 SV=1;>sp|P59998|ARPC4_HUMAN Actin-related protein 2/3 complex subunit 4 OS=Homo sapiens GN=ARPC4 PE=1 SV=3;>sp|P59998-3|ARPC4_HUMAN Isoform 3 of Actin-related protein 2/3 compl
Carbonic anhydrase 2	6	7.57869	0.946093		P00918	14;4;4	14;4;4	14;4;4	Carbonic anhydrase 2	CA2	>sp|P00918|CAH2_HUMAN Carbonic anhydrase 2 OS=Homo sapiens GN=CA2 PE=1 SV=2
Metalloproteinase inhibitor 1	6	7.5773	0.431515		Q5H9A7;P01033;Q5H9B4;Q5H9B5	2;2;1;1	2;2;1;1	2;2;1;1	Metalloproteinase inhibitor 1	TIMP1	>tr|Q5H9A7|Q5H9A7_HUMAN Metalloproteinase inhibitor 1 OS=Homo sapiens GN=TIMP1 PE=1 SV=1;>sp|P01033|TIMP1_HUMAN Metalloproteinase inhibitor 1 OS=Homo sapiens GN=TIMP1 PE=1 SV=1;>tr|Q5H9B4|Q5H9B4_HUMAN Metalloproteinase inhibitor 1 (Fragment) OS=Homo sapien
Collagen alpha-3(VI) chain	6	7.57703	0.624481		P12111;P12111-2;E7ENL6;P12111-4;P12111-5	77;76;73;67;41;37;15;3	77;76;73;67;41;37;15;3	77;76;73;67;41;37;15;3	Collagen alpha-3(VI) chain	COL6A3	>sp|P12111|CO6A3_HUMAN Collagen alpha-3(VI) chain OS=Homo sapiens GN=COL6A3 PE=1 SV=5;>sp|P12111-2|CO6A3_HUMAN Isoform 2 of Collagen alpha-3(VI) chain OS=Homo sapiens GN=COL6A3;>tr|E7ENL6|E7ENL6_HUMAN Collagen alpha-3(VI) chain OS=Homo sapiens GN=COL6A3 PE
Protein HEG homolog 1	6	7.57146	0.713375		Q9ULI3-2;Q9ULI3	3;3	3;3	3;3	Protein HEG homolog 1	HEG1	>sp|Q9ULI3-2|HEG1_HUMAN Isoform 2 of Protein HEG homolog 1 OS=Homo sapiens GN=HEG1;>sp|Q9ULI3|HEG1_HUMAN Protein HEG homolog 1 OS=Homo sapiens GN=HEG1 PE=1 SV=3
Small ubiquitin-related modifier 2/3/4	6	7.56797	0.610208		H7BZT4;A8MUA9;A8MU27;P61956-2;Q6EEV6;P61956;P55854;P55854-2	1;1;1;1;1;1;1;1	1;1;1;1;1;1;1;1	1;1;1;1;1;1;1;1	Small ubiquitin-related modifier 2;Small ubiquitin-related modifier 4;Small ubiquitin-related modifier 3	SUMO2;SUMO3;SUMO4	>tr|H7BZT4|H7BZT4_HUMAN Small ubiquitin-related modifier 2 OS=Homo sapiens GN=SUMO2 PE=4 SV=1;>tr|A8MUA9|A8MUA9_HUMAN SMT3 suppressor of mif two 3 homolog 3 (Yeast), isoform CRA_d OS=Homo sapiens GN=SUMO3 PE=1 SV=1;>tr|A8MU27|A8MU27_HUMAN Small ubiquitin-r
ADP-ribosyl cyclase/cyclic ADP-ribose hydrolase 2	6	7.55887	0.318988		A6NC48;Q10588;Q10588-2;H0Y984	4;4;3;2;1;1	4;4;3;2;1;1	4;4;3;2;1;1	ADP-ribosyl cyclase/cyclic ADP-ribose hydrolase 2	BST1	>tr|A6NC48|A6NC48_HUMAN ADP-ribosyl cyclase/cyclic ADP-ribose hydrolase 2 OS=Homo sapiens GN=BST1 PE=4 SV=1;>sp|Q10588|BST1_HUMAN ADP-ribosyl cyclase/cyclic ADP-ribose hydrolase 2 OS=Homo sapiens GN=BST1 PE=1 SV=2;>sp|Q10588-2|BST1_HUMAN Isoform 2 of ADP-r
Kallikrein-6	6	7.53761	0.545256		Q92876;Q92876-2	4;2	4;2	4;2	Kallikrein-6	KLK6	>sp|Q92876|KLK6_HUMAN Kallikrein-6 OS=Homo sapiens GN=KLK6 PE=1 SV=1;>sp|Q92876-2|KLK6_HUMAN Isoform 2 of Kallikrein-6 OS=Homo sapiens GN=KLK6
Spectrin alpha chain, erythrocytic 1	6	7.48564	0.791541		P02549;P02549-2	131;129;7	131;129;7	131;129;7	Spectrin alpha chain, erythrocytic 1	SPTA1	>sp|P02549|SPTA1_HUMAN Spectrin alpha chain, erythrocytic 1 OS=Homo sapiens GN=SPTA1 PE=1 SV=5;>sp|P02549-2|SPTA1_HUMAN Isoform 2 of Spectrin alpha chain, erythrocytic 1 OS=Homo sapiens GN=SPTA1
Serine protease HTRA1	6	7.45198	0.462318		Q92743	3;1	3;1	3;1	Serine protease HTRA1	HTRA1	>sp|Q92743|HTRA1_HUMAN Serine protease HTRA1 OS=Homo sapiens GN=HTRA1 PE=1 SV=1
Protein S100-A6	6	7.44583	0.527562		R4GN98;P06703	3;3	3;3	3;3	Protein S100;Protein S100-A6	S100A6	>tr|R4GN98|R4GN98_HUMAN Protein S100 (Fragment) OS=Homo sapiens GN=S100A6 PE=1 SV=1;>sp|P06703|S10A6_HUMAN Protein S100-A6 OS=Homo sapiens GN=S100A6 PE=1 SV=1
EF-hand domain-containing protein D2	6	7.41865	0.271089		Q96C19	11;5;2;2;1;1	11;5;2;2;1;1	11;5;2;2;1;1	EF-hand domain-containing protein D2	EFHD2	>sp|Q96C19|EFHD2_HUMAN EF-hand domain-containing protein D2 OS=Homo sapiens GN=EFHD2 PE=1 SV=1
Secernin-1	6	7.40947	0.475359		Q12765;Q12765-2;Q12765-3;C9K052	5;5;4;3;2;2	5;5;4;3;2;2	5;5;4;3;2;2	Secernin-1	SCRN1	>sp|Q12765|SCRN1_HUMAN Secernin-1 OS=Homo sapiens GN=SCRN1 PE=1 SV=2;>sp|Q12765-2|SCRN1_HUMAN Isoform 2 of Secernin-1 OS=Homo sapiens GN=SCRN1;>sp|Q12765-3|SCRN1_HUMAN Isoform 3 of Secernin-1 OS=Homo sapiens GN=SCRN1;>tr|C9K052|C9K052_HUMAN Secernin-1 (Fra
Glia maturation factor gamma	6	7.38224	0.200121		O60234;M0QYJ8;M0R0C1;M0QX47;M0QXC2;M0QYG8;M0R1D2	6;5;4;3;3;3;3	6;5;4;3;3;3;3	5;4;3;3;3;2;2	Glia maturation factor gamma	GMFG	>sp|O60234|GMFG_HUMAN Glia maturation factor gamma OS=Homo sapiens GN=GMFG PE=1 SV=1;>tr|M0QYJ8|M0QYJ8_HUMAN Glia maturation factor gamma OS=Homo sapiens GN=GMFG PE=1 SV=1;>tr|M0R0C1|M0R0C1_HUMAN Glia maturation factor gamma OS=Homo sapiens GN=GMFG PE=1 SV
Insulin-like growth factor-binding protein 6	6	7.32385	0.663396		P24592;F8VYK9	2;1	2;1	2;1	Insulin-like growth factor-binding protein 6	IGFBP6	>sp|P24592|IBP6_HUMAN Insulin-like growth factor-binding protein 6 OS=Homo sapiens GN=IGFBP6 PE=1 SV=1;>tr|F8VYK9|F8VYK9_HUMAN Insulin-like growth factor-binding protein 6 OS=Homo sapiens GN=IGFBP6 PE=4 SV=1
Nuclear mitotic apparatus protein 1	6	7.27952	0.773233		Q14980-2;Q14980-4;Q14980-3;Q14980	39;38;38;38;18;15;13;10;8;1;1;1;1;1;1	39;38;38;38;18;15;13;10;8;1;1;1;1;1;1	39;38;38;38;18;15;13;10;8;1;1;1;1;1;1	Nuclear mitotic apparatus protein 1	NUMA1	>sp|Q14980-2|NUMA1_HUMAN Isoform 2 of Nuclear mitotic apparatus protein 1 OS=Homo sapiens GN=NUMA1;>sp|Q14980-4|NUMA1_HUMAN Isoform Numa-s of Nuclear mitotic apparatus protein 1 OS=Homo sapiens GN=NUMA1;>sp|Q14980-3|NUMA1_HUMAN Isoform Numa-m of Nuclear mi
Leukocyte-associated immunoglobulin-like receptor 1/2	6	7.24388	0.544406		F8WC07;A8MZ84;D3YTC8;Q6GTX8-4;Q6GTX8-3;Q6GTX8-2;Q6GTX8;C9JFQ0;C9IZB2;W4VSQ5;Q6ISS4-2;Q6ISS4	2;2;2;2;2;2;2;1;1;1;1;1	2;2;2;2;2;2;2;1;1;1;1;1	2;2;2;2;2;2;2;1;1;1;1;1	Leukocyte-associated immunoglobulin-like receptor 1;Leukocyte-associated immunoglobulin-like receptor 2	LAIR1;LAIR2	>tr|F8WC07|F8WC07_HUMAN Leukocyte-associated immunoglobulin-like receptor 1 OS=Homo sapiens GN=LAIR1 PE=4 SV=1;>tr|A8MZ84|A8MZ84_HUMAN Leukocyte-associated immunoglobulin-like receptor 1 OS=Homo sapiens GN=LAIR1 PE=1 SV=1;>tr|D3YTC8|D3YTC8_HUMAN Leukocyte-
Multiple inositol polyphosphate phosphatase 1	6	7.21606	0.157188		Q9UNW1-3;Q9UNW1-2;Q9UNW1	1;1;1	1;1;1	1;1;1	Multiple inositol polyphosphate phosphatase 1	MINPP1	>sp|Q9UNW1-3|MINP1_HUMAN Isoform 3 of Multiple inositol polyphosphate phosphatase 1 OS=Homo sapiens GN=MINPP1;>sp|Q9UNW1-2|MINP1_HUMAN Isoform 2 of Multiple inositol polyphosphate phosphatase 1 OS=Homo sapiens GN=MINPP1;>sp|Q9UNW1|MINP1_HUMAN Multiple inos
Prothymosin alpha	6	7.15197	0.884825		B8ZZQ6;P06454-2;P06454;B8ZZA1;B8ZZW7;H7C2N1	5;5;5;4;4;4	5;5;5;4;4;4	5;5;5;4;4;4	Prothymosin alpha;Prothymosin alpha, N-terminally processed;Thymosin alpha-1	PTMA	>tr|B8ZZQ6|B8ZZQ6_HUMAN Uncharacterized protein OS=Homo sapiens GN=PTMA PE=1 SV=1;>sp|P06454-2|PTMA_HUMAN Isoform 2 of Prothymosin alpha OS=Homo sapiens GN=PTMA;>sp|P06454|PTMA_HUMAN Prothymosin alpha OS=Homo sapiens GN=PTMA PE=1 SV=2;>tr|B8ZZA1|B8ZZA1_HUM
Protein S100-P	6	7.02267	0.604577		P25815	5	5	5	Protein S100-P	S100P	>sp|P25815|S100P_HUMAN Protein S100-P OS=Homo sapiens GN=S100P PE=1 SV=2
Ficolin-3	6	6.52942	0.603809		O75636;O75636-2;Q5SSB9	6;5;3	6;5;3	6;5;3	Ficolin-3	FCN3	>sp|O75636|FCN3_HUMAN Ficolin-3 OS=Homo sapiens GN=FCN3 PE=1 SV=2;>sp|O75636-2|FCN3_HUMAN Isoform 2 of Ficolin-3 OS=Homo sapiens GN=FCN3;>tr|Q5SSB9|Q5SSB9_HUMAN Ficolin-3 OS=Homo sapiens GN=FCN3 PE=4 SV=1
Histone H4	5	8.93742	0.860616		P62805	13	13	13	Histone H4	HIST1H4A	>sp|P62805|H4_HUMAN Histone H4 OS=Homo sapiens GN=HIST1H4A PE=1 SV=2
Reticulocalbin-1	5	8.60541	0.278062		Q15293;Q15293-2	8;7;1	8;7;1	8;7;1	Reticulocalbin-1	RCN1	>sp|Q15293|RCN1_HUMAN Reticulocalbin-1 OS=Homo sapiens GN=RCN1 PE=1 SV=1;>sp|Q15293-2|RCN1_HUMAN Isoform 2 of Reticulocalbin-1 OS=Homo sapiens GN=RCN1
Fructose-bisphosphate aldolase C	5	8.30967	0.949523		A8MVZ9;P09972;J3KSV6;J3QKP5;C9J8F3	12;12;7;7;6;5;4	11;11;7;7;6;5;4	11;11;7;7;6;5;4	Fructose-bisphosphate aldolase C	ALDOC	>tr|A8MVZ9|A8MVZ9_HUMAN Fructose-bisphosphate aldolase C OS=Homo sapiens GN=ALDOC PE=1 SV=1;>sp|P09972|ALDOC_HUMAN Fructose-bisphosphate aldolase C OS=Homo sapiens GN=ALDOC PE=1 SV=2;>tr|J3KSV6|J3KSV6_HUMAN Fructose-bisphosphate aldolase C (Fragment) OS=Ho
6-phosphogluconate dehydrogenase, decarboxylating	5	8.25517	0.440056		P52209-2;P52209	16;16;7;7;7;4	16;16;7;7;7;4	16;16;7;7;7;4	6-phosphogluconate dehydrogenase, decarboxylating	PGD	>sp|P52209-2|6PGD_HUMAN Isoform 2 of 6-phosphogluconate dehydrogenase, decarboxylating OS=Homo sapiens GN=PGD;>sp|P52209|6PGD_HUMAN 6-phosphogluconate dehydrogenase, decarboxylating OS=Homo sapiens GN=PGD PE=1 SV=3
Neurosecretory protein VGF	5	8.10489	0.546008		O15240	24	24	24	Neurosecretory protein VGF;Neuroendocrine regulatory peptide-1;Neuroendocrine regulatory peptide-2;Antimicrobial peptide VGF[554-577]	VGF	>sp|O15240|VGF_HUMAN Neurosecretory protein VGF OS=Homo sapiens GN=VGF PE=1 SV=2
Ig kappa chain V-I region AU	5	8.04873	0.573791		P01594;P80362;P01600;P01599;P01593	2;1;1;1;1	1;0;0;0;0	1;0;0;0;0	Ig kappa chain V-I region AU;Ig kappa chain V-I region WAT;Ig kappa chain V-I region Hau;Ig kappa chain V-I region Gal;Ig kappa chain V-I region AG		>sp|P01594|KV102_HUMAN Ig kappa chain V-I region AU OS=Homo sapiens PE=1 SV=1;>sp|P80362|KV125_HUMAN Ig kappa chain V-I region WAT OS=Homo sapiens PE=1 SV=1;>sp|P01600|KV108_HUMAN Ig kappa chain V-I region Hau OS=Homo sapiens PE=1 SV=1;>sp|P01599|KV107_HUM
Ig lambda chain V-I region NEW	5	8.04362	0.432391		P01701	4	4	4	Ig lambda chain V-I region NEW		>sp|P01701|LV103_HUMAN Ig lambda chain V-I region NEW OS=Homo sapiens PE=1 SV=1
Glycogen phosphorylase, liver form	5	8.04339	0.571248		P06737-2;P06737;E9PK47	38;38;34;5	38;38;34;5	33;33;29;0	Glycogen phosphorylase, liver form;Phosphorylase	PYGL	>sp|P06737-2|PYGL_HUMAN Isoform 2 of Glycogen phosphorylase, liver form OS=Homo sapiens GN=PYGL;>sp|P06737|PYGL_HUMAN Glycogen phosphorylase, liver form OS=Homo sapiens GN=PYGL PE=1 SV=4;>tr|E9PK47|E9PK47_HUMAN Phosphorylase OS=Homo sapiens GN=PYGL PE=1 SV
Major prion protein	5	7.98123	0.581294		A2A2V1;P04156-2;P04156;X6RKS3	6;6;6;5	6;6;6;5	6;6;6;5	Major prion protein	PRNP	>tr|A2A2V1|A2A2V1_HUMAN Major prion protein (Fragment) OS=Homo sapiens GN=PRNP PE=3 SV=1;>sp|P04156-2|PRIO_HUMAN Isoform 2 of Major prion protein OS=Homo sapiens GN=PRNP;>sp|P04156|PRIO_HUMAN Major prion protein OS=Homo sapiens GN=PRNP PE=1 SV=1;>tr|X6RKS3
Elongation factor 2	5	7.97679	0.409334		P13639	19;1	19;1	18;0	Elongation factor 2	EEF2	>sp|P13639|EF2_HUMAN Elongation factor 2 OS=Homo sapiens GN=EEF2 PE=1 SV=4
Xaa-Pro dipeptidase	5	7.91512	0.561812		P12955-2;P12955;P12955-3	6;6;4;1	6;6;4;1	6;6;4;1	Xaa-Pro dipeptidase	PEPD	>sp|P12955-2|PEPD_HUMAN Isoform 2 of Xaa-Pro dipeptidase OS=Homo sapiens GN=PEPD;>sp|P12955|PEPD_HUMAN Xaa-Pro dipeptidase OS=Homo sapiens GN=PEPD PE=1 SV=3;>sp|P12955-3|PEPD_HUMAN Isoform 3 of Xaa-Pro dipeptidase OS=Homo sapiens GN=PEPD
Protein NDRG1	5	7.91344	0.149613		Q92597-3;Q92597-2;Q92597	3;3;3;1;1;1;1;1;1;1	3;3;3;1;1;1;1;1;1;1	3;3;3;1;1;1;1;1;1;1	Protein NDRG1	NDRG1	>sp|Q92597-3|NDRG1_HUMAN Isoform 3 of Protein NDRG1 OS=Homo sapiens GN=NDRG1;>sp|Q92597-2|NDRG1_HUMAN Isoform 2 of Protein NDRG1 OS=Homo sapiens GN=NDRG1;>sp|Q92597|NDRG1_HUMAN Protein NDRG1 OS=Homo sapiens GN=NDRG1 PE=1 SV=1
Heterogeneous nuclear ribonucleoproteins A2/B1	5	7.90246	0.342888		P22626;P22626-2	11;10	11;10	11;10	Heterogeneous nuclear ribonucleoproteins A2/B1	HNRNPA2B1	>sp|P22626|ROA2_HUMAN Heterogeneous nuclear ribonucleoproteins A2/B1 OS=Homo sapiens GN=HNRNPA2B1 PE=1 SV=2;>sp|P22626-2|ROA2_HUMAN Isoform A2 of Heterogeneous nuclear ribonucleoproteins A2/B1 OS=Homo sapiens GN=HNRNPA2B1
Proteasome subunit beta type-1	5	7.90209	0.682397		P20618	7	7	7	Proteasome subunit beta type-1	PSMB1	>sp|P20618|PSB1_HUMAN Proteasome subunit beta type-1 OS=Homo sapiens GN=PSMB1 PE=1 SV=2
60S acidic ribosomal protein P1	5	7.89069	0.330139		P05386;P05386-2	2;1	1;0	1;0	60S acidic ribosomal protein P1	RPLP1	>sp|P05386|RLA1_HUMAN 60S acidic ribosomal protein P1 OS=Homo sapiens GN=RPLP1 PE=1 SV=1;>sp|P05386-2|RLA1_HUMAN Isoform 2 of 60S acidic ribosomal protein P1 OS=Homo sapiens GN=RPLP1
Complement factor H-related protein 4	5	7.88333	0.328572		Q92496-2;Q92496	3;3	3;3	1;1	Complement factor H-related protein 4	CFHR4	>sp|Q92496-2|FHR4_HUMAN Isoform 2 of Complement factor H-related protein 4 OS=Homo sapiens GN=CFHR4;>sp|Q92496|FHR4_HUMAN Complement factor H-related protein 4 OS=Homo sapiens GN=CFHR4 PE=1 SV=3
Calpastatin	5	7.87296	0.481218		E7ESM9;P20810-9;P20810-5;P20810-7;P20810-6;E7ES10;E9PCH5;B7Z574;B7Z468;P20810-3;P20810-4;P20810-8;P20810-2;P20810;H0Y7F0;E9PDE4;E7EVY3;H0Y9H6;E7EQA0;H0YD33	15;15;15;15;15;14;14;14;14;14;14;14;14;14;13;13;13;12;11;10;4;2;1;1;1	15;15;15;15;15;14;14;14;14;14;14;14;14;14;13;13;13;12;11;10;4;2;1;1;1	3;3;3;3;3;2;2;2;2;2;2;2;2;2;1;1;2;1;0;0;3;2;1;1;1	Calpastatin	CAST	>tr|E7ESM9|E7ESM9_HUMAN Calpastatin OS=Homo sapiens GN=CAST PE=1 SV=1;>sp|P20810-9|ICAL_HUMAN Isoform 9 of Calpastatin OS=Homo sapiens GN=CAST;>sp|P20810-5|ICAL_HUMAN Isoform 5 of Calpastatin OS=Homo sapiens GN=CAST;>sp|P20810-7|ICAL_HUMAN Isoform 7 of Cal
Endothelial protein C receptor	5	7.8715	0.224182		Q9UNN8	3	3	3	Endothelial protein C receptor	PROCR	>sp|Q9UNN8|EPCR_HUMAN Endothelial protein C receptor OS=Homo sapiens GN=PROCR PE=1 SV=1
Leukotriene A-4 hydrolase	5	7.83837	0.40443		P09960-4;P09960;P09960-3;P09960-2	17;17;14;14	17;17;14;14	17;17;14;14	Leukotriene A-4 hydrolase	LTA4H	>sp|P09960-4|LKHA4_HUMAN Isoform 4 of Leukotriene A-4 hydrolase OS=Homo sapiens GN=LTA4H;>sp|P09960|LKHA4_HUMAN Leukotriene A-4 hydrolase OS=Homo sapiens GN=LTA4H PE=1 SV=2;>sp|P09960-3|LKHA4_HUMAN Isoform 3 of Leukotriene A-4 hydrolase OS=Homo sapiens GN=
Proteasome activator complex subunit 2	5	7.8318	0.490836		Q9UL46;H0YM70	7;6	7;6	7;6	Proteasome activator complex subunit 2	PSME2	>sp|Q9UL46|PSME2_HUMAN Proteasome activator complex subunit 2 OS=Homo sapiens GN=PSME2 PE=1 SV=4;>tr|H0YM70|H0YM70_HUMAN Proteasome activator complex subunit 2 OS=Homo sapiens GN=PSME2 PE=1 SV=1
6-phosphogluconolactonase	5	7.81802	0.391994		O95336;M0R261;M0R0U3	7;6;4;3	7;6;4;3	7;6;4;3	6-phosphogluconolactonase	PGLS	>sp|O95336|6PGL_HUMAN 6-phosphogluconolactonase OS=Homo sapiens GN=PGLS PE=1 SV=2;>tr|M0R261|M0R261_HUMAN 6-phosphogluconolactonase (Fragment) OS=Homo sapiens GN=PGLS PE=1 SV=1;>tr|M0R0U3|M0R0U3_HUMAN 6-phosphogluconolactonase OS=Homo sapiens GN=PGLS PE=1
Ig heavy chain V-II region WAH	5	7.79607	0.239586		P01824	3	3	3	Ig heavy chain V-II region WAH		>sp|P01824|HV206_HUMAN Ig heavy chain V-II region WAH OS=Homo sapiens PE=1 SV=1
Ficolin-2	5	7.7692	0.330093		Q15485;Q15485-2	4;3	4;3	4;3	Ficolin-2	FCN2	>sp|Q15485|FCN2_HUMAN Ficolin-2 OS=Homo sapiens GN=FCN2 PE=1 SV=2;>sp|Q15485-2|FCN2_HUMAN Isoform 2 of Ficolin-2 OS=Homo sapiens GN=FCN2
Glycogen phosphorylase, brain form	5	7.764	0.457321		P11216	15;4	11;3	10;3	Glycogen phosphorylase, brain form	PYGB	>sp|P11216|PYGB_HUMAN Glycogen phosphorylase, brain form OS=Homo sapiens GN=PYGB PE=1 SV=5
Desmoglein-2	5	7.75927	0.0921786		Q14126	10;4	10;4	10;4	Desmoglein-2	DSG2	>sp|Q14126|DSG2_HUMAN Desmoglein-2 OS=Homo sapiens GN=DSG2 PE=1 SV=2
Contactin-1	5	7.74947	0.818703		Q12860;Q12860-2	21;20;8;3;2;2;2;2	21;20;8;3;2;2;2;2	21;20;8;3;2;2;2;2	Contactin-1	CNTN1	>sp|Q12860|CNTN1_HUMAN Contactin-1 OS=Homo sapiens GN=CNTN1 PE=1 SV=1;>sp|Q12860-2|CNTN1_HUMAN Isoform 2 of Contactin-1 OS=Homo sapiens GN=CNTN1
Neutrophil gelatinase-associated lipocalin	5	7.73429	0.487559		X6R8F3;P80188-2;P80188	7;7;7	7;7;7	7;7;7	Neutrophil gelatinase-associated lipocalin	LCN2	>tr|X6R8F3|X6R8F3_HUMAN Neutrophil gelatinase-associated lipocalin OS=Homo sapiens GN=LCN2 PE=1 SV=1;>sp|P80188-2|NGAL_HUMAN Isoform 2 of Neutrophil gelatinase-associated lipocalin OS=Homo sapiens GN=LCN2;>sp|P80188|NGAL_HUMAN Neutrophil gelatinase-associa
Importin subunit beta-1	5	7.71277	0.562839		Q14974;Q14974-2;J3KTM9	18;11;10;7;1;1	18;11;10;7;1;1	18;11;10;7;1;1	Importin subunit beta-1	KPNB1	>sp|Q14974|IMB1_HUMAN Importin subunit beta-1 OS=Homo sapiens GN=KPNB1 PE=1 SV=2;>sp|Q14974-2|IMB1_HUMAN Isoform 2 of Importin subunit beta-1 OS=Homo sapiens GN=KPNB1;>tr|J3KTM9|J3KTM9_HUMAN Importin subunit beta-1 (Fragment) OS=Homo sapiens GN=KPNB1 PE=1
Chloride intracellular channel protein 1	5	7.69188	0.429951		O00299	6	6	6	Chloride intracellular channel protein 1	CLIC1	>sp|O00299|CLIC1_HUMAN Chloride intracellular channel protein 1 OS=Homo sapiens GN=CLIC1 PE=1 SV=4
Protein S100-A11	5	7.69021	0.786241		P31949	5	5	5	Protein S100-A11;Protein S100-A11, N-terminally processed	S100A11	>sp|P31949|S10AB_HUMAN Protein S100-A11 OS=Homo sapiens GN=S100A11 PE=1 SV=2
Actin-related protein 2	5	7.67432	0.395182		P61160;P61160-2	9;8	9;8	3;2	Actin-related protein 2	ACTR2	>sp|P61160|ARP2_HUMAN Actin-related protein 2 OS=Homo sapiens GN=ACTR2 PE=1 SV=1;>sp|P61160-2|ARP2_HUMAN Isoform 2 of Actin-related protein 2 OS=Homo sapiens GN=ACTR2
NAD(P)H-hydrate epimerase	5	7.67079	0.693374		Q8NCW5-2;Q8NCW5	5;5;2;1	5;5;2;1	5;5;2;1	NAD(P)H-hydrate epimerase	APOA1BP	>sp|Q8NCW5-2|NNRE_HUMAN Isoform 2 of NAD(P)H-hydrate epimerase OS=Homo sapiens GN=APOA1BP;>sp|Q8NCW5|NNRE_HUMAN NAD(P)H-hydrate epimerase OS=Homo sapiens GN=APOA1BP PE=1 SV=2
Nidogen-2	5	7.65497	0.191389		Q14112-2;Q14112;H0YJV3	11;11;6	11;11;6	10;10;5	Nidogen-2	NID2	>sp|Q14112-2|NID2_HUMAN Isoform 2 of Nidogen-2 OS=Homo sapiens GN=NID2;>sp|Q14112|NID2_HUMAN Nidogen-2 OS=Homo sapiens GN=NID2 PE=1 SV=3;>tr|H0YJV3|H0YJV3_HUMAN Nidogen-2 (Fragment) OS=Homo sapiens GN=NID2 PE=4 SV=1
Ig lambda chain V-II region TRO	5	7.64897	0.435798		P01707	3	2	2	Ig lambda chain V-II region TRO		>sp|P01707|LV204_HUMAN Ig lambda chain V-II region TRO OS=Homo sapiens PE=1 SV=1
Phosphoinositide-3-kinase-interacting protein 1	5	7.64743	0.589191		Q96FE7-4;Q96FE7-2;Q96FE7;C9JMK5;Q96FE7-5	2;2;2;1;1	2;2;2;1;1	2;2;2;1;1	Phosphoinositide-3-kinase-interacting protein 1	PIK3IP1	>sp|Q96FE7-4|P3IP1_HUMAN Isoform 4 of Phosphoinositide-3-kinase-interacting protein 1 OS=Homo sapiens GN=PIK3IP1;>sp|Q96FE7-2|P3IP1_HUMAN Isoform 2 of Phosphoinositide-3-kinase-interacting protein 1 OS=Homo sapiens GN=PIK3IP1;>sp|Q96FE7|P3IP1_HUMAN Phospho
Ig kappa chain V-I region HK102	5	7.64263	0.664253		P01602	3	3	1	Ig kappa chain V-I region HK102	IGKV1-5	>sp|P01602|KV110_HUMAN Ig kappa chain V-I region HK102 (Fragment) OS=Homo sapiens GN=IGKV1-5 PE=4 SV=1
Lactoylglutathione lyase	5	7.64102	0.441335		Q04760-2;Q04760	4;4	4;4	4;4	Lactoylglutathione lyase	GLO1	>sp|Q04760-2|LGUL_HUMAN Isoform 2 of Lactoylglutathione lyase OS=Homo sapiens GN=GLO1;>sp|Q04760|LGUL_HUMAN Lactoylglutathione lyase OS=Homo sapiens GN=GLO1 PE=1 SV=4
Protein FAM49B	5	7.64078	0.358344		Q9NUQ9;E5RI16	9;5;3;3;3;2;2;2;2;2;1;1	9;5;3;3;3;2;2;2;2;2;1;1	5;5;3;3;3;2;2;2;2;0;1;1	Protein FAM49B	FAM49B	>sp|Q9NUQ9|FA49B_HUMAN Protein FAM49B OS=Homo sapiens GN=FAM49B PE=1 SV=1;>tr|E5RI16|E5RI16_HUMAN Protein FAM49B (Fragment) OS=Homo sapiens GN=FAM49B PE=1 SV=1
Adenosylhomocysteinase	5	7.61356	0.616308		P23526;P23526-2	11;9	11;9	11;9	Adenosylhomocysteinase	AHCY	>sp|P23526|SAHH_HUMAN Adenosylhomocysteinase OS=Homo sapiens GN=AHCY PE=1 SV=4;>sp|P23526-2|SAHH_HUMAN Isoform 2 of Adenosylhomocysteinase OS=Homo sapiens GN=AHCY
Lysozyme C	5	7.60623	0.217553		F8VV32;P61626	5;5	5;5	5;5	Lysozyme C	LYZ	>tr|F8VV32|F8VV32_HUMAN Lysozyme C OS=Homo sapiens GN=LYZ PE=1 SV=1;>sp|P61626|LYSC_HUMAN Lysozyme C OS=Homo sapiens GN=LYZ PE=1 SV=1
Collagen alpha-1(XVIII) chain	5	7.60517	0.547082		P39060-2;P39060-1;P39060;H7BXV5;H7C457	7;7;7;5;4	7;7;7;5;4	7;7;7;5;4	Collagen alpha-1(XVIII) chain;Endostatin	COL18A1	>sp|P39060-2|COIA1_HUMAN Isoform 3 of Collagen alpha-1(XVIII) chain OS=Homo sapiens GN=COL18A1;>sp|P39060-1|COIA1_HUMAN Isoform 2 of Collagen alpha-1(XVIII) chain OS=Homo sapiens GN=COL18A1;>sp|P39060|COIA1_HUMAN Collagen alpha-1(XVIII) chain OS=Homo sapie
Immunoglobulin superfamily containing leucine-rich repeat protein	5	7.59633	0.539216		O14498;H0YN67;H0YL90	5;4;4	5;4;4	5;4;4	Immunoglobulin superfamily containing leucine-rich repeat protein	ISLR	>sp|O14498|ISLR_HUMAN Immunoglobulin superfamily containing leucine-rich repeat protein OS=Homo sapiens GN=ISLR PE=1 SV=1;>tr|H0YN67|H0YN67_HUMAN Immunoglobulin superfamily-containing leucine-rich repeat protein (Fragment) OS=Homo sapiens GN=ISLR PE=4 SV=1
High mobility group protein B1	5	7.59437	0.701917		Q5T7C6;Q5T7C4;P09429	7;6;6;3	7;6;6;3	7;6;6;3	High mobility group protein B1	HMGB1	>tr|Q5T7C6|Q5T7C6_HUMAN High mobility group protein B1 (Fragment) OS=Homo sapiens GN=HMGB1 PE=1 SV=1;>tr|Q5T7C4|Q5T7C4_HUMAN High mobility group protein B1 OS=Homo sapiens GN=HMGB1 PE=1 SV=1;>sp|P09429|HMGB1_HUMAN High mobility group protein B1 OS=Homo sap
Ganglioside GM2 activator	5	7.56443	0.180536		P17900	3;1;1	3;1;1	3;1;1	Ganglioside GM2 activator;Ganglioside GM2 activator isoform short	GM2A	>sp|P17900|SAP3_HUMAN Ganglioside GM2 activator OS=Homo sapiens GN=GM2A PE=1 SV=4
Transgelin	5	7.5586	0.461064		Q01995;H0YCU9	10;7;4	10;7;4	10;7;4	Transgelin	TAGLN	>sp|Q01995|TAGL_HUMAN Transgelin OS=Homo sapiens GN=TAGLN PE=1 SV=4;>tr|H0YCU9|H0YCU9_HUMAN Transgelin (Fragment) OS=Homo sapiens GN=TAGLN PE=1 SV=1
Protein S100-A1	5	7.54287	0.279738		P23297;Q5T7Y5;Q5T7Y4;Q5T7Y6	2;1;1;1	2;1;1;1	2;1;1;1	Protein S100-A1;Protein S100	S100A1	>sp|P23297|S10A1_HUMAN Protein S100-A1 OS=Homo sapiens GN=S100A1 PE=1 SV=2;>tr|Q5T7Y5|Q5T7Y5_HUMAN Protein S100-A1 (Fragment) OS=Homo sapiens GN=S100A1 PE=4 SV=1;>tr|Q5T7Y4|Q5T7Y4_HUMAN Protein S100-A1 OS=Homo sapiens GN=S100A1 PE=4 SV=1;>tr|Q5T7Y6|Q5T7Y6_
Early endosome antigen 1	5	7.5244	0.493131		Q15075	28	28	28	Early endosome antigen 1	EEA1	>sp|Q15075|EEA1_HUMAN Early endosome antigen 1 OS=Homo sapiens GN=EEA1 PE=1 SV=2
Radixin	5	7.52116	0.430446		P35241;P35241-5;P35241-4	17;17;14;6;6;4	8;8;7;6;6;3	7;7;7;6;6;2	Radixin	RDX	>sp|P35241|RADI_HUMAN Radixin OS=Homo sapiens GN=RDX PE=1 SV=1;>sp|P35241-5|RADI_HUMAN Isoform 5 of Radixin OS=Homo sapiens GN=RDX;>sp|P35241-4|RADI_HUMAN Isoform 4 of Radixin OS=Homo sapiens GN=RDX
ATP-binding cassette sub-family B member 9	5	7.50441	0.32166		F5H0G0;Q6P2Q0;Q9NP78-3;Q9NP78-6;Q9NP78-5;Q9NP78-7;Q9NP78-2;Q9NP78;F5H5I5	2;2;2;2;2;2;2;2;1	2;2;2;2;2;2;2;2;1	2;2;2;2;2;2;2;2;1	ATP-binding cassette sub-family B member 9	ABCB9	>tr|F5H0G0|F5H0G0_HUMAN ATP-binding cassette sub-family B member 9 OS=Homo sapiens GN=ABCB9 PE=4 SV=1;>tr|Q6P2Q0|Q6P2Q0_HUMAN ABCB9 protein OS=Homo sapiens GN=ABCB9 PE=2 SV=1;>sp|Q9NP78-3|ABCB9_HUMAN Isoform 3 of ATP-binding cassette sub-family B member 9
Apolipoprotein C-IV	5	7.47838	0.283843		P55056	4	3	3	Apolipoprotein C-IV	APOC4	>sp|P55056|APOC4_HUMAN Apolipoprotein C-IV OS=Homo sapiens GN=APOC4 PE=1 SV=1
Ezrin	5	7.45838	0.542155		P15311;E7EQR4	18;17	9;9	9;9	Ezrin	EZR	>sp|P15311|EZRI_HUMAN Ezrin OS=Homo sapiens GN=EZR PE=1 SV=4;>tr|E7EQR4|E7EQR4_HUMAN Ezrin OS=Homo sapiens GN=EZR PE=1 SV=2
Heterogeneous nuclear ribonucleoprotein U	5	7.45368	0.528241		Q00839-2;Q00839	10;10;1	10;10;1	10;10;1	Heterogeneous nuclear ribonucleoprotein U	HNRNPU	>sp|Q00839-2|HNRPU_HUMAN Isoform Short of Heterogeneous nuclear ribonucleoprotein U OS=Homo sapiens GN=HNRNPU;>sp|Q00839|HNRPU_HUMAN Heterogeneous nuclear ribonucleoprotein U OS=Homo sapiens GN=HNRNPU PE=1 SV=6
Cathepsin B	5	7.39462	0.795828		P07858;E9PS78;E9PR54;E9PJ67;E9PCB3;E9PKQ7;E9PNL5;E9PHZ5;E9PLY3;E9PSG5;E9PQM1	10;5;5;5;5;5;5;5;5;5;5;2;2;2;2	10;5;5;5;5;5;5;5;5;5;5;2;2;2;2	10;5;5;5;5;5;5;5;5;5;5;2;2;2;2	Cathepsin B;Cathepsin B light chain;Cathepsin B heavy chain	CTSB	>sp|P07858|CATB_HUMAN Cathepsin B OS=Homo sapiens GN=CTSB PE=1 SV=3;>tr|E9PS78|E9PS78_HUMAN Cathepsin B heavy chain (Fragment) OS=Homo sapiens GN=CTSB PE=4 SV=1;>tr|E9PR54|E9PR54_HUMAN Cathepsin B heavy chain (Fragment) OS=Homo sapiens GN=CTSB PE=4 SV=1;>t
Protein enabled homolog	5	7.33127	0.279164		A0A075B6E5;Q8N8S7-3;Q8N8S7-2;Q8N8S7	3;3;3;3	3;3;3;3	3;3;3;3	Protein enabled homolog	ENAH	>tr|A0A075B6E5|A0A075B6E5_HUMAN Protein enabled homolog (Fragment) OS=Homo sapiens GN=ENAH PE=4 SV=1;>sp|Q8N8S7-3|ENAH_HUMAN Isoform 3 of Protein enabled homolog OS=Homo sapiens GN=ENAH;>sp|Q8N8S7-2|ENAH_HUMAN Isoform 2 of Protein enabled homolog OS=Homo s
Eukaryotic initiation factor 4A-I	5	7.32571	0.244957		P60842;J3QR64;J3KTB5;J3QL43;J3KT12;P60842-2;J3QLN6;J3QS69;J3QKZ9;J3KS25	10;9;9;9;9;9;8;8;7;7;4;4;3;3;3;2;2;2;2;1	10;9;9;9;9;9;8;8;7;7;4;4;3;3;3;2;2;2;2;1	3;3;3;3;3;3;2;3;2;2;0;2;0;0;0;0;0;0;1;0	Eukaryotic initiation factor 4A-I	EIF4A1	>sp|P60842|IF4A1_HUMAN Eukaryotic initiation factor 4A-I OS=Homo sapiens GN=EIF4A1 PE=1 SV=1;>tr|J3QR64|J3QR64_HUMAN Eukaryotic initiation factor 4A-I (Fragment) OS=Homo sapiens GN=EIF4A1 PE=1 SV=1;>tr|J3KTB5|J3KTB5_HUMAN Eukaryotic initiation factor 4A-I
Ras-related protein Rab-10	5	7.30954	0.0821118		P61026	4	3	3	Ras-related protein Rab-10	RAB10	>sp|P61026|RAB10_HUMAN Ras-related protein Rab-10 OS=Homo sapiens GN=RAB10 PE=1 SV=1
RNA-binding protein FUS	5	7.273	0.605319		H3BPE7;P35637-2;P35637;A0A075B7D9;Q92804-2;Q92804	4;4;4;2;2;2	4;4;4;2;2;2	4;4;4;2;2;2	RNA-binding protein FUS;TATA-binding protein-associated factor 2N	FUS;TAF15	>tr|H3BPE7|H3BPE7_HUMAN RNA-binding protein FUS OS=Homo sapiens GN=FUS PE=1 SV=1;>sp|P35637-2|FUS_HUMAN Isoform Short of RNA-binding protein FUS OS=Homo sapiens GN=FUS;>sp|P35637|FUS_HUMAN RNA-binding protein FUS OS=Homo sapiens GN=FUS PE=1 SV=1;>tr|A0A075
Allograft inflammatory factor 1	5	7.24039	0.619796		Q5STX8;P55008;P55008-2	4;4;2;1	4;4;2;1	4;4;2;1	Allograft inflammatory factor 1	AIF1	>tr|Q5STX8|Q5STX8_HUMAN Allograft inflammatory factor 1 (Fragment) OS=Homo sapiens GN=AIF1 PE=4 SV=1;>sp|P55008|AIF1_HUMAN Allograft inflammatory factor 1 OS=Homo sapiens GN=AIF1 PE=1 SV=1;>sp|P55008-2|AIF1_HUMAN Isoform 2 of Allograft inflammatory factor
Nuclease-sensitive element-binding protein 1	5	7.20695	0.48063		H0Y449;P67809;C9J5V9	4;4;2	4;4;2	4;4;2	Nuclease-sensitive element-binding protein 1	YBX1	>tr|H0Y449|H0Y449_HUMAN Nuclease-sensitive element-binding protein 1 (Fragment) OS=Homo sapiens GN=YBX1 PE=1 SV=1;>sp|P67809|YBOX1_HUMAN Nuclease-sensitive element-binding protein 1 OS=Homo sapiens GN=YBX1 PE=1 SV=3;>tr|C9J5V9|C9J5V9_HUMAN Nuclease-sensiti
Myelin basic protein	5	7.2019	0.672849		J3QL64;A8MZH3;P02686-5;P02686-3;P02686;E9PJ72;H7BYR8;P02686-6;P02686-4;C9J6H1	7;7;7;7;7;6;6;6;6;5;3;3;3;3;3;2;2;2;2;2;2;1;1;1;1;1;1	7;7;7;7;7;6;6;6;6;5;3;3;3;3;3;2;2;2;2;2;2;1;1;1;1;1;1	7;7;7;7;7;6;6;6;6;5;3;3;3;3;3;2;2;2;2;2;2;1;1;1;1;1;1	Myelin basic protein	MBP	>tr|J3QL64|J3QL64_HUMAN Myelin basic protein OS=Homo sapiens GN=MBP PE=4 SV=1;>tr|A8MZH3|A8MZH3_HUMAN Myelin basic protein OS=Homo sapiens GN=MBP PE=4 SV=1;>sp|P02686-5|MBP_HUMAN Isoform 5 of Myelin basic protein OS=Homo sapiens GN=MBP;>sp|P02686-3|MBP_HUM
Fascin	5	7.14946	0.225258		Q16658	6;2;1	6;2;1	6;2;1	Fascin	FSCN1	>sp|Q16658|FSCN1_HUMAN Fascin OS=Homo sapiens GN=FSCN1 PE=1 SV=3
T-complex protein 1 subunit beta	5	7.08562	0.521796		P78371;F5GWF6;P78371-2;F8VQ14	14;12;12;11	14;12;12;11	14;12;12;11	T-complex protein 1 subunit beta	CCT2	>sp|P78371|TCPB_HUMAN T-complex protein 1 subunit beta OS=Homo sapiens GN=CCT2 PE=1 SV=4;>tr|F5GWF6|F5GWF6_HUMAN T-complex protein 1 subunit beta OS=Homo sapiens GN=CCT2 PE=1 SV=2;>sp|P78371-2|TCPB_HUMAN Isoform 2 of T-complex protein 1 subunit beta OS=Hom
Dermcidin	5	7.03756	0.797328		P81605;P81605-2	4;3	4;3	4;3	Dermcidin;Survival-promoting peptide;DCD-1	DCD	>sp|P81605|DCD_HUMAN Dermcidin OS=Homo sapiens GN=DCD PE=1 SV=2;>sp|P81605-2|DCD_HUMAN Isoform 2 of Dermcidin OS=Homo sapiens GN=DCD
X-ray repair cross-complementing protein 5	5	6.72835	0.663758		P13010	6;1	6;1	6;1	X-ray repair cross-complementing protein 5	XRCC5	>sp|P13010|XRCC5_HUMAN X-ray repair cross-complementing protein 5 OS=Homo sapiens GN=XRCC5 PE=1 SV=3
Collagen alpha-1(V) chain	5	6.582	0.900599		P20908	11;2	11;2	11;2	Collagen alpha-1(V) chain	COL5A1	>sp|P20908|CO5A1_HUMAN Collagen alpha-1(V) chain OS=Homo sapiens GN=COL5A1 PE=1 SV=3
60S acidic ribosomal protein P2	4	8.49275	0.420883		P05387;H0YDD8	6;3	6;3	5;2	60S acidic ribosomal protein P2	RPLP2	>sp|P05387|RLA2_HUMAN 60S acidic ribosomal protein P2 OS=Homo sapiens GN=RPLP2 PE=1 SV=1;>tr|H0YDD8|H0YDD8_HUMAN 60S acidic ribosomal protein P2 (Fragment) OS=Homo sapiens GN=RPLP2 PE=1 SV=1
N-acetyllactosaminide beta-1,3-N-acetylglucosaminyltransferase	4	8.22418	0.333529		O43505	8	8	8	N-acetyllactosaminide beta-1,3-N-acetylglucosaminyltransferase	B3GNT1	>sp|O43505|B3GN1_HUMAN N-acetyllactosaminide beta-1,3-N-acetylglucosaminyltransferase OS=Homo sapiens GN=B3GNT1 PE=1 SV=1
Myc box-dependent-interacting protein 1	4	8.16394	0.330151		O00499;O00499-6;O00499-11;O00499-3;O00499-2;O00499-5;O00499-9;O00499-10;O00499-7;O00499-8;O00499-4	12;11;11;11;11;11;10;10;10;10;10	12;11;11;11;11;11;10;10;10;10;10	11;10;10;10;10;10;9;9;9;9;9	Myc box-dependent-interacting protein 1	BIN1	>sp|O00499|BIN1_HUMAN Myc box-dependent-interacting protein 1 OS=Homo sapiens GN=BIN1 PE=1 SV=1;>sp|O00499-6|BIN1_HUMAN Isoform II2 of Myc box-dependent-interacting protein 1 OS=Homo sapiens GN=BIN1;>sp|O00499-11|BIN1_HUMAN Isoform BIN1+12A of Myc box-depe
Cytosol aminopeptidase	4	8.14403	0.573063		P28838-2;P28838;H0Y9Q1	12;12;7;1	12;12;7;1	12;12;7;1	Cytosol aminopeptidase	LAP3	>sp|P28838-2|AMPL_HUMAN Isoform 2 of Cytosol aminopeptidase OS=Homo sapiens GN=LAP3;>sp|P28838|AMPL_HUMAN Cytosol aminopeptidase OS=Homo sapiens GN=LAP3 PE=1 SV=3;>tr|H0Y9Q1|H0Y9Q1_HUMAN Cytosol aminopeptidase (Fragment) OS=Homo sapiens GN=LAP3 PE=1 SV=2
Hemoglobin subunit gamma-1	4	8.06994	0.439825		P69891	14	13	1	Hemoglobin subunit gamma-1	HBG1	>sp|P69891|HBG1_HUMAN Hemoglobin subunit gamma-1 OS=Homo sapiens GN=HBG1 PE=1 SV=2
Matrix metalloproteinase-16	4	8.06168	0.334682		P51512-2;P51512	2;2	2;2	2;2	Matrix metalloproteinase-16	MMP16	>sp|P51512-2|MMP16_HUMAN Isoform Short of Matrix metalloproteinase-16 OS=Homo sapiens GN=MMP16;>sp|P51512|MMP16_HUMAN Matrix metalloproteinase-16 OS=Homo sapiens GN=MMP16 PE=1 SV=2
Transaldolase	4	8.04482	0.384944		P37837;F2Z393	16;13;1;1	16;13;1;1	16;13;1;1	Transaldolase	TALDO1	>sp|P37837|TALDO_HUMAN Transaldolase OS=Homo sapiens GN=TALDO1 PE=1 SV=2;>tr|F2Z393|F2Z393_HUMAN Transaldolase OS=Homo sapiens GN=TALDO1 PE=1 SV=1
Puromycin-sensitive aminopeptidase	4	8.02519	0.424068		E9PLK3;P55786;P55786-2	20;20;17;9;5;3;3;2;2;2;2;1;1	20;20;17;9;5;3;3;2;2;2;2;1;1	20;20;17;9;5;3;3;2;2;2;2;1;1	Puromycin-sensitive aminopeptidase	NPEPPS	>tr|E9PLK3|E9PLK3_HUMAN Puromycin-sensitive aminopeptidase OS=Homo sapiens GN=NPEPPS PE=1 SV=1;>sp|P55786|PSA_HUMAN Puromycin-sensitive aminopeptidase OS=Homo sapiens GN=NPEPPS PE=1 SV=2;>sp|P55786-2|PSA_HUMAN Isoform 2 of Puromycin-sensitive aminopeptidas
Collagen alpha-2(IV) chain	4	8.02092	0.70328		P08572	5	5	5	Collagen alpha-2(IV) chain;Canstatin	COL4A2	>sp|P08572|CO4A2_HUMAN Collagen alpha-2(IV) chain OS=Homo sapiens GN=COL4A2 PE=1 SV=4
1,4-alpha-glucan-branching enzyme	4	8.00798	0.334255		Q04446;E9PGM4	7;5	7;5	7;5	1,4-alpha-glucan-branching enzyme	GBE1	>sp|Q04446|GLGB_HUMAN 1,4-alpha-glucan-branching enzyme OS=Homo sapiens GN=GBE1 PE=1 SV=3;>tr|E9PGM4|E9PGM4_HUMAN 1,4-alpha-glucan-branching enzyme OS=Homo sapiens GN=GBE1 PE=1 SV=1
Translationally-controlled tumor protein/TPT1-like protein	4	8.00683	0.719239		Q5W0H4;P13693;J3KPG2;E9PJF7;P13693-2;Q56UQ5	4;4;3;3;3;2;1	4;4;3;3;3;2;1	4;4;3;3;3;2;1	Translationally-controlled tumor protein;TPT1-like protein	TPT1	>tr|Q5W0H4|Q5W0H4_HUMAN Translationally-controlled tumor protein OS=Homo sapiens GN=TPT1 PE=1 SV=1;>sp|P13693|TCTP_HUMAN Translationally-controlled tumor protein OS=Homo sapiens GN=TPT1 PE=1 SV=1;>tr|J3KPG2|J3KPG2_HUMAN Translationally-controlled tumor pro
Tubulin-specific chaperone A	4	7.96848	0.378167		E5RIW3;E5RJD8;O75347;E5RHG6;O75347-2	7;7;7;6;4;2	7;7;7;6;4;2	7;7;7;6;4;2	Tubulin-specific chaperone A	TBCA	>tr|E5RIW3|E5RIW3_HUMAN Tubulin-specific chaperone A OS=Homo sapiens GN=TBCA PE=1 SV=1;>tr|E5RJD8|E5RJD8_HUMAN Tubulin-specific chaperone A OS=Homo sapiens GN=TBCA PE=1 SV=1;>sp|O75347|TBCA_HUMAN Tubulin-specific chaperone A OS=Homo sapiens GN=TBCA PE=1 SV
Protein S100-A13	4	7.95567	0.462093		Q99584	4	4	4	Protein S100-A13	S100A13	>sp|Q99584|S10AD_HUMAN Protein S100-A13 OS=Homo sapiens GN=S100A13 PE=1 SV=1
Rho GDP-dissociation inhibitor 1	4	7.95004	0.380326		J3KTF8;J3QQX2;P52565;J3KRE2;J3KRY1;P52565-2	6;6;6;4;3;3;2	6;6;6;4;3;3;2	6;6;6;4;3;3;2	Rho GDP-dissociation inhibitor 1	ARHGDIA	>tr|J3KTF8|J3KTF8_HUMAN Rho GDP-dissociation inhibitor 1 (Fragment) OS=Homo sapiens GN=ARHGDIA PE=1 SV=2;>tr|J3QQX2|J3QQX2_HUMAN Rho GDP-dissociation inhibitor 1 OS=Homo sapiens GN=ARHGDIA PE=1 SV=1;>sp|P52565|GDIR1_HUMAN Rho GDP-dissociation inhibitor 1 O
A disintegrin and metalloproteinase with thrombospondin motifs 1	4	7.9213	0.251329		Q9UHI8	3	3	3	A disintegrin and metalloproteinase with thrombospondin motifs 1	ADAMTS1	>sp|Q9UHI8|ATS1_HUMAN A disintegrin and metalloproteinase with thrombospondin motifs 1 OS=Homo sapiens GN=ADAMTS1 PE=1 SV=4
Phosphoribosylaminoimidazole carboxylase	4	7.92096	0.20059		P22234;P22234-2;D6RF62;E9PBS1	4;4;3;3	4;4;3;3	4;4;3;3	Multifunctional protein ADE2;Phosphoribosylaminoimidazole-succinocarboxamide synthase;Phosphoribosylaminoimidazole carboxylase	PAICS	>sp|P22234|PUR6_HUMAN Multifunctional protein ADE2 OS=Homo sapiens GN=PAICS PE=1 SV=3;>sp|P22234-2|PUR6_HUMAN Isoform 2 of Multifunctional protein ADE2 OS=Homo sapiens GN=PAICS;>tr|D6RF62|D6RF62_HUMAN Phosphoribosylaminoimidazole carboxylase OS=Homo sapien
Cytochrome c	4	7.86639	0.459517		C9JFR7;P99999	6;6;1	6;6;1	6;6;1	Cytochrome c	CYCS	>tr|C9JFR7|C9JFR7_HUMAN Cytochrome c (Fragment) OS=Homo sapiens GN=CYCS PE=1 SV=1;>sp|P99999|CYC_HUMAN Cytochrome c OS=Homo sapiens GN=CYCS PE=1 SV=2
Interleukin enhancer-binding factor 3	4	7.84748	0.231612		Q12906-5;Q12906-4;Q12906-2;Q12906-6;Q12906-3;Q12906;Q12906-7	12;12;12;12;12;12;12;3;2;2;2;2;2;2;2;2;1;1;1	12;12;12;12;12;12;12;3;2;2;2;2;2;2;2;2;1;1;1	12;12;12;12;12;12;12;3;2;2;2;2;2;2;2;2;1;1;1	Interleukin enhancer-binding factor 3	ILF3	>sp|Q12906-5|ILF3_HUMAN Isoform 5 of Interleukin enhancer-binding factor 3 OS=Homo sapiens GN=ILF3;>sp|Q12906-4|ILF3_HUMAN Isoform 4 of Interleukin enhancer-binding factor 3 OS=Homo sapiens GN=ILF3;>sp|Q12906-2|ILF3_HUMAN Isoform 2 of Interleukin enhancer-
Neuronal growth regulator 1	4	7.83738	0.248495		Q7Z3B1-2;Q7Z3B1	1;1	1;1	1;1	Neuronal growth regulator 1	NEGR1	>sp|Q7Z3B1-2|NEGR1_HUMAN Isoform 2 of Neuronal growth regulator 1 OS=Homo sapiens GN=NEGR1;>sp|Q7Z3B1|NEGR1_HUMAN Neuronal growth regulator 1 OS=Homo sapiens GN=NEGR1 PE=1 SV=3
Heat shock 70 kDa protein 4	4	7.81938	0.22287		P34932	17	17	17	Heat shock 70 kDa protein 4	HSPA4	>sp|P34932|HSP74_HUMAN Heat shock 70 kDa protein 4 OS=Homo sapiens GN=HSPA4 PE=1 SV=4
Malate dehydrogenase, mitochondrial	4	7.81309	0.722938		P40926;G3XAL0;P40926-2	9;7;6	9;7;6	9;7;6	Malate dehydrogenase, mitochondrial;Malate dehydrogenase	MDH2	>sp|P40926|MDHM_HUMAN Malate dehydrogenase, mitochondrial OS=Homo sapiens GN=MDH2 PE=1 SV=3;>tr|G3XAL0|G3XAL0_HUMAN Malate dehydrogenase OS=Homo sapiens GN=MDH2 PE=1 SV=1;>sp|P40926-2|MDHM_HUMAN Isoform 2 of Malate dehydrogenase, mitochondrial OS=Homo sapi
Ig lambda chain V-I region VOR	4	7.80388	0.140435		P01699	2	1	1	Ig lambda chain V-I region VOR		>sp|P01699|LV101_HUMAN Ig lambda chain V-I region VOR OS=Homo sapiens PE=1 SV=1
LIM and SH3 domain protein 1	4	7.79085	0.303066		Q14847;Q14847-2;C9J9W2;Q14847-3	11;10;9;7;2;1;1	11;10;9;7;2;1;1	11;10;9;7;2;1;1	LIM and SH3 domain protein 1	LASP1	>sp|Q14847|LASP1_HUMAN LIM and SH3 domain protein 1 OS=Homo sapiens GN=LASP1 PE=1 SV=2;>sp|Q14847-2|LASP1_HUMAN Isoform 2 of LIM and SH3 domain protein 1 OS=Homo sapiens GN=LASP1;>tr|C9J9W2|C9J9W2_HUMAN LIM and SH3 domain protein 1 (Fragment) OS=Homo sapie
Protein S100-A4	4	7.78676	0.107647		P26447	5	5	5	Protein S100-A4	S100A4	>sp|P26447|S10A4_HUMAN Protein S100-A4 OS=Homo sapiens GN=S100A4 PE=1 SV=1
Secretogranin-1	4	7.77477	0.411704		P05060	38	38	38	Secretogranin-1;GAWK peptide;CCB peptide	CHGB	>sp|P05060|SCG1_HUMAN Secretogranin-1 OS=Homo sapiens GN=CHGB PE=1 SV=2
Dynactin subunit 2	4	7.76494	0.348238		F5H2S7;Q13561;Q13561-3;Q13561-2;H0YI98;F8W1I6;F8VW18	12;12;12;12;8;8;6;4;3;2;1	12;12;12;12;8;8;6;4;3;2;1	12;12;12;12;8;8;6;4;3;2;1	Dynactin subunit 2	DCTN2	>tr|F5H2S7|F5H2S7_HUMAN Dynactin subunit 2 OS=Homo sapiens GN=DCTN2 PE=1 SV=1;>sp|Q13561|DCTN2_HUMAN Dynactin subunit 2 OS=Homo sapiens GN=DCTN2 PE=1 SV=4;>sp|Q13561-3|DCTN2_HUMAN Isoform 3 of Dynactin subunit 2 OS=Homo sapiens GN=DCTN2;>sp|Q13561-2|DCTN2_
Proteasome subunit alpha type-7	4	7.7542	0.530659		O14818;O14818-2;H0Y586;Q8TAA3-2;Q8TAA3-5;Q8TAA3	8;7;6;4;4;4;2;1	8;7;6;4;4;4;2;1	8;7;6;4;4;4;2;1	Proteasome subunit alpha type-7;Proteasome subunit alpha type-7-like	PSMA7;PSMA8	>sp|O14818|PSA7_HUMAN Proteasome subunit alpha type-7 OS=Homo sapiens GN=PSMA7 PE=1 SV=1;>sp|O14818-2|PSA7_HUMAN Isoform 2 of Proteasome subunit alpha type-7 OS=Homo sapiens GN=PSMA7;>tr|H0Y586|H0Y586_HUMAN Proteasome subunit alpha type-7 (Fragment) OS=Hom
Coiled-coil domain-containing protein 126	4	7.74392	0.592154		C9J0J0;Q96EE4	1;1	1;1	1;1	Coiled-coil domain-containing protein 126	CCDC126	>tr|C9J0J0|C9J0J0_HUMAN Coiled-coil domain-containing protein 126 (Fragment) OS=Homo sapiens GN=CCDC126 PE=4 SV=2;>sp|Q96EE4|CC126_HUMAN Coiled-coil domain-containing protein 126 OS=Homo sapiens GN=CCDC126 PE=2 SV=2
Programmed cell death protein 5	4	7.7233	0.61295		O14737;K7EQA1;O14737-2	5;4;4;2;1;1	5;4;4;2;1;1	5;4;4;2;1;1	Programmed cell death protein 5	PDCD5	>sp|O14737|PDCD5_HUMAN Programmed cell death protein 5 OS=Homo sapiens GN=PDCD5 PE=1 SV=3;>tr|K7EQA1|K7EQA1_HUMAN Programmed cell death protein 5 OS=Homo sapiens GN=PDCD5 PE=1 SV=1;>sp|O14737-2|PDCD5_HUMAN Isoform 2 of Programmed cell death protein 5 OS=Ho
Collagen alpha-1(III) chain	4	7.72266	0.195722		P02461;E7ENY8;P02461-2	6;5;5	6;5;5	3;3;3	Collagen alpha-1(III) chain	COL3A1	>sp|P02461|CO3A1_HUMAN Collagen alpha-1(III) chain OS=Homo sapiens GN=COL3A1 PE=1 SV=4;>tr|E7ENY8|E7ENY8_HUMAN Collagen alpha-1(III) chain OS=Homo sapiens GN=COL3A1 PE=4 SV=1;>sp|P02461-2|CO3A1_HUMAN Isoform 2 of Collagen alpha-1(III) chain OS=Homo sapiens
UTP--glucose-1-phosphate uridylyltransferase	4	7.70278	0.554595		E7EUC7;Q16851;Q16851-2	12;12;11;5;5;5;5;4;4;2;2;1;1;1	12;12;11;5;5;5;5;4;4;2;2;1;1;1	12;12;11;5;5;5;5;4;4;2;2;1;1;1	UTP--glucose-1-phosphate uridylyltransferase	UGP2	>tr|E7EUC7|E7EUC7_HUMAN UTP--glucose-1-phosphate uridylyltransferase OS=Homo sapiens GN=UGP2 PE=1 SV=1;>sp|Q16851|UGPA_HUMAN UTP--glucose-1-phosphate uridylyltransferase OS=Homo sapiens GN=UGP2 PE=1 SV=5;>sp|Q16851-2|UGPA_HUMAN Isoform 2 of UTP--glucose-1-
Acidic leucine-rich nuclear phosphoprotein 32 family member A	4	7.69945	0.360427		P39687;H0YN26	8;7;2;2;1	8;7;2;2;1	7;6;2;2;1	Acidic leucine-rich nuclear phosphoprotein 32 family member A	ANP32A	>sp|P39687|AN32A_HUMAN Acidic leucine-rich nuclear phosphoprotein 32 family member A OS=Homo sapiens GN=ANP32A PE=1 SV=1;>tr|H0YN26|H0YN26_HUMAN Acidic leucine-rich nuclear phosphoprotein 32 family member A OS=Homo sapiens GN=ANP32A PE=1 SV=1
Platelet-activating factor acetylhydrolase IB subunit beta	4	7.69309	0.317163		P68402;P68402-3;P68402-2;P68402-4	4;3;3;3;1	4;3;3;3;1	4;3;3;3;1	Platelet-activating factor acetylhydrolase IB subunit beta	PAFAH1B2	>sp|P68402|PA1B2_HUMAN Platelet-activating factor acetylhydrolase IB subunit beta OS=Homo sapiens GN=PAFAH1B2 PE=1 SV=1;>sp|P68402-3|PA1B2_HUMAN Isoform 3 of Platelet-activating factor acetylhydrolase IB subunit beta OS=Homo sapiens GN=PAFAH1B2;>sp|P68402-
Pregnancy zone protein	4	7.68833	1.26987		P20742;P20742-2	29;25;1	21;17;1	21;17;1	Pregnancy zone protein	PZP	>sp|P20742|PZP_HUMAN Pregnancy zone protein OS=Homo sapiens GN=PZP PE=1 SV=4;>sp|P20742-2|PZP_HUMAN Isoform 2 of Pregnancy zone protein OS=Homo sapiens GN=PZP
Fructose-1,6-bisphosphatase 1	4	7.67417	0.226339		P09467	3;1	3;1	3;1	Fructose-1,6-bisphosphatase 1	FBP1	>sp|P09467|F16P1_HUMAN Fructose-1,6-bisphosphatase 1 OS=Homo sapiens GN=FBP1 PE=1 SV=5
Vesicle-associated membrane protein-associated protein A	4	7.66839	0.427178		Q9P0L0;Q9P0L0-2	4;4;1;1;1	4;4;1;1;1	3;3;1;0;0	Vesicle-associated membrane protein-associated protein A	VAPA	>sp|Q9P0L0|VAPA_HUMAN Vesicle-associated membrane protein-associated protein A OS=Homo sapiens GN=VAPA PE=1 SV=3;>sp|Q9P0L0-2|VAPA_HUMAN Isoform 2 of Vesicle-associated membrane protein-associated protein A OS=Homo sapiens GN=VAPA
Ig heavy chain V-III region JON	4	7.66734	0.442449		P01780	1	1	1	Ig heavy chain V-III region JON		>sp|P01780|HV319_HUMAN Ig heavy chain V-III region JON OS=Homo sapiens PE=1 SV=1
14-3-3 protein theta	4	7.66104	0.511295		P27348	7;3	3;1	3;1	14-3-3 protein theta	YWHAQ	>sp|P27348|1433T_HUMAN 14-3-3 protein theta OS=Homo sapiens GN=YWHAQ PE=1 SV=1
Laminin subunit beta-1	4	7.66012	0.291664		G3XAI2;P07942	10;10;2	10;10;2	10;10;2	Laminin subunit beta-1	LAMB1	>tr|G3XAI2|G3XAI2_HUMAN Laminin subunit beta-1 OS=Homo sapiens GN=LAMB1 PE=1 SV=1;>sp|P07942|LAMB1_HUMAN Laminin subunit beta-1 OS=Homo sapiens GN=LAMB1 PE=1 SV=2
Complement component 1 Q subcomponent-binding protein	4	7.64983	0.41508		Q07021;I3L3Q7;I3L3B0	5;3;3	5;3;3	5;3;3	Complement component 1 Q subcomponent-binding protein, mitochondrial	C1QBP	>sp|Q07021|C1QBP_HUMAN Complement component 1 Q subcomponent-binding protein, mitochondrial OS=Homo sapiens GN=C1QBP PE=1 SV=1;>tr|I3L3Q7|I3L3Q7_HUMAN Complement component 1 Q subcomponent-binding protein, mitochondrial (Fragment) OS=Homo sapiens GN=C1QBP
Alpha-hemoglobin-stabilizing protein	4	7.64608	0.558419		Q9NZD4	3	3	3	Alpha-hemoglobin-stabilizing protein	AHSP	>sp|Q9NZD4|AHSP_HUMAN Alpha-hemoglobin-stabilizing protein OS=Homo sapiens GN=AHSP PE=1 SV=1
Protein-L-isoaspartate O-methyltransferase	4	7.64177	0.361962		H7BY58;P22061;P22061-2;B7Z972	9;9;9;8;2;2;2;2;1	9;9;9;8;2;2;2;2;1	9;9;9;8;2;2;2;2;1	Protein-L-isoaspartate O-methyltransferase;Protein-L-isoaspartate(D-aspartate) O-methyltransferase	PCMT1	>tr|H7BY58|H7BY58_HUMAN Protein-L-isoaspartate O-methyltransferase OS=Homo sapiens GN=PCMT1 PE=1 SV=1;>sp|P22061|PIMT_HUMAN Protein-L-isoaspartate(D-aspartate) O-methyltransferase OS=Homo sapiens GN=PCMT1 PE=1 SV=4;>sp|P22061-2|PIMT_HUMAN Isoform 2 of Prot
Nebulin	4	7.63096	0.265273		H0Y786;P20929-4;P20929;P20929-3;P20929-2;H7BZD5	3;3;3;3;3;2	3;3;3;3;3;2	3;3;3;3;3;2	Nebulin	NEB	>tr|H0Y786|H0Y786_HUMAN Nebulin (Fragment) OS=Homo sapiens GN=NEB PE=4 SV=1;>sp|P20929-4|NEBU_HUMAN Isoform 4 of Nebulin OS=Homo sapiens GN=NEB;>sp|P20929|NEBU_HUMAN Nebulin OS=Homo sapiens GN=NEB PE=1 SV=5;>sp|P20929-3|NEBU_HUMAN Isoform 3 of Nebulin OS=H
Ran-specific GTPase-activating protein	4	7.62268	0.19783		P43487-2;P43487;C9JXG8;C9JJ34;C9JDM3;C9JGV6	3;3;2;2;2;2;1;1	3;3;2;2;2;2;1;1	3;3;2;2;2;2;1;1	Ran-specific GTPase-activating protein	RANBP1	>sp|P43487-2|RANG_HUMAN Isoform 2 of Ran-specific GTPase-activating protein OS=Homo sapiens GN=RANBP1;>sp|P43487|RANG_HUMAN Ran-specific GTPase-activating protein OS=Homo sapiens GN=RANBP1 PE=1 SV=1;>tr|C9JXG8|C9JXG8_HUMAN Ran-specific GTPase-activating pr
Ras GTPase-activating-like protein IQGAP1	4	7.60968	0.518017		P46940;H0YLE8	54;30;2;1;1	54;30;2;1;1	53;29;2;0;0	Ras GTPase-activating-like protein IQGAP1	IQGAP1	>sp|P46940|IQGA1_HUMAN Ras GTPase-activating-like protein IQGAP1 OS=Homo sapiens GN=IQGAP1 PE=1 SV=1;>tr|H0YLE8|H0YLE8_HUMAN Ras GTPase-activating-like protein IQGAP1 OS=Homo sapiens GN=IQGAP1 PE=1 SV=1
Sorcin	4	7.60666	0.811902		C9J0K6;P30626-3;P30626-2;P30626	7;7;7;7;3	7;7;7;7;3	7;7;7;7;3	Sorcin	SRI	>tr|C9J0K6|C9J0K6_HUMAN Sorcin OS=Homo sapiens GN=SRI PE=1 SV=1;>sp|P30626-3|SORCN_HUMAN Isoform 3 of Sorcin OS=Homo sapiens GN=SRI;>sp|P30626-2|SORCN_HUMAN Isoform 2 of Sorcin OS=Homo sapiens GN=SRI;>sp|P30626|SORCN_HUMAN Sorcin OS=Homo sapiens GN=SRI PE=
Proteasome subunit beta type-3	4	7.60072	0.319151		P49720	3	3	3	Proteasome subunit beta type-3	PSMB3	>sp|P49720|PSB3_HUMAN Proteasome subunit beta type-3 OS=Homo sapiens GN=PSMB3 PE=1 SV=2
Matrix metalloproteinase-9	4	7.59394	0.415473		P14780	17	17	17	Matrix metalloproteinase-9;67 kDa matrix metalloproteinase-9;82 kDa matrix metalloproteinase-9	MMP9	>sp|P14780|MMP9_HUMAN Matrix metalloproteinase-9 OS=Homo sapiens GN=MMP9 PE=1 SV=3
Fibroleukin	4	7.58854	0.163088		Q14314	3	3	3	Fibroleukin	FGL2	>sp|Q14314|FGL2_HUMAN Fibroleukin OS=Homo sapiens GN=FGL2 PE=1 SV=1
Enolase-phosphatase E1	4	7.57743	0.433628		Q9UHY7;D6RA00	3;2;1	3;2;1	3;2;1	Enolase-phosphatase E1	ENOPH1	>sp|Q9UHY7|ENOPH_HUMAN Enolase-phosphatase E1 OS=Homo sapiens GN=ENOPH1 PE=1 SV=1;>tr|D6RA00|D6RA00_HUMAN Enolase-phosphatase E1 OS=Homo sapiens GN=ENOPH1 PE=1 SV=1
Ubiquitin carboxyl-terminal hydrolase isozyme L3	4	7.56276	0.332308		P15374;Q5TBK7	7;4	7;4	7;4	Ubiquitin carboxyl-terminal hydrolase isozyme L3	UCHL3	>sp|P15374|UCHL3_HUMAN Ubiquitin carboxyl-terminal hydrolase isozyme L3 OS=Homo sapiens GN=UCHL3 PE=1 SV=1;>tr|Q5TBK7|Q5TBK7_HUMAN Ubiquitin carboxyl-terminal hydrolase isozyme L3 (Fragment) OS=Homo sapiens GN=UCHL3 PE=1 SV=1
Caldesmon	4	7.5559	0.582918		Q05682-5;Q05682-4;E9PGZ1;E7EX44;Q05682-3;Q05682-6;Q05682-2;Q05682;C9J813	12;12;11;11;11;11;11;11;10	12;12;11;11;11;11;11;11;10	12;12;11;11;11;11;11;11;10	Caldesmon	CALD1	>sp|Q05682-5|CALD1_HUMAN Isoform 5 of Caldesmon OS=Homo sapiens GN=CALD1;>sp|Q05682-4|CALD1_HUMAN Isoform 4 of Caldesmon OS=Homo sapiens GN=CALD1;>tr|E9PGZ1|E9PGZ1_HUMAN Caldesmon OS=Homo sapiens GN=CALD1 PE=1 SV=1;>tr|E7EX44|E7EX44_HUMAN Caldesmon OS=Homo
Eukaryotic translation initiation factor 4H	4	7.55213	0.459233		Q15056-2;Q15056	2;2	2;2	2;2	Eukaryotic translation initiation factor 4H	EIF4H	>sp|Q15056-2|IF4H_HUMAN Isoform Short of Eukaryotic translation initiation factor 4H OS=Homo sapiens GN=EIF4H;>sp|Q15056|IF4H_HUMAN Eukaryotic translation initiation factor 4H OS=Homo sapiens GN=EIF4H PE=1 SV=5
HLA class I histocompatibility antigen, A-68 alpha chain	4	7.54312	0.365079		P01891	7	3	1	HLA class I histocompatibility antigen, A-68 alpha chain	HLA-A	>sp|P01891|1A68_HUMAN HLA class I histocompatibility antigen, A-68 alpha chain OS=Homo sapiens GN=HLA-A PE=1 SV=4
Hematopoietic lineage cell-specific protein	4	7.53302	0.364646		E7EVW7;P14317	13;13;3	13;13;3	13;13;3	Hematopoietic lineage cell-specific protein	HCLS1	>tr|E7EVW7|E7EVW7_HUMAN Hematopoietic lineage cell-specific protein OS=Homo sapiens GN=HCLS1 PE=1 SV=1;>sp|P14317|HCLS1_HUMAN Hematopoietic lineage cell-specific protein OS=Homo sapiens GN=HCLS1 PE=1 SV=3
Neutral alpha-glucosidase AB	4	7.5282	0.896061		F5H6X6;Q14697;Q14697-2;E9PKU7	23;23;22;19;5	23;23;22;19;5	23;23;22;19;5	Neutral alpha-glucosidase AB	GANAB	>tr|F5H6X6|F5H6X6_HUMAN Neutral alpha-glucosidase AB OS=Homo sapiens GN=GANAB PE=1 SV=1;>sp|Q14697|GANAB_HUMAN Neutral alpha-glucosidase AB OS=Homo sapiens GN=GANAB PE=1 SV=3;>sp|Q14697-2|GANAB_HUMAN Isoform 2 of Neutral alpha-glucosidase AB OS=Homo sapien
Synaptic vesicle membrane protein VAT-1 homolog	4	7.50675	0.636841		Q99536;Q99536-3;Q99536-2	9;7;5;4;3;3;3;1;1	9;7;5;4;3;3;3;1;1	9;7;5;4;3;3;3;1;1	Synaptic vesicle membrane protein VAT-1 homolog	VAT1	>sp|Q99536|VAT1_HUMAN Synaptic vesicle membrane protein VAT-1 homolog OS=Homo sapiens GN=VAT1 PE=1 SV=2;>sp|Q99536-3|VAT1_HUMAN Isoform 3 of Synaptic vesicle membrane protein VAT-1 homolog OS=Homo sapiens GN=VAT1;>sp|Q99536-2|VAT1_HUMAN Isoform 2 of Synapt
Laminin subunit gamma-1	4	7.50619	0.616551		P11047	17	17	17	Laminin subunit gamma-1	LAMC1	>sp|P11047|LAMC1_HUMAN Laminin subunit gamma-1 OS=Homo sapiens GN=LAMC1 PE=1 SV=3
Protocadherin-12	4	7.50401	0.326157		Q9NPG4	3	3	3	Protocadherin-12	PCDH12	>sp|Q9NPG4|PCD12_HUMAN Protocadherin-12 OS=Homo sapiens GN=PCDH12 PE=2 SV=1
Peptidyl-glycine alpha-amidating monooxygenase	4	7.49785	0.543926		P19021-2;P19021-4;P19021-3;P19021-6;P19021;P19021-5;H7BYD9	11;11;11;11;11;11;9;2;1;1	11;11;11;11;11;11;9;2;1;1	11;11;11;11;11;11;9;2;1;1	Peptidyl-glycine alpha-amidating monooxygenase;Peptidylglycine alpha-hydroxylating monooxygenase;Peptidyl-alpha-hydroxyglycine alpha-amidating lyase	PAM	>sp|P19021-2|AMD_HUMAN Isoform 2 of Peptidyl-glycine alpha-amidating monooxygenase OS=Homo sapiens GN=PAM;>sp|P19021-4|AMD_HUMAN Isoform 4 of Peptidyl-glycine alpha-amidating monooxygenase OS=Homo sapiens GN=PAM;>sp|P19021-3|AMD_HUMAN Isoform 3 of Peptidyl
Ig kappa chain V-I region Walker	4	7.49703	0.169953		P04431	2	2	2	Ig kappa chain V-I region Walker		>sp|P04431|KV123_HUMAN Ig kappa chain V-I region Walker OS=Homo sapiens PE=1 SV=1
Heterogeneous nuclear ribonucleoprotein D-like	4	7.49143	0.222748		O14979-3;O14979-2;O14979	2;2;2	1;1;1	1;1;1	Heterogeneous nuclear ribonucleoprotein D-like	HNRNPDL	>sp|O14979-3|HNRDL_HUMAN Isoform 3 of Heterogeneous nuclear ribonucleoprotein D-like OS=Homo sapiens GN=HNRNPDL;>sp|O14979-2|HNRDL_HUMAN Isoform 2 of Heterogeneous nuclear ribonucleoprotein D-like OS=Homo sapiens GN=HNRNPDL;>sp|O14979|HNRDL_HUMAN Heterogen
Prefoldin subunit 6	4	7.46647	0.314204		O15212;A2AB88	3;2	3;2	3;2	Prefoldin subunit 6	PFDN6	>sp|O15212|PFD6_HUMAN Prefoldin subunit 6 OS=Homo sapiens GN=PFDN6 PE=1 SV=1;>tr|A2AB88|A2AB88_HUMAN Prefoldin subunit 6 OS=Homo sapiens GN=PFDN6 PE=1 SV=1
Fibroblast growth factor receptor 1	4	7.45838	0.303231		P11362-9;P11362-8;P11362-20;P11362-2;P11362;E9PNM3;J3KNT4;P11362-16;P11362-11;P11362-10;P11362-4;P11362-3;P11362-7;P11362-19;P11362-21	3;3;3;3;3;2;2;2;2;2;2;2;2;2;2;1;1;1;1;1;1;1;1;1;1	3;3;3;3;3;2;2;2;2;2;2;2;2;2;2;1;1;1;1;1;1;1;1;1;1	3;3;3;3;3;2;2;2;2;2;2;2;2;2;2;1;1;1;1;1;1;1;1;1;1	Fibroblast growth factor receptor 1;Fibroblast growth factor receptor	FGFR1	>sp|P11362-9|FGFR1_HUMAN Isoform 5 of Fibroblast growth factor receptor 1 OS=Homo sapiens GN=FGFR1;>sp|P11362-8|FGFR1_HUMAN Isoform 2 of Fibroblast growth factor receptor 1 OS=Homo sapiens GN=FGFR1;>sp|P11362-20|FGFR1_HUMAN Isoform 20 of Fibroblast growth
Plastin-3	4	7.42118	0.205124		P13797;P13797-2;F8W8D8;P13797-3	14;13;12;12;6;4;1	9;8;7;7;3;4;1	7;6;5;5;3;2;1	Plastin-3	PLS3	>sp|P13797|PLST_HUMAN Plastin-3 OS=Homo sapiens GN=PLS3 PE=1 SV=4;>sp|P13797-2|PLST_HUMAN Isoform 2 of Plastin-3 OS=Homo sapiens GN=PLS3;>tr|F8W8D8|F8W8D8_HUMAN Plastin-3 OS=Homo sapiens GN=PLS3 PE=1 SV=1;>sp|P13797-3|PLST_HUMAN Isoform 3 of Plastin-3 OS=H
Syntaxin-12	4	7.41816	0.291163		Q86Y82;B1AJQ6	4;3	4;3	4;3	Syntaxin-12	STX12	>sp|Q86Y82|STX12_HUMAN Syntaxin-12 OS=Homo sapiens GN=STX12 PE=1 SV=1;>tr|B1AJQ6|B1AJQ6_HUMAN Syntaxin-12 (Fragment) OS=Homo sapiens GN=STX12 PE=1 SV=2
Flavin reductase (NADPH)	4	7.41694	0.701119		P30043;M0R192;M0QZL1	9;7;6	9;7;6	9;7;6	Flavin reductase (NADPH)	BLVRB	>sp|P30043|BLVRB_HUMAN Flavin reductase (NADPH) OS=Homo sapiens GN=BLVRB PE=1 SV=3;>tr|M0R192|M0R192_HUMAN Flavin reductase (NADPH) OS=Homo sapiens GN=BLVRB PE=1 SV=1;>tr|M0QZL1|M0QZL1_HUMAN Flavin reductase (NADPH) OS=Homo sapiens GN=BLVRB PE=1 SV=1
Tropomyosin beta chain	4	7.40833	0.839953		CON__Q3SX28;P07951-2;Q5TCU3;Q5TCU8;P07951-3;P07951	12;12;10;10;10;10	5;5;3;3;3;3	4;4;2;2;3;2	Tropomyosin beta chain	TPM2	>Q3SX28 TREMBL:Q3SX28;Q5KR48 (Bos taurus) Tropomyosin 2;>sp|P07951-2|TPM2_HUMAN Isoform 2 of Tropomyosin beta chain OS=Homo sapiens GN=TPM2;>tr|Q5TCU3|Q5TCU3_HUMAN Tropomyosin beta chain OS=Homo sapiens GN=TPM2 PE=1 SV=1;>tr|Q5TCU8|Q5TCU8_HUMAN Tropomyosin
Serine/arginine-rich splicing factor 7	4	7.40603	0.184726		C9JAB2;Q16629-3;Q16629-2;Q16629-4;Q16629	3;3;3;3;3	3;3;3;3;3	2;2;2;2;2	Serine/arginine-rich splicing factor 7	SRSF7	>tr|C9JAB2|C9JAB2_HUMAN Serine/arginine-rich-splicing factor 7 OS=Homo sapiens GN=SRSF7 PE=1 SV=1;>sp|Q16629-3|SRSF7_HUMAN Isoform 3 of Serine/arginine-rich splicing factor 7 OS=Homo sapiens GN=SRSF7;>sp|Q16629-2|SRSF7_HUMAN Isoform 2 of Serine/arginine-ri
Transmembrane glycoprotein NMB	4	7.4041	0.528515		Q14956-2;Q14956	3;3	3;3	3;3	Transmembrane glycoprotein NMB	GPNMB	>sp|Q14956-2|GPNMB_HUMAN Isoform 2 of Transmembrane glycoprotein NMB OS=Homo sapiens GN=GPNMB;>sp|Q14956|GPNMB_HUMAN Transmembrane glycoprotein NMB OS=Homo sapiens GN=GPNMB PE=1 SV=2
Eukaryotic translation initiation factor 4B	4	7.40352	0.671987		E7EX17;P23588;B4DS13;F8W0K0;F8VSC7;F8VP89;F8VRU1;F8VYE9;F8VX11	6;6;5;4;4;4;3;3;3	6;6;5;4;4;4;3;3;3	6;6;5;4;4;4;3;3;3	Eukaryotic translation initiation factor 4B	EIF4B	>tr|E7EX17|E7EX17_HUMAN Eukaryotic translation initiation factor 4B OS=Homo sapiens GN=EIF4B PE=1 SV=1;>sp|P23588|IF4B_HUMAN Eukaryotic translation initiation factor 4B OS=Homo sapiens GN=EIF4B PE=1 SV=2;>tr|B4DS13|B4DS13_HUMAN Eukaryotic translation initi
Septin-2	4	7.40086	0.32862		B5MCX3;Q15019;Q15019-3;Q15019-2;C9J2Q4;H7C2Y0	3;3;3;3;2;2;1;1;1;1;1;1;1;1;1;1	3;3;3;3;2;2;1;1;1;1;1;1;1;1;1;1	3;3;3;3;2;2;1;1;1;1;1;1;1;1;1;1	Septin-2	SEP2	>tr|B5MCX3|B5MCX3_HUMAN Septin-2 OS=Homo sapiens GN=SEPT2 PE=1 SV=1;>sp|Q15019|SEPT2_HUMAN Septin-2 OS=Homo sapiens GN=SEPT2 PE=1 SV=1;>sp|Q15019-3|SEPT2_HUMAN Isoform 3 of Septin-2 OS=Homo sapiens GN=SEPT2;>sp|Q15019-2|SEPT2_HUMAN Isoform 2 of Septin-2 OS
Centrin-2	4	7.39539	0.277972		P41208	3	3	3	Centrin-2	CETN2	>sp|P41208|CETN2_HUMAN Centrin-2 OS=Homo sapiens GN=CETN2 PE=1 SV=1
45 kDa calcium-binding protein	4	7.3909	0.44012		Q9BRK5;Q9BRK5-6;H0Y3T6;G3V1E2;Q9BRK5-4;Q9BRK5-3	5;4;3;3;3;3;2;1	5;4;3;3;3;3;2;1	5;4;3;3;3;3;2;1	45 kDa calcium-binding protein	SDF4	>sp|Q9BRK5|CAB45_HUMAN 45 kDa calcium-binding protein OS=Homo sapiens GN=SDF4 PE=1 SV=1;>sp|Q9BRK5-6|CAB45_HUMAN Isoform 6 of 45 kDa calcium-binding protein OS=Homo sapiens GN=SDF4;>tr|H0Y3T6|H0Y3T6_HUMAN 45 kDa calcium-binding protein (Fragment) OS=Homo s
Golgi integral membrane protein 4	4	7.34312	0.455424		F8W785;O00461	7;7	7;7	7;7	Golgi integral membrane protein 4	GOLIM4	>tr|F8W785|F8W785_HUMAN Golgi integral membrane protein 4 OS=Homo sapiens GN=GOLIM4 PE=1 SV=1;>sp|O00461|GOLI4_HUMAN Golgi integral membrane protein 4 OS=Homo sapiens GN=GOLIM4 PE=1 SV=1
Leucine-rich repeat flightless-interacting protein 1	4	7.34136	0.470126		Q32MZ4-3;Q32MZ4-2;Q32MZ4	8;8;7;3;1;1	8;8;7;3;1;1	7;7;6;2;0;0	Leucine-rich repeat flightless-interacting protein 1	LRRFIP1	>sp|Q32MZ4-3|LRRF1_HUMAN Isoform 3 of Leucine-rich repeat flightless-interacting protein 1 OS=Homo sapiens GN=LRRFIP1;>sp|Q32MZ4-2|LRRF1_HUMAN Isoform 2 of Leucine-rich repeat flightless-interacting protein 1 OS=Homo sapiens GN=LRRFIP1;>sp|Q32MZ4|LRRF1_HUM
Proteasome subunit alpha type-1	4	7.33489	1.05167		P25786;P25786-2;F5GX11	11;11;9;3	11;11;9;3	11;11;9;3	Proteasome subunit alpha type-1	PSMA1	>sp|P25786|PSA1_HUMAN Proteasome subunit alpha type-1 OS=Homo sapiens GN=PSMA1 PE=1 SV=1;>sp|P25786-2|PSA1_HUMAN Isoform Long of Proteasome subunit alpha type-1 OS=Homo sapiens GN=PSMA1;>tr|F5GX11|F5GX11_HUMAN Proteasome subunit alpha type-1 OS=Homo sapien
NADH-cytochrome b5 reductase 3	4	7.32189	0.284863		P00387-2;P00387;P00387-3	5;5;5;2	5;5;5;2	5;5;5;2	NADH-cytochrome b5 reductase 3;NADH-cytochrome b5 reductase 3 membrane-bound form;NADH-cytochrome b5 reductase 3 soluble form	CYB5R3	>sp|P00387-2|NB5R3_HUMAN Isoform 2 of NADH-cytochrome b5 reductase 3 OS=Homo sapiens GN=CYB5R3;>sp|P00387|NB5R3_HUMAN NADH-cytochrome b5 reductase 3 OS=Homo sapiens GN=CYB5R3 PE=1 SV=3;>sp|P00387-3|NB5R3_HUMAN Isoform 3 of NADH-cytochrome b5 reductase 3 OS
Matrix-remodeling-associated protein 5	4	7.31686	0.0810085		Q9NR99	5	5	5	Matrix-remodeling-associated protein 5	MXRA5	>sp|Q9NR99|MXRA5_HUMAN Matrix-remodeling-associated protein 5 OS=Homo sapiens GN=MXRA5 PE=2 SV=3
Retinol-binding protein 1	4	7.3142	0.236961		P09455;H0YAK8;P09455-2;P09455-3	3;2;2;2	3;2;2;2	3;2;2;2	Retinol-binding protein 1	RBP1	>sp|P09455|RET1_HUMAN Retinol-binding protein 1 OS=Homo sapiens GN=RBP1 PE=1 SV=2;>tr|H0YAK8|H0YAK8_HUMAN Retinol-binding protein 1 OS=Homo sapiens GN=RBP1 PE=1 SV=1;>sp|P09455-2|RET1_HUMAN Isoform 2 of Retinol-binding protein 1 OS=Homo sapiens GN=RBP1;>sp
Ig heavy chain V-III region WEA	4	7.3099	0.140047		P01763	1	1	1	Ig heavy chain V-III region WEA		>sp|P01763|HV302_HUMAN Ig heavy chain V-III region WEA OS=Homo sapiens PE=1 SV=1
Coactosin-like protein	4	7.27657	0.334052		Q14019;H3BT58	6;5	6;5	6;5	Coactosin-like protein	COTL1	>sp|Q14019|COTL1_HUMAN Coactosin-like protein OS=Homo sapiens GN=COTL1 PE=1 SV=3;>tr|H3BT58|H3BT58_HUMAN Coactosin-like protein OS=Homo sapiens GN=COTL1 PE=1 SV=1
Ras-related protein Rap-1A	4	7.26925	0.279729		P62834;P61224-2;A0A075B6Q0;F5H4H0;F5GYH7;F5H077;F5GWU8;F5H491;F5H0B7;F5H500;F5GYB5	6;5;4;3;3;3;3;3;3;3;3;1	6;5;4;3;3;3;3;3;3;3;3;1	1;0;1;0;0;0;0;0;0;0;0;0	Ras-related protein Rap-1A	RAP1A;RAP1B	>sp|P62834|RAP1A_HUMAN Ras-related protein Rap-1A OS=Homo sapiens GN=RAP1A PE=1 SV=1;>sp|P61224-2|RAP1B_HUMAN Isoform 2 of Ras-related protein Rap-1b OS=Homo sapiens GN=RAP1B;>tr|A0A075B6Q0|A0A075B6Q0_HUMAN Ras-related protein Rap-1A (Fragment) OS=Homo sap
Integral membrane protein 2B	4	7.26436	0.243873		Q9Y287;Q9Y287-2	2;1	2;1	2;1	Integral membrane protein 2B;BRI2, membrane form;BRI2 intracellular domain;BRI2C, soluble form;Bri23 peptide	ITM2B	>sp|Q9Y287|ITM2B_HUMAN Integral membrane protein 2B OS=Homo sapiens GN=ITM2B PE=1 SV=1;>sp|Q9Y287-2|ITM2B_HUMAN Isoform 2 of Integral membrane protein 2B OS=Homo sapiens GN=ITM2B
Serine/threonine-protein kinase OSR1	4	7.25768	0.389361		O95747;C9JIG9	8;5;1;1	8;5;1;1	8;5;1;1	Serine/threonine-protein kinase OSR1	OXSR1	>sp|O95747|OXSR1_HUMAN Serine/threonine-protein kinase OSR1 OS=Homo sapiens GN=OXSR1 PE=1 SV=1;>tr|C9JIG9|C9JIG9_HUMAN Serine/threonine-protein kinase OSR1 OS=Homo sapiens GN=OXSR1 PE=1 SV=1
Adiponectin	4	7.23269	0.866221		Q15848	2	2	2	Adiponectin	ADIPOQ	>sp|Q15848|ADIPO_HUMAN Adiponectin OS=Homo sapiens GN=ADIPOQ PE=1 SV=1
Ribosome-binding protein 1	4	7.19498	0.514016		Q9P2E9-3;Q9P2E9-2;Q9P2E9;F8W7S5	28;28;28;26;1;1	28;28;28;26;1;1	27;27;27;25;1;0	Ribosome-binding protein 1	RRBP1	>sp|Q9P2E9-3|RRBP1_HUMAN Isoform 2 of Ribosome-binding protein 1 OS=Homo sapiens GN=RRBP1;>sp|Q9P2E9-2|RRBP1_HUMAN Isoform 1 of Ribosome-binding protein 1 OS=Homo sapiens GN=RRBP1;>sp|Q9P2E9|RRBP1_HUMAN Ribosome-binding protein 1 OS=Homo sapiens GN=RRBP1 P
60 kDa heat shock protein, mitochondrial	4	7.15945	0.725897		P10809	18;8;8;4;3;2;2;1	18;8;8;4;3;2;2;1	18;8;8;4;3;2;2;1	60 kDa heat shock protein, mitochondrial	HSPD1	>sp|P10809|CH60_HUMAN 60 kDa heat shock protein, mitochondrial OS=Homo sapiens GN=HSPD1 PE=1 SV=2
Osteoclast-stimulating factor 1	4	7.11729	0.348313		Q92882	6	6	6	Osteoclast-stimulating factor 1	OSTF1	>sp|Q92882|OSTF1_HUMAN Osteoclast-stimulating factor 1 OS=Homo sapiens GN=OSTF1 PE=1 SV=2
Coagulation factor IX	4	7.0921	0.377262		P00740-2;P00740	3;3	3;3	3;3	Coagulation factor IX;Coagulation factor IXa light chain;Coagulation factor IXa heavy chain	F9	>sp|P00740-2|FA9_HUMAN Isoform 2 of Coagulation factor IX OS=Homo sapiens GN=F9;>sp|P00740|FA9_HUMAN Coagulation factor IX OS=Homo sapiens GN=F9 PE=1 SV=2
Charged multivesicular body protein 4b	4	7.05987	0.40609		Q9H444	6	6	6	Charged multivesicular body protein 4b	CHMP4B	>sp|Q9H444|CHM4B_HUMAN Charged multivesicular body protein 4b OS=Homo sapiens GN=CHMP4B PE=1 SV=1
Proteasome subunit beta type	4	7.05919	0.432348		A2ACR0;A2ACR1;P28065-2;P28065;A2ACQ9	2;2;2;2;1	2;2;2;2;1	2;2;2;2;1	Proteasome subunit beta type;Proteasome subunit beta type-9	PSMB9	>tr|A2ACR0|A2ACR0_HUMAN Proteasome subunit beta type-9 (Fragment) OS=Homo sapiens GN=PSMB9 PE=1 SV=1;>tr|A2ACR1|A2ACR1_HUMAN Proteasome subunit beta type OS=Homo sapiens GN=PSMB9 PE=1 SV=1;>sp|P28065-2|PSB9_HUMAN Isoform LMP2.S of Proteasome subunit beta t
Interferon-induced guanylate-binding protein 1	4	7.05626	0.678641		P32455	4	4	2	Interferon-induced guanylate-binding protein 1	GBP1	>sp|P32455|GBP1_HUMAN Interferon-induced guanylate-binding protein 1 OS=Homo sapiens GN=GBP1 PE=1 SV=2
Calponin-3	4	6.96013	0.719329		Q15417;Q15417-3	5;4;2;2	5;4;2;2	4;3;2;2	Calponin-3	CNN3	>sp|Q15417|CNN3_HUMAN Calponin-3 OS=Homo sapiens GN=CNN3 PE=1 SV=1;>sp|Q15417-3|CNN3_HUMAN Isoform 3 of Calponin-3 OS=Homo sapiens GN=CNN3
Stathmin-2	4	6.95249	0.554865		E5RGX5;Q93045;Q93045-2	4;4;4;1;1;1;1;1;1	1;1;1;0;0;0;0;0;0	1;1;1;0;0;0;0;0;0	Stathmin;Stathmin-2	STMN2	>tr|E5RGX5|E5RGX5_HUMAN Stathmin OS=Homo sapiens GN=STMN2 PE=1 SV=1;>sp|Q93045|STMN2_HUMAN Stathmin-2 OS=Homo sapiens GN=STMN2 PE=1 SV=3;>sp|Q93045-2|STMN2_HUMAN Isoform 2 of Stathmin-2 OS=Homo sapiens GN=STMN2
Golgin subfamily B member 1	4	6.9406	0.219426		Q14789;Q14789-2;C9JGI8;C9J4Q3;B8ZZG1;REV__Q8N884-2;REV__Q8N884;Q9NZW5	2;2;1;1;1;1;1;1	2;2;1;1;1;1;1;1	2;2;1;1;1;1;1;1	Golgin subfamily B member 1;MAGUK p55 subfamily member 6	GOLGB1;MPP6	>sp|Q14789|GOGB1_HUMAN Golgin subfamily B member 1 OS=Homo sapiens GN=GOLGB1 PE=1 SV=2;>sp|Q14789-2|GOGB1_HUMAN Isoform 2 of Golgin subfamily B member 1 OS=Homo sapiens GN=GOLGB1;>tr|C9JGI8|C9JGI8_HUMAN MAGUK p55 subfamily member 6 (Fragment) OS=Homo sapie
Metallothionein-3	4	6.92716	0.561737		H3BQX6;H3BPK2;P25713	1;1;1	1;1;1	1;1;1	Metallothionein;Metallothionein-3	MT3	>tr|H3BQX6|H3BQX6_HUMAN Metallothionein OS=Homo sapiens GN=MT3 PE=3 SV=1;>tr|H3BPK2|H3BPK2_HUMAN Metallothionein OS=Homo sapiens GN=MT3 PE=3 SV=1;>sp|P25713|MT3_HUMAN Metallothionein-3 OS=Homo sapiens GN=MT3 PE=1 SV=1
Zyxin	4	6.85926	0.604503		H0Y2Y8;Q15942;B4DQX7	9;9;7;3;2;2;2	9;9;7;3;2;2;2	9;9;7;3;2;2;2	Zyxin	ZYX	>tr|H0Y2Y8|H0Y2Y8_HUMAN Zyxin (Fragment) OS=Homo sapiens GN=ZYX PE=1 SV=1;>sp|Q15942|ZYX_HUMAN Zyxin OS=Homo sapiens GN=ZYX PE=1 SV=1;>tr|B4DQX7|B4DQX7_HUMAN Zyxin OS=Homo sapiens GN=ZYX PE=1 SV=1
Ubiquilin-2	4	6.63219	0.172848		Q9UHD9	4	2	2	Ubiquilin-2	UBQLN2	>sp|Q9UHD9|UBQL2_HUMAN Ubiquilin-2 OS=Homo sapiens GN=UBQLN2 PE=1 SV=2
Suprabasin	4	6.37585	0.356929		Q6UWP8	8;2;2	8;2;2	8;2;2	Suprabasin	SBSN	>sp|Q6UWP8|SBSN_HUMAN Suprabasin OS=Homo sapiens GN=SBSN PE=2 SV=2
60S acidic ribosomal protein P0	4	6.02309	0.256354		F8VWS0;P05388-2;P05388;G3V210;F8VU65;Q8NHW5;F8VS58;F8VQY6;F8VPE8;F8VRK7;F8VW21;F8VZS0	5;5;5;4;4;4;3;3;3;3;3;3;2;1	5;5;5;4;4;4;3;3;3;3;3;3;2;1	5;5;5;4;4;4;3;3;3;3;3;3;2;1	60S acidic ribosomal protein P0;60S acidic ribosomal protein P0-like	RPLP0;RPLP0P6	>tr|F8VWS0|F8VWS0_HUMAN 60S acidic ribosomal protein P0 OS=Homo sapiens GN=RPLP0 PE=1 SV=1;>sp|P05388-2|RLA0_HUMAN Isoform 2 of 60S acidic ribosomal protein P0 OS=Homo sapiens GN=RPLP0;>sp|P05388|RLA0_HUMAN 60S acidic ribosomal protein P0 OS=Homo sapiens G
Histone H3	3	9.09682	0.218064		Q5TEC6;K7EP01;Q6NXT2	6;3;3	6;3;3	3;0;0	Histone H3;Histone H3.3C	HIST2H3PS2;H3F3B;H3F3C	>tr|Q5TEC6|Q5TEC6_HUMAN Histone H3 OS=Homo sapiens GN=HIST2H3PS2 PE=1 SV=1;>tr|K7EP01|K7EP01_HUMAN Histone H3.3 OS=Homo sapiens GN=H3F3B PE=1 SV=1;>sp|Q6NXT2|H3C_HUMAN Histone H3.3C OS=Homo sapiens GN=H3F3C PE=1 SV=3
Nucleosome assembly protein 1-like 1	3	8.43881	0.366754		B3KV44;B7Z9C2;H0YIV4;P55209;H0YHC3;F8W020;F8W118;F8VXI6;F8VUX1;F8VY35;F8VV59;F8W543;F8W0J6;F5H4R6;P55209-2;H0YH88;F8VRJ2	7;7;7;7;6;6;6;6;6;6;6;6;6;6;6;5;4;3;1	6;6;6;6;5;5;5;5;5;5;5;5;5;5;5;4;3;2;1	6;6;6;6;5;5;5;5;5;5;5;5;5;5;5;4;3;2;1	Nucleosome assembly protein 1-like 1	NAP1L1	>tr|B3KV44|B3KV44_HUMAN Nucleosome assembly protein 1-like 1 OS=Homo sapiens GN=NAP1L1 PE=1 SV=1;>tr|B7Z9C2|B7Z9C2_HUMAN Nucleosome assembly protein 1-like 1 OS=Homo sapiens GN=NAP1L1 PE=1 SV=1;>tr|H0YIV4|H0YIV4_HUMAN Nucleosome assembly protein 1-like 1 (
Myosin regulatory light chain 12A/12B	3	8.41308	0.738675		J3QRS3;P19105;O14950	8;8;8	8;8;8	2;2;2	Myosin regulatory light chain 12A;Myosin regulatory light chain 12B	MYL12A;MYL12B	>tr|J3QRS3|J3QRS3_HUMAN Myosin regulatory light chain 12A OS=Homo sapiens GN=MYL12A PE=4 SV=1;>sp|P19105|ML12A_HUMAN Myosin regulatory light chain 12A OS=Homo sapiens GN=MYL12A PE=1 SV=2;>sp|O14950|ML12B_HUMAN Myosin regulatory light chain 12B OS=Homo sapi
Programmed cell death protein 6	3	8.13908	0.285018		O75340-2;O75340	5;5;1	5;5;1	5;5;1	Programmed cell death protein 6	PDCD6	>sp|O75340-2|PDCD6_HUMAN Isoform 2 of Programmed cell death protein 6 OS=Homo sapiens GN=PDCD6;>sp|O75340|PDCD6_HUMAN Programmed cell death protein 6 OS=Homo sapiens GN=PDCD6 PE=1 SV=1
Annexin A2	3	8.05675	0.405209		P07355;P07355-2;H0YN42;H0YMD0;H0YMU9;A6NMY6;H0YKS4;H0YM50;H0YNP5;H0YN28;H0YL33;H0YMM1	16;16;15;14;14;12;11;11;9;8;8;8;7;7;7;7;7;6;6;5;4;4;3;3;1	16;16;15;14;14;12;11;11;9;8;8;8;7;7;7;7;7;6;6;5;4;4;3;3;1	16;16;15;14;14;12;11;11;9;8;8;8;7;7;7;7;7;6;6;5;4;4;3;3;1	Annexin A2;Annexin;Putative annexin A2-like protein	ANXA2;ANXA2P2	>sp|P07355|ANXA2_HUMAN Annexin A2 OS=Homo sapiens GN=ANXA2 PE=1 SV=2;>sp|P07355-2|ANXA2_HUMAN Isoform 2 of Annexin A2 OS=Homo sapiens GN=ANXA2;>tr|H0YN42|H0YN42_HUMAN Annexin (Fragment) OS=Homo sapiens GN=ANXA2 PE=1 SV=1;>tr|H0YMD0|H0YMD0_HUMAN Annexin (Fr
Nucleoside diphosphate kinase B	3	7.99639	0.535913		Q32Q12;P22392-2;J3KPD9;P22392	11;11;9;7;4	11;11;9;7;4	1;1;1;1;1	Nucleoside diphosphate kinase;Nucleoside diphosphate kinase B	NME1-NME2;NME2	>tr|Q32Q12|Q32Q12_HUMAN Nucleoside diphosphate kinase OS=Homo sapiens GN=NME1-NME2 PE=1 SV=1;>sp|P22392-2|NDKB_HUMAN Isoform 3 of Nucleoside diphosphate kinase B OS=Homo sapiens GN=NME2;>tr|J3KPD9|J3KPD9_HUMAN Nucleoside diphosphate kinase B OS=Homo sapien
Dystonin	3	7.98052	0.610783		E7ERU0;E9PHM6;F8W9J4;E9PEB9;Q03001-8;Q03001	3;3;3;3;3;3	3;3;3;3;3;3	3;3;3;3;3;3	Dystonin	DST	>tr|E7ERU0|E7ERU0_HUMAN Dystonin OS=Homo sapiens GN=DST PE=1 SV=1;>tr|E9PHM6|E9PHM6_HUMAN Dystonin OS=Homo sapiens GN=DST PE=1 SV=2;>tr|F8W9J4|F8W9J4_HUMAN Dystonin OS=Homo sapiens GN=DST PE=1 SV=1;>tr|E9PEB9|E9PEB9_HUMAN Dystonin OS=Homo sapiens GN=DST PE
Src substrate cortactin	3	7.96455	0.151844		Q14247-3;Q14247;Q14247-2;H0YEV2;H0YCD9	5;5;4;3;3;1	5;5;4;3;3;1	5;5;4;3;3;1	Src substrate cortactin	CTTN	>sp|Q14247-3|SRC8_HUMAN Isoform 3 of Src substrate cortactin OS=Homo sapiens GN=CTTN;>sp|Q14247|SRC8_HUMAN Src substrate cortactin OS=Homo sapiens GN=CTTN PE=1 SV=2;>sp|Q14247-2|SRC8_HUMAN Isoform 2 of Src substrate cortactin OS=Homo sapiens GN=CTTN;>tr|H0
Myeloblastin	3	7.94662	0.481287		P24158	5	5	1	Myeloblastin	PRTN3	>sp|P24158|PRTN3_HUMAN Myeloblastin OS=Homo sapiens GN=PRTN3 PE=1 SV=3
Glia maturation factor beta	3	7.94036	0.387578		G3V4P8;P60983	4;4	3;3	3;3	Glia maturation factor beta	GMFB	>tr|G3V4P8|G3V4P8_HUMAN Glia maturation factor beta (Fragment) OS=Homo sapiens GN=GMFB PE=1 SV=1;>sp|P60983|GMFB_HUMAN Glia maturation factor beta OS=Homo sapiens GN=GMFB PE=1 SV=2
F-actin-capping protein subunit beta	3	7.93117	0.574598		B1AK87;B1AK88;P47756-2;P47756;B1AK85	10;10;10;8;6	10;10;10;8;6	10;10;10;8;6	F-actin-capping protein subunit beta	CAPZB	>tr|B1AK87|B1AK87_HUMAN Capping protein (Actin filament) muscle Z-line, beta, isoform CRA_a OS=Homo sapiens GN=CAPZB PE=1 SV=1;>tr|B1AK88|B1AK88_HUMAN Capping protein (Actin filament) muscle Z-line, beta, isoform CRA_d OS=Homo sapiens GN=CAPZB PE=1 SV=1;>s
Aspartate aminotransferase, cytoplasmic	3	7.90051	0.683492		P17174;P17174-2	14;12	14;12	14;12	Aspartate aminotransferase, cytoplasmic	GOT1	>sp|P17174|AATC_HUMAN Aspartate aminotransferase, cytoplasmic OS=Homo sapiens GN=GOT1 PE=1 SV=3;>sp|P17174-2|AATC_HUMAN Isoform 2 of Aspartate aminotransferase, cytoplasmic OS=Homo sapiens GN=GOT1
Histone H2A	3	7.89109	0.0836529		O75367-3;O75367;O75367-2;D6RCF2	8;8;6;4;2;1	8;8;6;4;2;1	6;6;4;2;1;0	Core histone macro-H2A.1;Histone H2A	H2AFY	>sp|O75367-3|H2AY_HUMAN Isoform 3 of Core histone macro-H2A.1 OS=Homo sapiens GN=H2AFY;>sp|O75367|H2AY_HUMAN Core histone macro-H2A.1 OS=Homo sapiens GN=H2AFY PE=1 SV=4;>sp|O75367-2|H2AY_HUMAN Isoform 1 of Core histone macro-H2A.1 OS=Homo sapiens GN=H2AFY;
Tenascin-R	3	7.86389	0.81756		Q92752;Q92752-2	21;19;1	21;19;1	21;19;1	Tenascin-R	TNR	>sp|Q92752|TENR_HUMAN Tenascin-R OS=Homo sapiens GN=TNR PE=1 SV=3;>sp|Q92752-2|TENR_HUMAN Isoform 2 of Tenascin-R OS=Homo sapiens GN=TNR
Prefoldin subunit 4	3	7.85522	0.427723		E9PQY2;Q9NQP4	2;2	2;2	2;2	Prefoldin subunit 4	PFDN4	>tr|E9PQY2|E9PQY2_HUMAN Prefoldin subunit 4 OS=Homo sapiens GN=PFDN4 PE=1 SV=1;>sp|Q9NQP4|PFD4_HUMAN Prefoldin subunit 4 OS=Homo sapiens GN=PFDN4 PE=1 SV=1
Neuropilin-1	3	7.81986	0.0808545		E7EX60;Q5T7F0;E9PEP6;O14786-3;O14786-2;O14786;Q5JWQ4;Q5JWQ6	7;7;7;7;7;7;6;4;1	7;7;7;7;7;7;6;4;1	7;7;7;7;7;7;6;4;1	Neuropilin-1	NRP1	>tr|E7EX60|E7EX60_HUMAN Neuropilin-1 OS=Homo sapiens GN=NRP1 PE=4 SV=1;>tr|Q5T7F0|Q5T7F0_HUMAN Neuropilin-1 OS=Homo sapiens GN=NRP1 PE=4 SV=1;>tr|E9PEP6|E9PEP6_HUMAN Neuropilin-1 OS=Homo sapiens GN=NRP1 PE=4 SV=2;>sp|O14786-3|NRP1_HUMAN Isoform 3 of Neurop
Filamin-B	3	7.81742	0.482067		O75369-2;O75369-9;O75369;O75369-8;O75369-6;O75369-3;E7EN95;O75369-7;O75369-5;O75369-4	27;27;27;27;26;26;23;23;21;21;1;1	23;23;23;23;22;22;23;23;17;17;1;1	23;23;23;23;22;22;23;23;17;17;1;1	Filamin-B	FLNB	>sp|O75369-2|FLNB_HUMAN Isoform 2 of Filamin-B OS=Homo sapiens GN=FLNB;>sp|O75369-9|FLNB_HUMAN Isoform 9 of Filamin-B OS=Homo sapiens GN=FLNB;>sp|O75369|FLNB_HUMAN Filamin-B OS=Homo sapiens GN=FLNB PE=1 SV=2;>sp|O75369-8|FLNB_HUMAN Isoform 8 of Filamin-B O
Interleukin enhancer-binding factor 2	3	7.81722	0.485728		Q12905;X6R6Z1	6;4	6;4	6;4	Interleukin enhancer-binding factor 2	ILF2	>sp|Q12905|ILF2_HUMAN Interleukin enhancer-binding factor 2 OS=Homo sapiens GN=ILF2 PE=1 SV=2;>tr|X6R6Z1|X6R6Z1_HUMAN Interleukin enhancer-binding factor 2 (Fragment) OS=Homo sapiens GN=ILF2 PE=1 SV=1
Histone-binding protein RBBP4/RBBP7	3	7.80167	0.380968		Q09028-4;Q09028-3;Q09028-2;Q09028;H0YF10;E9PC52;Q16576;Q16576-2;Q5JP02;H0YCT5;H0YDK2	5;5;5;5;4;4;4;4;3;3;3;2;2;1;1	5;5;5;5;4;4;4;4;3;3;3;2;2;1;1	5;5;5;5;4;4;4;4;3;3;3;2;2;1;1	Histone-binding protein RBBP4;Histone-binding protein RBBP7	RBBP4;RBBP7	>sp|Q09028-4|RBBP4_HUMAN Isoform 4 of Histone-binding protein RBBP4 OS=Homo sapiens GN=RBBP4;>sp|Q09028-3|RBBP4_HUMAN Isoform 3 of Histone-binding protein RBBP4 OS=Homo sapiens GN=RBBP4;>sp|Q09028-2|RBBP4_HUMAN Isoform 2 of Histone-binding protein RBBP4 OS
Phosphoglucomutase-1	3	7.79374	0.917618		P36871;P36871-2;P36871-3	11;10;9	11;10;9	11;10;9	Phosphoglucomutase-1	PGM1	>sp|P36871|PGM1_HUMAN Phosphoglucomutase-1 OS=Homo sapiens GN=PGM1 PE=1 SV=3;>sp|P36871-2|PGM1_HUMAN Isoform 2 of Phosphoglucomutase-1 OS=Homo sapiens GN=PGM1;>sp|P36871-3|PGM1_HUMAN Isoform 3 of Phosphoglucomutase-1 OS=Homo sapiens GN=PGM1
40S ribosomal protein S28	3	7.78029	0.319742		P62857	2	2	2	40S ribosomal protein S28	RPS28	>sp|P62857|RS28_HUMAN 40S ribosomal protein S28 OS=Homo sapiens GN=RPS28 PE=1 SV=1
Polyadenylate-binding protein 1/3	3	7.7791	0.271207		P11940-2;P11940;E7EQV3;E7ERJ7;Q9H361	7;7;6;6;4;3;3;3;3;2;2;2;2;2;2;2;2;2;1;1;1;1;1;1;1;1;1;1;1;1;1;1	7;7;6;6;4;3;3;3;3;2;2;2;2;2;2;2;2;2;1;1;1;1;1;1;1;1;1;1;1;1;1;1	7;7;6;6;4;3;3;3;3;2;2;2;2;2;2;2;2;2;1;1;1;1;1;1;1;1;1;1;1;1;1;1	Polyadenylate-binding protein 1;Polyadenylate-binding protein 3	PABPC1;PABPC3	>sp|P11940-2|PABP1_HUMAN Isoform 2 of Polyadenylate-binding protein 1 OS=Homo sapiens GN=PABPC1;>sp|P11940|PABP1_HUMAN Polyadenylate-binding protein 1 OS=Homo sapiens GN=PABPC1 PE=1 SV=2;>tr|E7EQV3|E7EQV3_HUMAN Polyadenylate-binding protein 1 OS=Homo sapie
Far upstream element-binding protein 2	3	7.77856	0.79852		Q92945	9;3;3;3;2;2;1;1;1	9;3;3;3;2;2;1;1;1	8;3;3;3;1;1;0;0;0	Far upstream element-binding protein 2	KHSRP	>sp|Q92945|FUBP2_HUMAN Far upstream element-binding protein 2 OS=Homo sapiens GN=KHSRP PE=1 SV=4
Small glutamine-rich tetratricopeptide repeat-containing protein alpha	3	7.77727	0.49299		O43765;K7EMD6	4;2;1	4;2;1	4;2;1	Small glutamine-rich tetratricopeptide repeat-containing protein alpha	SGTA	>sp|O43765|SGTA_HUMAN Small glutamine-rich tetratricopeptide repeat-containing protein alpha OS=Homo sapiens GN=SGTA PE=1 SV=1;>tr|K7EMD6|K7EMD6_HUMAN Small glutamine-rich tetratricopeptide repeat-containing protein alpha (Fragment) OS=Homo sapiens GN=SGTA
Tubulin beta-6 chain	3	7.77724	0.252668		Q9BUF5;K7ESM5	12;9;4;3;2;2;2;2;2;2;2;1	3;0;1;2;2;2;2;2;2;2;2;1	3;0;1;2;2;2;2;2;2;2;2;1	Tubulin beta-6 chain	TUBB6	>sp|Q9BUF5|TBB6_HUMAN Tubulin beta-6 chain OS=Homo sapiens GN=TUBB6 PE=1 SV=1;>tr|K7ESM5|K7ESM5_HUMAN Tubulin beta-6 chain (Fragment) OS=Homo sapiens GN=TUBB6 PE=1 SV=1
Mitogen-activated protein kinase 1	3	7.75837	0.433299		P28482-2;P28482	8;8;1;1;1	8;8;1;1;1	7;7;0;0;0	Mitogen-activated protein kinase 1	MAPK1	>sp|P28482-2|MK01_HUMAN Isoform 2 of Mitogen-activated protein kinase 1 OS=Homo sapiens GN=MAPK1;>sp|P28482|MK01_HUMAN Mitogen-activated protein kinase 1 OS=Homo sapiens GN=MAPK1 PE=1 SV=3
Heterogeneous nuclear ribonucleoprotein H	3	7.75524	0.17211		E9PCY7;G8JLB6;P31943;E5RGV0;D6RIU0;D6RBM0;H0YB39	5;5;5;3;3;3;3;2;2;2;2;2;2;2;2;2;2;2;2;1;1;1;1;1	5;5;5;3;3;3;3;2;2;2;2;2;2;2;2;2;2;2;2;1;1;1;1;1	1;1;1;1;1;1;0;0;1;1;1;1;1;1;1;1;1;0;0;1;1;1;1;0	Heterogeneous nuclear ribonucleoprotein H;Heterogeneous nuclear ribonucleoprotein H, N-terminally processed	HNRNPH1	>tr|E9PCY7|E9PCY7_HUMAN Heterogeneous nuclear ribonucleoprotein H OS=Homo sapiens GN=HNRNPH1 PE=1 SV=1;>tr|G8JLB6|G8JLB6_HUMAN Heterogeneous nuclear ribonucleoprotein H OS=Homo sapiens GN=HNRNPH1 PE=1 SV=1;>sp|P31943|HNRH1_HUMAN Heterogeneous nuclear ribon
Microtubule-associated protein 2	3	7.75507	0.981064		P11137-3;P11137;E7EV03	24;24;12;4;4;2;1	24;24;12;4;4;2;1	24;24;12;4;4;2;1	Microtubule-associated protein 2	MAP2	>sp|P11137-3|MTAP2_HUMAN Isoform 3 of Microtubule-associated protein 2 OS=Homo sapiens GN=MAP2;>sp|P11137|MTAP2_HUMAN Microtubule-associated protein 2 OS=Homo sapiens GN=MAP2 PE=1 SV=4;>tr|E7EV03|E7EV03_HUMAN Microtubule-associated protein 2 (Fragment) OS=
Carbonyl reductase [NADPH] 1	3	7.75203	0.689591		P16152;E9PQ63;A8MTM1;P16152-2	8;4;4;4;2	8;4;4;4;2	8;4;4;4;2	Carbonyl reductase [NADPH] 1	CBR1	>sp|P16152|CBR1_HUMAN Carbonyl reductase [NADPH] 1 OS=Homo sapiens GN=CBR1 PE=1 SV=3;>tr|E9PQ63|E9PQ63_HUMAN Carbonyl reductase [NADPH] 1 OS=Homo sapiens GN=CBR1 PE=1 SV=1;>tr|A8MTM1|A8MTM1_HUMAN Carbonyl reductase [NADPH] 1 OS=Homo sapiens GN=CBR1 PE=1 SV
Putative heat shock protein HSP 90-beta 2	3	7.74124	0.42268		Q58FF8	8	1	1	Putative heat shock protein HSP 90-beta 2	HSP90AB2P	>sp|Q58FF8|H90B2_HUMAN Putative heat shock protein HSP 90-beta 2 OS=Homo sapiens GN=HSP90AB2P PE=1 SV=2
Glutaredoxin-1	3	7.73675	0.0228905		P35754	3	3	3	Glutaredoxin-1	GLRX	>sp|P35754|GLRX1_HUMAN Glutaredoxin-1 OS=Homo sapiens GN=GLRX PE=1 SV=2
Leukocyte elastase inhibitor	3	7.72413	0.201434		P30740;P30740-2	22;12;1;1	22;12;1;1	21;11;0;0	Leukocyte elastase inhibitor	SERPINB1	>sp|P30740|ILEU_HUMAN Leukocyte elastase inhibitor OS=Homo sapiens GN=SERPINB1 PE=1 SV=1;>sp|P30740-2|ILEU_HUMAN Isoform 2 of Leukocyte elastase inhibitor OS=Homo sapiens GN=SERPINB1
Zinc transporter ZIP10	3	7.72412	0.429796		Q9ULF5;E7ENT5;E7EV45	4;2;2	4;2;2	4;2;2	Zinc transporter ZIP10	SLC39A10	>sp|Q9ULF5|S39AA_HUMAN Zinc transporter ZIP10 OS=Homo sapiens GN=SLC39A10 PE=1 SV=2;>tr|E7ENT5|E7ENT5_HUMAN Zinc transporter ZIP10 (Fragment) OS=Homo sapiens GN=SLC39A10 PE=4 SV=1;>tr|E7EV45|E7EV45_HUMAN Zinc transporter ZIP10 (Fragment) OS=Homo sapiens GN
Receptor-type tyrosine-protein phosphatase gamma	3	7.72322	0.362582		P23470-2;P23470	5;5	5;5	5;5	Receptor-type tyrosine-protein phosphatase gamma	PTPRG	>sp|P23470-2|PTPRG_HUMAN Isoform 2 of Receptor-type tyrosine-protein phosphatase gamma OS=Homo sapiens GN=PTPRG;>sp|P23470|PTPRG_HUMAN Receptor-type tyrosine-protein phosphatase gamma OS=Homo sapiens GN=PTPRG PE=1 SV=4
Nucleolar protein 3	3	7.71467	0.678956		H3BM67;H3BUP2;H3BUN4;O60936-2;O60936;O60936-3;H3BQJ5	3;3;3;3;3;3;2	3;3;3;3;3;3;2	3;3;3;3;3;3;2	Nucleolar protein 3	NOL3	>tr|H3BM67|H3BM67_HUMAN Nucleolar protein 3 (Fragment) OS=Homo sapiens GN=NOL3 PE=4 SV=2;>tr|H3BUP2|H3BUP2_HUMAN Nucleolar protein 3 (Fragment) OS=Homo sapiens GN=NOL3 PE=4 SV=1;>tr|H3BUN4|H3BUN4_HUMAN Nucleolar protein 3 (Fragment) OS=Homo sapiens GN=NOL3
Plasminogen activator inhibitor 1 RNA-binding protein	3	7.7146	0.226022		Q8NC51-4;Q8NC51-3;Q8NC51-2;Q8NC51	3;3;3;3	3;3;3;3	3;3;3;3	Plasminogen activator inhibitor 1 RNA-binding protein	SERBP1	>sp|Q8NC51-4|PAIRB_HUMAN Isoform 4 of Plasminogen activator inhibitor 1 RNA-binding protein OS=Homo sapiens GN=SERBP1;>sp|Q8NC51-3|PAIRB_HUMAN Isoform 3 of Plasminogen activator inhibitor 1 RNA-binding protein OS=Homo sapiens GN=SERBP1;>sp|Q8NC51-2|PAIRB_H
Bleomycin hydrolase	3	7.70758	0.342145		K7ESE8;J3KSD8;K7ES02;Q13867	4;4;4;4	4;4;4;4	4;4;4;4	Bleomycin hydrolase	BLMH	>tr|K7ESE8|K7ESE8_HUMAN Bleomycin hydrolase (Fragment) OS=Homo sapiens GN=BLMH PE=1 SV=1;>tr|J3KSD8|J3KSD8_HUMAN Bleomycin hydrolase (Fragment) OS=Homo sapiens GN=BLMH PE=1 SV=2;>tr|K7ES02|K7ES02_HUMAN Bleomycin hydrolase (Fragment) OS=Homo sapiens GN=BLMH
Calpain-1 catalytic subunit	3	7.70253	0.531264		P07384	15;3;3;2;2;2;2;2;2;2;1	15;3;3;2;2;2;2;2;2;2;1	15;3;3;2;2;2;2;2;2;2;1	Calpain-1 catalytic subunit	CAPN1	>sp|P07384|CAN1_HUMAN Calpain-1 catalytic subunit OS=Homo sapiens GN=CAPN1 PE=1 SV=1
Chromobox protein homolog 3	3	7.69457	0.13516		Q13185;C9JMM0;B8ZZ43;S4R2Y4	4;2;2;2;1;1;1;1	4;2;2;2;1;1;1;1	4;2;2;2;1;1;1;1	Chromobox protein homolog 3	CBX3	>sp|Q13185|CBX3_HUMAN Chromobox protein homolog 3 OS=Homo sapiens GN=CBX3 PE=1 SV=4;>tr|C9JMM0|C9JMM0_HUMAN Chromobox protein homolog 3 (Fragment) OS=Homo sapiens GN=CBX3 PE=1 SV=1;>tr|B8ZZ43|B8ZZ43_HUMAN Chromobox homolog 3 (HP1 gamma homolog, Drosophila)
28 kDa heat- and acid-stable phosphoprotein	3	7.68797	0.532699		Q13442	5;1	5;1	5;1	28 kDa heat- and acid-stable phosphoprotein	PDAP1	>sp|Q13442|HAP28_HUMAN 28 kDa heat- and acid-stable phosphoprotein OS=Homo sapiens GN=PDAP1 PE=1 SV=1
Cell adhesion molecule 4	3	7.68126	0.726287		Q8NFZ8	5	5	5	Cell adhesion molecule 4	CADM4	>sp|Q8NFZ8|CADM4_HUMAN Cell adhesion molecule 4 OS=Homo sapiens GN=CADM4 PE=1 SV=1
Prostaglandin E synthase 3	3	7.6722	0.260022		B4DDC6;Q15185-4;Q15185;Q15185-3	3;3;3;2;1	3;3;3;2;1	3;3;3;2;1	Prostaglandin E synthase 3	PTGES3	>tr|B4DDC6|B4DDC6_HUMAN Prostaglandin E synthase 3 OS=Homo sapiens GN=PTGES3 PE=1 SV=1;>sp|Q15185-4|TEBP_HUMAN Isoform 4 of Prostaglandin E synthase 3 OS=Homo sapiens GN=PTGES3;>sp|Q15185|TEBP_HUMAN Prostaglandin E synthase 3 OS=Homo sapiens GN=PTGES3 PE=1
RNA-binding motif protein, X chromosome	3	7.67216	0.573806		H3BT71;P38159;H3BR27;H0Y6E7;P38159-3;P38159-2;O75526	5;5;4;4;4;4;3;2;1	5;5;4;4;4;4;3;2;1	2;2;1;2;1;2;1;0;0	RNA-binding motif protein, X chromosome;RNA-binding motif protein, X chromosome, N-terminally processed;RNA-binding motif protein, X-linked-like-2	RBMX;RBMXL2	>tr|H3BT71|H3BT71_HUMAN RNA-binding motif protein, X chromosome, N-terminally processed OS=Homo sapiens GN=RBMX PE=1 SV=1;>sp|P38159|RBMX_HUMAN RNA-binding motif protein, X chromosome OS=Homo sapiens GN=RBMX PE=1 SV=3;>tr|H3BR27|H3BR27_HUMAN RNA-binding mo
Guanine nucleotide-binding protein G(I)/G(S)/G(O) subunit gamma-12	3	7.66879	0.255531		Q9UBI6	1	1	1	Guanine nucleotide-binding protein G(I)/G(S)/G(O) subunit gamma-12	GNG12	>sp|Q9UBI6|GBG12_HUMAN Guanine nucleotide-binding protein G(I)/G(S)/G(O) subunit gamma-12 OS=Homo sapiens GN=GNG12 PE=1 SV=3
Dipeptidyl peptidase 3	3	7.64413	0.499543		G3V1D3;G3V180;Q9NY33;Q9NY33-4;E9PQ14;Q9NY33-2;E9PPK9	8;8;8;7;5;5;4;3;3;1	8;8;8;7;5;5;4;3;3;1	8;8;8;7;5;5;4;3;3;1	Dipeptidyl peptidase 3	DPP3	>tr|G3V1D3|G3V1D3_HUMAN Dipeptidyl peptidase 3 OS=Homo sapiens GN=DPP3 PE=1 SV=1;>tr|G3V180|G3V180_HUMAN Dipeptidyl peptidase 3 OS=Homo sapiens GN=DPP3 PE=1 SV=1;>sp|Q9NY33|DPP3_HUMAN Dipeptidyl peptidase 3 OS=Homo sapiens GN=DPP3 PE=1 SV=2;>sp|Q9NY33-4|DP
10 kDa heat shock protein, mitochondrial	3	7.62157	0.39975		P61604;B8ZZL8;B8ZZ54	6;5;3	6;5;3	3;2;3	10 kDa heat shock protein, mitochondrial	HSPE1	>sp|P61604|CH10_HUMAN 10 kDa heat shock protein, mitochondrial OS=Homo sapiens GN=HSPE1 PE=1 SV=2;>tr|B8ZZL8|B8ZZL8_HUMAN 10 kDa heat shock protein, mitochondrial OS=Homo sapiens GN=HSPE1 PE=1 SV=1;>tr|B8ZZ54|B8ZZ54_HUMAN 10 kDa heat shock protein, mitocho
Actin-related protein 3	3	7.61311	0.293757		B4DXW1;P61158	11;11;4;4;3;2;2;2	11;11;4;4;3;2;2;2	11;11;4;4;3;2;2;2	Actin-related protein 3	ACTR3	>tr|B4DXW1|B4DXW1_HUMAN Actin-related protein 3 OS=Homo sapiens GN=ACTR3 PE=1 SV=1;>sp|P61158|ARP3_HUMAN Actin-related protein 3 OS=Homo sapiens GN=ACTR3 PE=1 SV=3
Proteasome subunit alpha type-6	3	7.61131	0.392406		G3V5Z7;P60900;G3V295;G3V3I1;P60900-2;G3V3U4	7;7;6;5;5;4;3;2;1;1	7;7;6;5;5;4;3;2;1;1	7;7;6;5;5;4;3;2;1;1	Proteasome subunit alpha type;Proteasome subunit alpha type-6	PSMA6	>tr|G3V5Z7|G3V5Z7_HUMAN Proteasome subunit alpha type OS=Homo sapiens GN=PSMA6 PE=1 SV=1;>sp|P60900|PSA6_HUMAN Proteasome subunit alpha type-6 OS=Homo sapiens GN=PSMA6 PE=1 SV=1;>tr|G3V295|G3V295_HUMAN Proteasome subunit alpha type OS=Homo sapiens GN=PSMA6
Neuroendocrine protein 7B2	3	7.60519	0.580697		P05408-2;P05408;C9J650;C9JNY7;H7C4X7	6;6;5;5;3	6;6;5;5;3	6;6;5;5;3	Neuroendocrine protein 7B2;N-terminal peptide;C-terminal peptide	SCG5	>sp|P05408-2|7B2_HUMAN Isoform 2 of Neuroendocrine protein 7B2 OS=Homo sapiens GN=SCG5;>sp|P05408|7B2_HUMAN Neuroendocrine protein 7B2 OS=Homo sapiens GN=SCG5 PE=1 SV=2;>tr|C9J650|C9J650_HUMAN N-terminal peptide OS=Homo sapiens GN=SCG5 PE=4 SV=1;>tr|C9JNY7
Neurocan core protein	3	7.59934	0.369975		O14594	7;1	6;1	6;1	Neurocan core protein	NCAN	>sp|O14594|NCAN_HUMAN Neurocan core protein OS=Homo sapiens GN=NCAN PE=1 SV=3
Elongation factor 1-gamma	3	7.59152	0.343806		P26641;P26641-2	8;7	8;7	8;7	Elongation factor 1-gamma	EEF1G	>sp|P26641|EF1G_HUMAN Elongation factor 1-gamma OS=Homo sapiens GN=EEF1G PE=1 SV=3;>sp|P26641-2|EF1G_HUMAN Isoform 2 of Elongation factor 1-gamma OS=Homo sapiens GN=EEF1G
Prefoldin subunit 2	3	7.58777	0.458018		Q9UHV9	3	3	3	Prefoldin subunit 2	PFDN2	>sp|Q9UHV9|PFD2_HUMAN Prefoldin subunit 2 OS=Homo sapiens GN=PFDN2 PE=1 SV=1
Heterogeneous nuclear ribonucleoprotein M	3	7.58596	0.29455		P52272-2;P52272;M0QZM1	13;13;7;5;4;4;3;2;2;2;2	13;13;7;5;4;4;3;2;2;2;2	13;13;7;5;4;4;3;2;2;2;2	Heterogeneous nuclear ribonucleoprotein M	HNRNPM	>sp|P52272-2|HNRPM_HUMAN Isoform 2 of Heterogeneous nuclear ribonucleoprotein M OS=Homo sapiens GN=HNRNPM;>sp|P52272|HNRPM_HUMAN Heterogeneous nuclear ribonucleoprotein M OS=Homo sapiens GN=HNRNPM PE=1 SV=3;>tr|M0QZM1|M0QZM1_HUMAN Heterogeneous nuclear rib
Serine/threonine-protein phosphatase 2A activator	3	7.58502	0.614652		A6PVN5;Q15257-3;Q15257-2;Q15257;B4DZF8;A6PVN6;Q5T949;Q5T948;A6PVN9;Q68CR8;A6PVN8;C9IZ76;Q15257-4	6;6;6;6;5;4;4;4;4;3;3;3;3;2;2;1;1;1;1	6;6;6;6;5;4;4;4;4;3;3;3;3;2;2;1;1;1;1	6;6;6;6;5;4;4;4;4;3;3;3;3;2;2;1;1;1;1	Serine/threonine-protein phosphatase 2A activator	PPP2R4;DKFZp781M17165	>tr|A6PVN5|A6PVN5_HUMAN Serine/threonine-protein phosphatase 2A activator OS=Homo sapiens GN=PPP2R4 PE=1 SV=1;>sp|Q15257-3|PTPA_HUMAN Isoform 3 of Serine/threonine-protein phosphatase 2A activator OS=Homo sapiens GN=PPP2R4;>sp|Q15257-2|PTPA_HUMAN Isoform 1
Histidine triad nucleotide-binding protein 1	3	7.58181	0.692613		P49773;D6RC06;D6REP8;D6RE99;D6RD60	3;2;2;2;2	3;2;2;2;2	3;2;2;2;2	Histidine triad nucleotide-binding protein 1	HINT1	>sp|P49773|HINT1_HUMAN Histidine triad nucleotide-binding protein 1 OS=Homo sapiens GN=HINT1 PE=1 SV=2;>tr|D6RC06|D6RC06_HUMAN Histidine triad nucleotide-binding protein 1 OS=Homo sapiens GN=HINT1 PE=1 SV=1;>tr|D6REP8|D6REP8_HUMAN Histidine triad nucleotid
Aldehyde dehydrogenase family 16 member A1	3	7.56177	0.333869		Q8IZ83-3;Q8IZ83;F5H4B6	5;5;4;1;1	5;5;4;1;1	5;5;4;1;1	Aldehyde dehydrogenase family 16 member A1	ALDH16A1	>sp|Q8IZ83-3|A16A1_HUMAN Isoform 3 of Aldehyde dehydrogenase family 16 member A1 OS=Homo sapiens GN=ALDH16A1;>sp|Q8IZ83|A16A1_HUMAN Aldehyde dehydrogenase family 16 member A1 OS=Homo sapiens GN=ALDH16A1 PE=1 SV=2;>tr|F5H4B6|F5H4B6_HUMAN Aldehyde dehydrogen
MAPK-interacting and spindle-stabilizing protein-like	3	7.55997	0.267439		Q8NDC0	1	1	1	MAPK-interacting and spindle-stabilizing protein-like	MAPK1IP1L	>sp|Q8NDC0|MISSL_HUMAN MAPK-interacting and spindle-stabilizing protein-like OS=Homo sapiens GN=MAPK1IP1L PE=1 SV=4
Serine/threonine-protein phosphatase 2A 65 kDa regulatory subunit A alpha isoform	3	7.5416	0.0644435		P30153;B3KQV6	15;11;4;3;3;3;3;2;2;1;1;1	15;11;4;3;3;3;3;2;2;1;1;1	9;8;4;2;2;2;2;1;1;0;1;1	Serine/threonine-protein phosphatase 2A 65 kDa regulatory subunit A alpha isoform	PPP2R1A	>sp|P30153|2AAA_HUMAN Serine/threonine-protein phosphatase 2A 65 kDa regulatory subunit A alpha isoform OS=Homo sapiens GN=PPP2R1A PE=1 SV=4;>tr|B3KQV6|B3KQV6_HUMAN Serine/threonine-protein phosphatase 2A 65 kDa regulatory subunit A alpha isoform OS=Homo s
Drebrin-like protein	3	7.53272	0.413611		Q9UJU6;H0Y5J4;Q9UJU6-5	8;6;6;2;1	8;6;6;2;1	1;1;1;0;0	Drebrin-like protein	DBNL	>sp|Q9UJU6|DBNL_HUMAN Drebrin-like protein OS=Homo sapiens GN=DBNL PE=1 SV=1;>tr|H0Y5J4|H0Y5J4_HUMAN Drebrin-like protein (Fragment) OS=Homo sapiens GN=DBNL PE=1 SV=1;>sp|Q9UJU6-5|DBNL_HUMAN Isoform 5 of Drebrin-like protein OS=Homo sapiens GN=DBNL
Hematological and neurological expressed 1 protein	3	7.52482	0.486023		J3KT51;Q9UK76;Q9UK76-2;J3KSH8;Q9UK76-3	4;4;4;3;3	4;4;4;3;3	4;4;4;3;3	Hematological and neurological expressed 1 protein;Hematological and neurological expressed 1 protein, N-terminally processed	HN1	>tr|J3KT51|J3KT51_HUMAN Hematological and neurological-expressed 1 protein OS=Homo sapiens GN=HN1 PE=1 SV=1;>sp|Q9UK76|HN1_HUMAN Hematological and neurological expressed 1 protein OS=Homo sapiens GN=HN1 PE=1 SV=3;>sp|Q9UK76-2|HN1_HUMAN Isoform 2 of Hematol
Cadherin-4	3	7.52413	0.556786		P55283;P55283-2	5;4	5;4	5;4	Cadherin-4	CDH4	>sp|P55283|CADH4_HUMAN Cadherin-4 OS=Homo sapiens GN=CDH4 PE=2 SV=2;>sp|P55283-2|CADH4_HUMAN Isoform 2 of Cadherin-4 OS=Homo sapiens GN=CDH4
Bisphosphoglycerate mutase	3	7.52405	1.13745		P07738	8;1	8;1	8;1	Bisphosphoglycerate mutase	BPGM	>sp|P07738|PMGE_HUMAN Bisphosphoglycerate mutase OS=Homo sapiens GN=BPGM PE=1 SV=2
Histone H2B	3	7.52043	0.422467		P62807;P57053;O60814;U3KQK0;Q99879;Q99877;Q93079;Q5QNW6;P58876;Q5QNW6-2;Q99880;Q96A08	13;13;13;12;12;12;12;12;12;12;11;7	2;2;2;2;2;2;2;2;2;2;2;0	2;2;2;2;2;2;2;2;2;2;2;0	Histone H2B type 1-C/E/F/G/I;Histone H2B type F-S;Histone H2B type 1-K;Histone H2B;Histone H2B type 1-M;Histone H2B type 1-N;Histone H2B type 1-H;Histone H2B type 2-F;Histone H2B type 1-D;Histone H2B type 1-L;Histone H2B type 1-A	HIST1H2BC;H2BFS;HIST1H2BK;HIST1H2BN;HIST1H2BM;HIST1H2BH;HIST2H2BF;HIST1H2BD;HIST1H2BL;HIST1H2BA	>sp|P62807|H2B1C_HUMAN Histone H2B type 1-C/E/F/G/I OS=Homo sapiens GN=HIST1H2BC PE=1 SV=4;>sp|P57053|H2BFS_HUMAN Histone H2B type F-S OS=Homo sapiens GN=H2BFS PE=1 SV=2;>sp|O60814|H2B1K_HUMAN Histone H2B type 1-K OS=Homo sapiens GN=HIST1H2BK PE=1 SV=3;>tr
Rho GDP-dissociation inhibitor 2	3	7.50309	0.368443		P52566;H0YGX7;F5H3P3;F5H2R5;F5H6Q0	10;9;7;6;6	10;9;7;6;6	10;9;7;6;6	Rho GDP-dissociation inhibitor 2	ARHGDIB	>sp|P52566|GDIR2_HUMAN Rho GDP-dissociation inhibitor 2 OS=Homo sapiens GN=ARHGDIB PE=1 SV=3;>tr|H0YGX7|H0YGX7_HUMAN Rho GDP-dissociation inhibitor 2 (Fragment) OS=Homo sapiens GN=ARHGDIB PE=1 SV=1;>tr|F5H3P3|F5H3P3_HUMAN Rho GDP-dissociation inhibitor 2 (
BAG family molecular chaperone regulator 3	3	7.49926	0.693107		O95817	4	4	4	BAG family molecular chaperone regulator 3	BAG3	>sp|O95817|BAG3_HUMAN BAG family molecular chaperone regulator 3 OS=Homo sapiens GN=BAG3 PE=1 SV=3
Glutathione synthetase	3	7.49308	0.406106		P48637;P48637-2	6;5	6;5	6;5	Glutathione synthetase	GSS	>sp|P48637|GSHB_HUMAN Glutathione synthetase OS=Homo sapiens GN=GSS PE=1 SV=1;>sp|P48637-2|GSHB_HUMAN Isoform 2 of Glutathione synthetase OS=Homo sapiens GN=GSS
NSFL1 cofactor p47	3	7.48864	0.118821		Q9UNZ2;Q9UNZ2-5;Q9UNZ2-4;Q9UNZ2-6;F2Z2K0	9;9;8;6;5;1;1;1	9;9;8;6;5;1;1;1	9;9;8;6;5;1;1;1	NSFL1 cofactor p47	NSFL1C	>sp|Q9UNZ2|NSF1C_HUMAN NSFL1 cofactor p47 OS=Homo sapiens GN=NSFL1C PE=1 SV=2;>sp|Q9UNZ2-5|NSF1C_HUMAN Isoform 3 of NSFL1 cofactor p47 OS=Homo sapiens GN=NSFL1C;>sp|Q9UNZ2-4|NSF1C_HUMAN Isoform 2 of NSFL1 cofactor p47 OS=Homo sapiens GN=NSFL1C;>sp|Q9UNZ2-6
Nidogen-1	3	7.4839	0.217031		P14543-2;P14543	11;11	10;10	10;10	Nidogen-1	NID1	>sp|P14543-2|NID1_HUMAN Isoform 2 of Nidogen-1 OS=Homo sapiens GN=NID1;>sp|P14543|NID1_HUMAN Nidogen-1 OS=Homo sapiens GN=NID1 PE=1 SV=3
Heterogeneous nuclear ribonucleoprotein Q	3	7.48054	0.379297		O60506-4;O60506-3;O60506-2;O60506;O60506-5	5;5;5;5;4;2	5;5;5;5;4;2	4;4;4;4;3;2	Heterogeneous nuclear ribonucleoprotein Q	SYNCRIP	>sp|O60506-4|HNRPQ_HUMAN Isoform 4 of Heterogeneous nuclear ribonucleoprotein Q OS=Homo sapiens GN=SYNCRIP;>sp|O60506-3|HNRPQ_HUMAN Isoform 3 of Heterogeneous nuclear ribonucleoprotein Q OS=Homo sapiens GN=SYNCRIP;>sp|O60506-2|HNRPQ_HUMAN Isoform 2 of Hete
Cartilage oligomeric matrix protein	3	7.47741	0.431165		G3XAP6;P49747-2;P49747	5;5;5;2	5;5;5;2	4;4;4;1	Cartilage oligomeric matrix protein	COMP	>tr|G3XAP6|G3XAP6_HUMAN Cartilage oligomeric matrix protein OS=Homo sapiens GN=COMP PE=4 SV=1;>sp|P49747-2|COMP_HUMAN Isoform 2 of Cartilage oligomeric matrix protein OS=Homo sapiens GN=COMP;>sp|P49747|COMP_HUMAN Cartilage oligomeric matrix protein OS=Homo
Lymphocyte-specific protein 1	3	7.4754	0.430728		P33241;P33241-3;E7EMG9;P33241-2;E9PBD8	13;12;11;10;9;5;3;2	13;12;11;10;9;5;3;2	13;12;11;10;9;5;3;2	Lymphocyte-specific protein 1	LSP1	>sp|P33241|LSP1_HUMAN Lymphocyte-specific protein 1 OS=Homo sapiens GN=LSP1 PE=1 SV=1;>sp|P33241-3|LSP1_HUMAN Isoform 3 of Lymphocyte-specific protein 1 OS=Homo sapiens GN=LSP1;>tr|E7EMG9|E7EMG9_HUMAN Lymphocyte-specific protein 1 (Fragment) OS=Homo sapien
Protein NDRG2	3	7.47259	0.686143		G3V4S9;Q9UN36-2;Q9UN36-3;Q9UN36;G3V2A6;G3V5L7;G3V5S0;G3V392;G3V5G0;G3V2I9;G3V5H8;G3V578;H0YJT9;Q9UN36-4;Q9UN36-5;Q9UN36-6	3;3;3;3;2;2;2;2;2;2;2;2;2;2;2;2;1;1;1;1;1;1;1;1;1;1;1;1;1;1;1;1;1;1;1;1;1;1;1;1;1;1;1;1	3;3;3;3;2;2;2;2;2;2;2;2;2;2;2;2;1;1;1;1;1;1;1;1;1;1;1;1;1;1;1;1;1;1;1;1;1;1;1;1;1;1;1;1	3;3;3;3;2;2;2;2;2;2;2;2;2;2;2;2;1;1;1;1;1;1;1;1;1;1;1;1;1;1;1;1;1;1;1;1;1;1;1;1;1;1;1;1	Protein NDRG2	NDRG2	>tr|G3V4S9|G3V4S9_HUMAN Protein NDRG2 (Fragment) OS=Homo sapiens GN=NDRG2 PE=1 SV=2;>sp|Q9UN36-2|NDRG2_HUMAN Isoform 2 of Protein NDRG2 OS=Homo sapiens GN=NDRG2;>sp|Q9UN36-3|NDRG2_HUMAN Isoform 3 of Protein NDRG2 OS=Homo sapiens GN=NDRG2;>sp|Q9UN36|NDRG2_H
Calpain small subunit 1	3	7.46636	0.724837		P04632;K7EIV0;A0A075B7C0;K7ELJ7;U3KQE2;K7EM73;K7EKD8	7;6;6;6;5;5;4;3;2;1;1	7;6;6;6;5;5;4;3;2;1;1	7;6;6;6;5;5;4;3;2;1;1	Calpain small subunit 1	CAPNS1	>sp|P04632|CPNS1_HUMAN Calpain small subunit 1 OS=Homo sapiens GN=CAPNS1 PE=1 SV=1;>tr|K7EIV0|K7EIV0_HUMAN Calpain small subunit 1 (Fragment) OS=Homo sapiens GN=CAPNS1 PE=1 SV=2;>tr|A0A075B7C0|A0A075B7C0_HUMAN Calpain small subunit 1 (Fragment) OS=Homo sap
Kinectin	3	7.46316	0.839286		Q86UP2-2;Q86UP2-3;Q86UP2-4;Q86UP2	17;17;17;17;7;3;2;2;1;1;1	17;17;17;17;7;3;2;2;1;1;1	17;17;17;17;7;3;2;2;1;1;1	Kinectin	KTN1	>sp|Q86UP2-2|KTN1_HUMAN Isoform 2 of Kinectin OS=Homo sapiens GN=KTN1;>sp|Q86UP2-3|KTN1_HUMAN Isoform 3 of Kinectin OS=Homo sapiens GN=KTN1;>sp|Q86UP2-4|KTN1_HUMAN Isoform 4 of Kinectin OS=Homo sapiens GN=KTN1;>sp|Q86UP2|KTN1_HUMAN Kinectin OS=Homo sapiens
Tripeptidyl-peptidase 1	3	7.44948	0.422329		O14773;O14773-2	8;6;2	8;6;2	8;6;2	Tripeptidyl-peptidase 1	TPP1	>sp|O14773|TPP1_HUMAN Tripeptidyl-peptidase 1 OS=Homo sapiens GN=TPP1 PE=1 SV=2;>sp|O14773-2|TPP1_HUMAN Isoform 2 of Tripeptidyl-peptidase 1 OS=Homo sapiens GN=TPP1
Ragulator complex protein LAMTOR5	3	7.44833	0.298069		O43504;R4GMU8;E9PLX3	2;1;1	2;1;1	2;1;1	Ragulator complex protein LAMTOR5	LAMTOR5	>sp|O43504|LTOR5_HUMAN Ragulator complex protein LAMTOR5 OS=Homo sapiens GN=LAMTOR5 PE=1 SV=1;>tr|R4GMU8|R4GMU8_HUMAN Ragulator complex protein LAMTOR5 OS=Homo sapiens GN=LAMTOR5 PE=1 SV=1;>tr|E9PLX3|E9PLX3_HUMAN Ragulator complex protein LAMTOR5 OS=Homo s
Prefoldin subunit 3	3	7.43207	0.240179		P61758;F5H2A7	4;3	4;3	4;3	Prefoldin subunit 3	VBP1	>sp|P61758|PFD3_HUMAN Prefoldin subunit 3 OS=Homo sapiens GN=VBP1 PE=1 SV=3;>tr|F5H2A7|F5H2A7_HUMAN Prefoldin subunit 3 OS=Homo sapiens GN=VBP1 PE=1 SV=1
Apoptosis-associated speck-like protein containing a CARD	3	7.41559	0.236561		Q9ULZ3;Q9ULZ3-3;Q9ULZ3-2	6;5;5;2	6;5;5;2	6;5;5;2	Apoptosis-associated speck-like protein containing a CARD	PYCARD	>sp|Q9ULZ3|ASC_HUMAN Apoptosis-associated speck-like protein containing a CARD OS=Homo sapiens GN=PYCARD PE=1 SV=2;>sp|Q9ULZ3-3|ASC_HUMAN Isoform 3 of Apoptosis-associated speck-like protein containing a CARD OS=Homo sapiens GN=PYCARD;>sp|Q9ULZ3-2|ASC_HUMA
Agrin	3	7.41429	0.414588		O00468-2;O00468-6;O00468-3;O00468-5;O00468-4;O00468-7;O00468	5;5;5;5;5;5;5;2	5;5;5;5;5;5;5;2	5;5;5;5;5;5;5;2	Agrin;Agrin N-terminal 110 kDa subunit;Agrin C-terminal 110 kDa subunit;Agrin C-terminal 90 kDa fragment;Agrin C-terminal 22 kDa fragment	AGRN	>sp|O00468-2|AGRIN_HUMAN Isoform 2 of Agrin OS=Homo sapiens GN=AGRN;>sp|O00468-6|AGRIN_HUMAN Isoform 6 of Agrin OS=Homo sapiens GN=AGRN;>sp|O00468-3|AGRIN_HUMAN Isoform 3 of Agrin OS=Homo sapiens GN=AGRN;>sp|O00468-5|AGRIN_HUMAN Isoform 5 of Agrin OS=Homo
Acidic leucine-rich nuclear phosphoprotein 32 family member B	3	7.41298	0.27735		Q92688-2;Q92688;Q5T6W8	4;4;3	3;3;2	3;3;2	Acidic leucine-rich nuclear phosphoprotein 32 family member B	ANP32B	>sp|Q92688-2|AN32B_HUMAN Isoform 2 of Acidic leucine-rich nuclear phosphoprotein 32 family member B OS=Homo sapiens GN=ANP32B;>sp|Q92688|AN32B_HUMAN Acidic leucine-rich nuclear phosphoprotein 32 family member B OS=Homo sapiens GN=ANP32B PE=1 SV=1;>tr|Q5T6W
PDZ and LIM domain protein 5	3	7.41057	0.130243		Q96HC4-7;Q96HC4-4;Q96HC4;Q96HC4-6;Q96HC4-3;Q96HC4-2;H0YBI4;H0Y8Y3;F5H7Y0	4;4;4;4;3;3;2;2;2;1;1;1;1	4;4;4;4;3;3;2;2;2;1;1;1;1	4;4;4;4;3;3;2;2;2;1;1;1;1	PDZ and LIM domain protein 5	PDLIM5	>sp|Q96HC4-7|PDLI5_HUMAN Isoform 7 of PDZ and LIM domain protein 5 OS=Homo sapiens GN=PDLIM5;>sp|Q96HC4-4|PDLI5_HUMAN Isoform 4 of PDZ and LIM domain protein 5 OS=Homo sapiens GN=PDLIM5;>sp|Q96HC4|PDLI5_HUMAN PDZ and LIM domain protein 5 OS=Homo sapiens GN
Desmocollin-2	3	7.40991	0.187925		Q02487-2;Q02487	2;2	2;2	2;2	Desmocollin-2	DSC2	>sp|Q02487-2|DSC2_HUMAN Isoform 2B of Desmocollin-2 OS=Homo sapiens GN=DSC2;>sp|Q02487|DSC2_HUMAN Desmocollin-2 OS=Homo sapiens GN=DSC2 PE=1 SV=1
Actin-related protein 2/3 complex subunit 3	3	7.40822	0.277657		O15145;C9JZD1	6;3;2	6;3;2	6;3;2	Actin-related protein 2/3 complex subunit 3	ARPC3	>sp|O15145|ARPC3_HUMAN Actin-related protein 2/3 complex subunit 3 OS=Homo sapiens GN=ARPC3 PE=1 SV=3;>tr|C9JZD1|C9JZD1_HUMAN Actin-related protein 2/3 complex subunit 3 (Fragment) OS=Homo sapiens GN=ARPC3 PE=1 SV=1
Interleukin-18-binding protein	3	7.39136	0.622914		O95998;G3V1C5;O95998-4	2;1;1	2;1;1	2;1;1	Interleukin-18-binding protein	IL18BP	>sp|O95998|I18BP_HUMAN Interleukin-18-binding protein OS=Homo sapiens GN=IL18BP PE=1 SV=2;>tr|G3V1C5|G3V1C5_HUMAN Interleukin 18 binding protein, isoform CRA_a OS=Homo sapiens GN=IL18BP PE=4 SV=1;>sp|O95998-4|I18BP_HUMAN Isoform D of Interleukin-18-binding
Phosphoserine aminotransferase	3	7.38741	0.41371		Q9Y617;Q9Y617-2	5;4	5;4	5;4	Phosphoserine aminotransferase	PSAT1	>sp|Q9Y617|SERC_HUMAN Phosphoserine aminotransferase OS=Homo sapiens GN=PSAT1 PE=1 SV=2;>sp|Q9Y617-2|SERC_HUMAN Isoform 2 of Phosphoserine aminotransferase OS=Homo sapiens GN=PSAT1
HLA class I histocompatibility antigen, Cw-7 alpha chain	3	7.38515	0.458634		A2AEA2;P10321	7;7	6;6	1;1	HLA class I histocompatibility antigen, Cw-7 alpha chain	HLA-C	>tr|A2AEA2|A2AEA2_HUMAN HLA class I histocompatibility antigen, Cw-14 alpha chain OS=Homo sapiens GN=HLA-C PE=3 SV=2;>sp|P10321|1C07_HUMAN HLA class I histocompatibility antigen, Cw-7 alpha chain OS=Homo sapiens GN=HLA-C PE=1 SV=3
Glyoxalase domain-containing protein 4	3	7.37806	0.456627		B7Z403;Q9HC38-2;Q9HC38;I3L3Q4;Q9HC38-3	8;8;8;5;4;3	8;8;8;5;4;3	8;8;8;5;4;3	Glyoxalase domain-containing protein 4	GLOD4	>tr|B7Z403|B7Z403_HUMAN Glyoxalase domain-containing protein 4 OS=Homo sapiens GN=GLOD4 PE=1 SV=1;>sp|Q9HC38-2|GLOD4_HUMAN Isoform 2 of Glyoxalase domain-containing protein 4 OS=Homo sapiens GN=GLOD4;>sp|Q9HC38|GLOD4_HUMAN Glyoxalase domain-containing prot
Ephrin-B2	3	7.35937	0.521176		P52799	2	2	2	Ephrin-B2	EFNB2	>sp|P52799|EFNB2_HUMAN Ephrin-B2 OS=Homo sapiens GN=EFNB2 PE=1 SV=1
Mannan-binding lectin serine protease 2	3	7.35706	0.103664		O00187-2;O00187	2;2	2;2	2;2	Mannan-binding lectin serine protease 2;Mannan-binding lectin serine protease 2 A chain;Mannan-binding lectin serine protease 2 B chain	MASP2	>sp|O00187-2|MASP2_HUMAN Isoform 2 of Mannan-binding lectin serine protease 2 OS=Homo sapiens GN=MASP2;>sp|O00187|MASP2_HUMAN Mannan-binding lectin serine protease 2 OS=Homo sapiens GN=MASP2 PE=1 SV=4
Ras-related protein Rab-1B	3	7.35553	0.484776		Q9H0U4;E9PLD0;Q92928	7;6;4	7;6;4	3;3;1	Ras-related protein Rab-1B;Putative Ras-related protein Rab-1C	RAB1B;RAB1C	>sp|Q9H0U4|RAB1B_HUMAN Ras-related protein Rab-1B OS=Homo sapiens GN=RAB1B PE=1 SV=1;>tr|E9PLD0|E9PLD0_HUMAN Ras-related protein Rab-1B OS=Homo sapiens GN=RAB1B PE=3 SV=1;>sp|Q92928|RAB1C_HUMAN Putative Ras-related protein Rab-1C OS=Homo sapiens GN=RAB1C P
Neural cell adhesion molecule 2	3	7.34649	0.406139		O15394;H9KV31	7;6;2	7;6;2	7;6;2	Neural cell adhesion molecule 2	NCAM2	>sp|O15394|NCAM2_HUMAN Neural cell adhesion molecule 2 OS=Homo sapiens GN=NCAM2 PE=1 SV=2;>tr|H9KV31|H9KV31_HUMAN Neural cell adhesion molecule 2 OS=Homo sapiens GN=NCAM2 PE=4 SV=1
Crk-like protein	3	7.34638	0.405003		P46109	5	5	5	Crk-like protein	CRKL	>sp|P46109|CRKL_HUMAN Crk-like protein OS=Homo sapiens GN=CRKL PE=1 SV=1
Inorganic pyrophosphatase	3	7.32981	0.165696		Q15181;Q5SQT6	5;3	5;3	5;3	Inorganic pyrophosphatase	PPA1	>sp|Q15181|IPYR_HUMAN Inorganic pyrophosphatase OS=Homo sapiens GN=PPA1 PE=1 SV=2;>tr|Q5SQT6|Q5SQT6_HUMAN Inorganic pyrophosphatase OS=Homo sapiens GN=PPA1 PE=1 SV=1
14-3-3 protein sigma	3	7.32268	0.526927		P31947-2;P31947	10;10	7;7	7;7	14-3-3 protein sigma	SFN	>sp|P31947-2|1433S_HUMAN Isoform 2 of 14-3-3 protein sigma OS=Homo sapiens GN=SFN;>sp|P31947|1433S_HUMAN 14-3-3 protein sigma OS=Homo sapiens GN=SFN PE=1 SV=1
Dipeptidase 2	3	7.32021	0.337478		Q9H4A9;I3L248;Q9H4A9-2	3;2;2;1;1;1;1	3;2;2;1;1;1;1	3;2;2;1;1;1;1	Dipeptidase 2;Dipeptidase	DPEP2	>sp|Q9H4A9|DPEP2_HUMAN Dipeptidase 2 OS=Homo sapiens GN=DPEP2 PE=1 SV=2;>tr|I3L248|I3L248_HUMAN Dipeptidase OS=Homo sapiens GN=DPEP2 PE=3 SV=1;>sp|Q9H4A9-2|DPEP2_HUMAN Isoform 2 of Dipeptidase 2 OS=Homo sapiens GN=DPEP2
Nuclear ubiquitous casein and cyclin-dependent kinase substrate 1	3	7.31917	0.667412		Q9H1E3;Q9H1E3-2	7;6	7;6	7;6	Nuclear ubiquitous casein and cyclin-dependent kinase substrate 1	NUCKS1	>sp|Q9H1E3|NUCKS_HUMAN Nuclear ubiquitous casein and cyclin-dependent kinase substrate 1 OS=Homo sapiens GN=NUCKS1 PE=1 SV=1;>sp|Q9H1E3-2|NUCKS_HUMAN Isoform 2 of Nuclear ubiquitous casein and cyclin-dependent kinase substrate 1 OS=Homo sapiens GN=NUCKS1
Endosialin	3	7.31426	0.323406		Q9HCU0	2	2	2	Endosialin	CD248	>sp|Q9HCU0|CD248_HUMAN Endosialin OS=Homo sapiens GN=CD248 PE=1 SV=1
Glutathione peroxidase 1	3	7.31176	0.397388		P07203	5;2	5;2	5;2	Glutathione peroxidase 1	GPX1	>sp|P07203|GPX1_HUMAN Glutathione peroxidase 1 OS=Homo sapiens GN=GPX1 PE=1 SV=4
Far upstream element-binding protein 1	3	7.29596	0.468541		E9PEB5;Q96AE4;Q96AE4-2	9;9;9;2;1;1	8;8;8;2;1;1	8;8;8;2;1;1	Far upstream element-binding protein 1	FUBP1	>tr|E9PEB5|E9PEB5_HUMAN Far upstream element-binding protein 1 OS=Homo sapiens GN=FUBP1 PE=1 SV=1;>sp|Q96AE4|FUBP1_HUMAN Far upstream element-binding protein 1 OS=Homo sapiens GN=FUBP1 PE=1 SV=3;>sp|Q96AE4-2|FUBP1_HUMAN Isoform 2 of Far upstream element-bi
Testican-1	3	7.2889	0.224045		Q08629	2	2	2	Testican-1	SPOCK1	>sp|Q08629|TICN1_HUMAN Testican-1 OS=Homo sapiens GN=SPOCK1 PE=1 SV=1
Proteoglycan 4	3	7.28735	0.170471		Q92954-5;Q92954-4;Q92954-3;Q92954-6;Q92954-2;Q92954	9;9;9;9;9;9;1	9;9;9;9;9;9;1	9;9;9;9;9;9;1	Proteoglycan 4;Proteoglycan 4 C-terminal part	PRG4	>sp|Q92954-5|PRG4_HUMAN Isoform E of Proteoglycan 4 OS=Homo sapiens GN=PRG4;>sp|Q92954-4|PRG4_HUMAN Isoform D of Proteoglycan 4 OS=Homo sapiens GN=PRG4;>sp|Q92954-3|PRG4_HUMAN Isoform C of Proteoglycan 4 OS=Homo sapiens GN=PRG4;>sp|Q92954-6|PRG4_HUMAN Isof
Na(+)/H(+) exchange regulatory cofactor NHE-RF1	3	7.27821	0.39397		O14745;J3QRP6;O14745-2	8;5;4	8;5;4	8;5;4	Na(+)/H(+) exchange regulatory cofactor NHE-RF1	SLC9A3R1	>sp|O14745|NHRF1_HUMAN Na(+)/H(+) exchange regulatory cofactor NHE-RF1 OS=Homo sapiens GN=SLC9A3R1 PE=1 SV=4;>tr|J3QRP6|J3QRP6_HUMAN Na(+)/H(+) exchange regulatory cofactor NHE-RF1 (Fragment) OS=Homo sapiens GN=SLC9A3R1 PE=1 SV=1;>sp|O14745-2|NHRF1_HUMAN I
Opioid-binding protein/cell adhesion molecule	3	7.27622	0.21378		Q14982-3;Q14982-2;Q14982;Q14982-4	4;4;4;4	2;2;2;2	2;2;2;2	Opioid-binding protein/cell adhesion molecule	OPCML	>sp|Q14982-3|OPCM_HUMAN Isoform 3 of Opioid-binding protein/cell adhesion molecule OS=Homo sapiens GN=OPCML;>sp|Q14982-2|OPCM_HUMAN Isoform 2 of Opioid-binding protein/cell adhesion molecule OS=Homo sapiens GN=OPCML;>sp|Q14982|OPCM_HUMAN Opioid-binding pro
High mobility group protein HMG-I/HMG-Y	3	7.27037	0.343421		P17096;P17096-3;P17096-2	4;3;2	4;3;2	4;3;2	High mobility group protein HMG-I/HMG-Y	HMGA1	>sp|P17096|HMGA1_HUMAN High mobility group protein HMG-I/HMG-Y OS=Homo sapiens GN=HMGA1 PE=1 SV=3;>sp|P17096-3|HMGA1_HUMAN Isoform HMG-R of High mobility group protein HMG-I/HMG-Y OS=Homo sapiens GN=HMGA1;>sp|P17096-2|HMGA1_HUMAN Isoform HMG-Y of High mobi
Prolow-density lipoprotein receptor-related protein 1	3	7.26263	0.204885		Q07954	8;1;1	8;1;1	8;1;1	Prolow-density lipoprotein receptor-related protein 1;Low-density lipoprotein receptor-related protein 1 85 kDa subunit;Low-density lipoprotein receptor-related protein 1 515 kDa subunit;Low-density lipoprotein receptor-related protein 1 intracellular domain	LRP1	>sp|Q07954|LRP1_HUMAN Prolow-density lipoprotein receptor-related protein 1 OS=Homo sapiens GN=LRP1 PE=1 SV=2
V-type proton ATPase subunit G 1	3	7.24754	0.23772		O75348	3;1	3;1	2;0	V-type proton ATPase subunit G 1	ATP6V1G1	>sp|O75348|VATG1_HUMAN V-type proton ATPase subunit G 1 OS=Homo sapiens GN=ATP6V1G1 PE=1 SV=3
Protocadherin-9	3	7.23922	0.555116		Q9HC56-2;Q9HC56;Q5VT82	3;3;2	3;3;2	3;3;2	Protocadherin-9	PCDH9	>sp|Q9HC56-2|PCDH9_HUMAN Isoform 2 of Protocadherin-9 OS=Homo sapiens GN=PCDH9;>sp|Q9HC56|PCDH9_HUMAN Protocadherin-9 OS=Homo sapiens GN=PCDH9 PE=1 SV=2;>tr|Q5VT82|Q5VT82_HUMAN Protocadherin 9 OS=Homo sapiens GN=PCDH9 PE=4 SV=1
Ubiquitin carboxyl-terminal hydrolase 14	3	7.23566	0.202968		P54578-2;P54578;A6NJA2;B7Z4N8	13;13;12;12;1;1	13;13;12;12;1;1	13;13;12;12;1;1	Ubiquitin carboxyl-terminal hydrolase 14;Ubiquitin carboxyl-terminal hydrolase	USP14	>sp|P54578-2|UBP14_HUMAN Isoform 2 of Ubiquitin carboxyl-terminal hydrolase 14 OS=Homo sapiens GN=USP14;>sp|P54578|UBP14_HUMAN Ubiquitin carboxyl-terminal hydrolase 14 OS=Homo sapiens GN=USP14 PE=1 SV=3;>tr|A6NJA2|A6NJA2_HUMAN Ubiquitin carboxyl-terminal h
Podocalyxin-like protein 2	3	7.22233	0.174996		Q9NZ53	3;1	3;1	3;1	Podocalyxin-like protein 2	PODXL2	>sp|Q9NZ53|PDXL2_HUMAN Podocalyxin-like protein 2 OS=Homo sapiens GN=PODXL2 PE=1 SV=1
Reticulon-1	3	7.20155	0.153011		Q16799	6	6	6	Reticulon-1	RTN1	>sp|Q16799|RTN1_HUMAN Reticulon-1 OS=Homo sapiens GN=RTN1 PE=1 SV=1
Tenascin-X	3	7.18794	0.358142		E7EPZ9;P22105-3;P22105	9;9;9;4;3;1	9;9;9;4;3;1	9;9;9;4;3;1	Tenascin-X	TNXB	>tr|E7EPZ9|E7EPZ9_HUMAN Tenascin-X OS=Homo sapiens GN=TNXB PE=4 SV=1;>sp|P22105-3|TENX_HUMAN Isoform 3 of Tenascin-X OS=Homo sapiens GN=TNXB;>sp|P22105|TENX_HUMAN Tenascin-X OS=Homo sapiens GN=TNXB PE=1 SV=3
Cartilage acidic protein 1	3	7.18575	0.1485		Q9NQ79-3;Q9NQ79-2;Q9NQ79;Q5T4F6	6;6;6;5	6;6;6;5	6;6;6;5	Cartilage acidic protein 1	CRTAC1	>sp|Q9NQ79-3|CRAC1_HUMAN Isoform 3 of Cartilage acidic protein 1 OS=Homo sapiens GN=CRTAC1;>sp|Q9NQ79-2|CRAC1_HUMAN Isoform 2 of Cartilage acidic protein 1 OS=Homo sapiens GN=CRTAC1;>sp|Q9NQ79|CRAC1_HUMAN Cartilage acidic protein 1 OS=Homo sapiens GN=CRTAC
N(G),N(G)-dimethylarginine dimethylaminohydrolase 2	3	7.1806	1.00408		O95865;Q5SSV3;Q5SRR8;H0Y7N1	5;4;4;3	4;3;3;2	4;3;3;2	N(G),N(G)-dimethylarginine dimethylaminohydrolase 2	DDAH2	>sp|O95865|DDAH2_HUMAN N(G),N(G)-dimethylarginine dimethylaminohydrolase 2 OS=Homo sapiens GN=DDAH2 PE=1 SV=1;>tr|Q5SSV3|Q5SSV3_HUMAN N(G),N(G)-dimethylarginine dimethylaminohydrolase 2 (Fragment) OS=Homo sapiens GN=DDAH2 PE=1 SV=1;>tr|Q5SRR8|Q5SRR8_HUMAN
Calnexin	3	7.17119	0.948644		P27824;P27824-2;P27824-3	26;26;22;8;7;5;5;5;5;4;3;1;1	26;26;22;8;7;5;5;5;5;4;3;1;1	26;26;22;8;7;5;5;5;5;4;3;1;1	Calnexin	CANX	>sp|P27824|CALX_HUMAN Calnexin OS=Homo sapiens GN=CANX PE=1 SV=2;>sp|P27824-2|CALX_HUMAN Isoform 2 of Calnexin OS=Homo sapiens GN=CANX;>sp|P27824-3|CALX_HUMAN Isoform 3 of Calnexin OS=Homo sapiens GN=CANX
X-ray repair cross-complementing protein 6	3	7.16321	0.379613		B1AHC9;P12956;P12956-2;F5H1I8	15;15;14;13	15;15;14;13	15;15;14;13	X-ray repair cross-complementing protein 6	XRCC6	>tr|B1AHC9|B1AHC9_HUMAN X-ray repair cross-complementing protein 6 OS=Homo sapiens GN=XRCC6 PE=1 SV=1;>sp|P12956|XRCC6_HUMAN X-ray repair cross-complementing protein 6 OS=Homo sapiens GN=XRCC6 PE=1 SV=2;>sp|P12956-2|XRCC6_HUMAN Isoform 2 of X-ray repair cr
Coagulation factor X	3	7.16235	0.487867		P00742	2	2	2	Coagulation factor X;Factor X light chain;Factor X heavy chain;Activated factor Xa heavy chain	F10	>sp|P00742|FA10_HUMAN Coagulation factor X OS=Homo sapiens GN=F10 PE=1 SV=2
Cathepsin Z	3	7.15147	0.0946619		Q9UBR2	4	4	4	Cathepsin Z	CTSZ	>sp|Q9UBR2|CATZ_HUMAN Cathepsin Z OS=Homo sapiens GN=CTSZ PE=1 SV=1
Neuroendocrine secretory protein 55	3	7.14529	0.166123		H0Y7Z6;A2A2S1;O95467	1;1;1	1;1;1	1;1;1	Neuroendocrine secretory protein 55;LHAL tetrapeptide;GPIPIRRH peptide	GNAS	>tr|H0Y7Z6|H0Y7Z6_HUMAN Guanine nucleotide-binding protein G(s) subunit alpha isoforms short (Fragment) OS=Homo sapiens GN=GNAS PE=4 SV=1;>tr|A2A2S1|A2A2S1_HUMAN Guanine nucleotide-binding protein G(s) subunit alpha isoforms short (Fragment) OS=Homo sapien
Protein XRP2	3	7.10302	0.186525		O75695	4	4	4	Protein XRP2	RP2	>sp|O75695|XRP2_HUMAN Protein XRP2 OS=Homo sapiens GN=RP2 PE=1 SV=4
Beta-adducin	3	7.0989	0.514038		P35612;P35612-4;P35612-3;P35612-2;P35612-8;P35612-9	16;9;9;8;8;8;5;5;3;3;3;3	16;9;9;8;8;8;5;5;3;3;3;3	15;8;8;7;7;7;5;5;3;3;3;3	Beta-adducin	ADD2	>sp|P35612|ADDB_HUMAN Beta-adducin OS=Homo sapiens GN=ADD2 PE=1 SV=3;>sp|P35612-4|ADDB_HUMAN Isoform 4 of Beta-adducin OS=Homo sapiens GN=ADD2;>sp|P35612-3|ADDB_HUMAN Isoform 3 of Beta-adducin OS=Homo sapiens GN=ADD2;>sp|P35612-2|ADDB_HUMAN Isoform 2 of Be
Growth factor receptor-bound protein 2	3	7.08584	0.048118		P62993;P62993-2	6;5;2;1;1	6;5;2;1;1	6;5;2;1;1	Growth factor receptor-bound protein 2	GRB2	>sp|P62993|GRB2_HUMAN Growth factor receptor-bound protein 2 OS=Homo sapiens GN=GRB2 PE=1 SV=1;>sp|P62993-2|GRB2_HUMAN Isoform 2 of Growth factor receptor-bound protein 2 OS=Homo sapiens GN=GRB2
Alpha-1,3-mannosyl-glycoprotein 2-beta-N-acetylglucosaminyltransferase	3	7.08148	0.0846184		P26572;D6RF69	3;2;1;1;1;1;1;1;1	3;2;1;1;1;1;1;1;1	3;2;1;1;1;1;1;1;1	Alpha-1,3-mannosyl-glycoprotein 2-beta-N-acetylglucosaminyltransferase	MGAT1	>sp|P26572|MGAT1_HUMAN Alpha-1,3-mannosyl-glycoprotein 2-beta-N-acetylglucosaminyltransferase OS=Homo sapiens GN=MGAT1 PE=2 SV=2;>tr|D6RF69|D6RF69_HUMAN Alpha-1,3-mannosyl-glycoprotein 2-beta-N-acetylglucosaminyltransferase (Fragment) OS=Homo sapiens GN=MG
ATP synthase subunit delta, mitochondrial	3	7.05218	0.128462		P30049	4	4	4	ATP synthase subunit delta, mitochondrial	ATP5D	>sp|P30049|ATPD_HUMAN ATP synthase subunit delta, mitochondrial OS=Homo sapiens GN=ATP5D PE=1 SV=2
Neurofilament light polypeptide	3	7.04387	0.796028		P07196	23	21	21	Neurofilament light polypeptide	NEFL	>sp|P07196|NFL_HUMAN Neurofilament light polypeptide OS=Homo sapiens GN=NEFL PE=1 SV=3
Laminin subunit beta-2	3	7.03544	0.135854		P55268	8	8	8	Laminin subunit beta-2	LAMB2	>sp|P55268|LAMB2_HUMAN Laminin subunit beta-2 OS=Homo sapiens GN=LAMB2 PE=1 SV=2
Coatomer subunit beta	3	7.02558	0.179303		P53618;E9PP73	2;1	2;1	2;1	Coatomer subunit beta	COPB1	>sp|P53618|COPB_HUMAN Coatomer subunit beta OS=Homo sapiens GN=COPB1 PE=1 SV=3;>tr|E9PP73|E9PP73_HUMAN Coatomer subunit beta (Fragment) OS=Homo sapiens GN=COPB1 PE=1 SV=2
Glutamine synthetase	3	6.97816	0.924596		P15104	4	4	4	Glutamine synthetase	GLUL	>sp|P15104|GLNA_HUMAN Glutamine synthetase OS=Homo sapiens GN=GLUL PE=1 SV=4
RNA-binding protein 8A	3	6.9603	0.484092		Q9Y5S9-2;Q9Y5S9	3;3	3;3	3;3	RNA-binding protein 8A	RBM8A	>sp|Q9Y5S9-2|RBM8A_HUMAN Isoform 2 of RNA-binding protein 8A OS=Homo sapiens GN=RBM8A;>sp|Q9Y5S9|RBM8A_HUMAN RNA-binding protein 8A OS=Homo sapiens GN=RBM8A PE=1 SV=1
Matrix Gla protein	3	6.92847	0.463968		P08493;P08493-2	2;2	2;2	2;2	Matrix Gla protein	MGP	>sp|P08493|MGP_HUMAN Matrix Gla protein OS=Homo sapiens GN=MGP PE=1 SV=2;>sp|P08493-2|MGP_HUMAN Isoform 2 of Matrix Gla protein OS=Homo sapiens GN=MGP
Angiopoietin-2	3	6.91049	0.067127		E7EVQ3;O15123-2;O15123-3;O15123	3;3;3;3	3;3;3;3	3;3;3;3	Angiopoietin-2	ANGPT2	>tr|E7EVQ3|E7EVQ3_HUMAN Angiopoietin-2 OS=Homo sapiens GN=ANGPT2 PE=4 SV=1;>sp|O15123-2|ANGP2_HUMAN Isoform 3 of Angiopoietin-2 OS=Homo sapiens GN=ANGPT2;>sp|O15123-3|ANGP2_HUMAN Isoform 2 of Angiopoietin-2 OS=Homo sapiens GN=ANGPT2;>sp|O15123|ANGP2_HUMAN
Coronin-1C	3	6.89461	0.611423		B4E3S0;Q9ULV4;Q9ULV4-2;Q9ULV4-3;H0YHL7	9;9;9;9;5;1;1;1;1;1;1;1	9;9;9;9;5;1;1;1;1;1;1;1	9;9;9;9;5;1;1;1;1;1;1;1	Coronin;Coronin-1C	CORO1C	>tr|B4E3S0|B4E3S0_HUMAN Coronin OS=Homo sapiens GN=CORO1C PE=1 SV=1;>sp|Q9ULV4|COR1C_HUMAN Coronin-1C OS=Homo sapiens GN=CORO1C PE=1 SV=1;>sp|Q9ULV4-2|COR1C_HUMAN Isoform 2 of Coronin-1C OS=Homo sapiens GN=CORO1C;>sp|Q9ULV4-3|COR1C_HUMAN Isoform 3 of Coron
26S proteasome non-ATPase regulatory subunit 9	3	6.79232	0.403287		F5H5V4;F5GX23;J3KN29;O00233-2;O00233;F5H7X1;F5H169	7;7;7;7;7;4;4;2	7;7;7;7;7;4;4;2	7;7;7;7;7;4;4;2	26S proteasome non-ATPase regulatory subunit 9	PSMD9	>tr|F5H5V4|F5H5V4_HUMAN 26S proteasome non-ATPase regulatory subunit 9 (Fragment) OS=Homo sapiens GN=PSMD9 PE=1 SV=1;>tr|F5GX23|F5GX23_HUMAN 26S proteasome non-ATPase regulatory subunit 9 OS=Homo sapiens GN=PSMD9 PE=1 SV=1;>tr|J3KN29|J3KN29_HUMAN 26S prote
Heme-binding protein 1	3	6.71207	0.0484857		Q9NRV9;F5GWX2	5;4;1	5;4;1	5;4;1	Heme-binding protein 1	HEBP1	>sp|Q9NRV9|HEBP1_HUMAN Heme-binding protein 1 OS=Homo sapiens GN=HEBP1 PE=1 SV=1;>tr|F5GWX2|F5GWX2_HUMAN Heme-binding protein 1 OS=Homo sapiens GN=HEBP1 PE=1 SV=1
BRISC and BRCA1-A complex member 1	3	6.40391	0.176939		M0QY17;M0R3F4;M0R2A4;M0R2K3;M0R193;M0R0I0;M0R2I2;M0QX07;J3KQS6;Q9NWV8-3;Q9NWV8	1;1;1;1;1;1;1;1;1;1;1	1;1;1;1;1;1;1;1;1;1;1	1;1;1;1;1;1;1;1;1;1;1	BRISC and BRCA1-A complex member 1	BABAM1	>tr|M0QY17|M0QY17_HUMAN BRISC and BRCA1-A complex member 1 OS=Homo sapiens GN=BABAM1 PE=1 SV=1;>tr|M0R3F4|M0R3F4_HUMAN BRISC and BRCA1-A complex member 1 (Fragment) OS=Homo sapiens GN=BABAM1 PE=1 SV=1;>tr|M0R2A4|M0R2A4_HUMAN BRISC and BRCA1-A complex membe
Neutrophil cytosol factor 4	2	8.89459	0.967816		Q15080;Q15080-3;Q15080-2	13;8;8;6;4	13;8;8;6;4	13;8;8;6;4	Neutrophil cytosol factor 4	NCF4	>sp|Q15080|NCF4_HUMAN Neutrophil cytosol factor 4 OS=Homo sapiens GN=NCF4 PE=1 SV=2;>sp|Q15080-3|NCF4_HUMAN Isoform 3 of Neutrophil cytosol factor 4 OS=Homo sapiens GN=NCF4;>sp|Q15080-2|NCF4_HUMAN Isoform 2 of Neutrophil cytosol factor 4 OS=Homo sapiens GN
Sec1 family domain-containing protein 1	2	8.6706	1.07344		Q8WVM8-2;Q8WVM8-3;Q8WVM8	3;3;3;1	3;3;3;1	3;3;3;1	Sec1 family domain-containing protein 1	SCFD1	>sp|Q8WVM8-2|SCFD1_HUMAN Isoform 2 of Sec1 family domain-containing protein 1 OS=Homo sapiens GN=SCFD1;>sp|Q8WVM8-3|SCFD1_HUMAN Isoform 3 of Sec1 family domain-containing protein 1 OS=Homo sapiens GN=SCFD1;>sp|Q8WVM8|SCFD1_HUMAN Sec1 family domain-containi
Seizure 6-like protein	2	8.24373	0.538298		B0QYH4;B0QYH5;Q9BYH1-2;Q9BYH1-3;Q9BYH1-5;Q9BYH1-7;Q9BYH1-6;Q9BYH1;Q9BYH1-4	6;6;6;6;6;6;6;6;5	6;6;6;6;6;6;6;6;5	6;6;6;6;6;6;6;6;5	Seizure 6-like protein	SEZ6L	>tr|B0QYH4|B0QYH4_HUMAN Seizure 6-like protein OS=Homo sapiens GN=SEZ6L PE=4 SV=1;>tr|B0QYH5|B0QYH5_HUMAN Seizure 6-like protein OS=Homo sapiens GN=SEZ6L PE=4 SV=1;>sp|Q9BYH1-2|SE6L1_HUMAN Isoform 1 of Seizure 6-like protein OS=Homo sapiens GN=SEZ6L;>sp|Q9
Peroxiredoxin-4	2	8.15403	0.311392		Q13162;H7C3T4	7;6;1;1	5;4;1;1	5;4;1;1	Peroxiredoxin-4	PRDX4	>sp|Q13162|PRDX4_HUMAN Peroxiredoxin-4 OS=Homo sapiens GN=PRDX4 PE=1 SV=1;>tr|H7C3T4|H7C3T4_HUMAN Peroxiredoxin-4 (Fragment) OS=Homo sapiens GN=PRDX4 PE=1 SV=1
Spectrin beta chain, erythrocytic	2	8.14092	0.0392889		P11277;P11277-2;P11277-3	105;104;101;45	105;104;101;45	103;102;99;45	Spectrin beta chain, erythrocytic	SPTB	>sp|P11277|SPTB1_HUMAN Spectrin beta chain, erythrocytic OS=Homo sapiens GN=SPTB PE=1 SV=5;>sp|P11277-2|SPTB1_HUMAN Isoform 2 of Spectrin beta chain, erythrocytic OS=Homo sapiens GN=SPTB;>sp|P11277-3|SPTB1_HUMAN Isoform 3 of Spectrin beta chain, erythrocyt
Cytoplasmic aconitate hydratase	2	8.12239	0.991106		P21399;Q9HBB2	9;7;4	9;7;4	9;7;4	Cytoplasmic aconitate hydratase	ACO1;IRP1	>sp|P21399|ACOC_HUMAN Cytoplasmic aconitate hydratase OS=Homo sapiens GN=ACO1 PE=1 SV=3;>tr|Q9HBB2|Q9HBB2_HUMAN Cytoplasmic aconitate hydratase OS=Homo sapiens GN=IRP1 PE=1 SV=1
Band 3 anion transport protein	2	8.05573	0.766795		P02730	30	30	30	Band 3 anion transport protein	SLC4A1	>sp|P02730|B3AT_HUMAN Band 3 anion transport protein OS=Homo sapiens GN=SLC4A1 PE=1 SV=3
Calumenin	2	8.05498	0.290319		O43852;O43852-3;O43852-2;O43852-4;O43852-15;O43852-5;O43852-6;H0Y875;O43852-10	9;9;7;7;6;6;6;5;5;4;3;3;3;3;1;1	9;9;7;7;6;6;6;5;5;4;3;3;3;3;1;1	9;9;7;7;6;6;6;5;5;4;3;3;3;3;1;1	Calumenin	CALU	>sp|O43852|CALU_HUMAN Calumenin OS=Homo sapiens GN=CALU PE=1 SV=2;>sp|O43852-3|CALU_HUMAN Isoform 3 of Calumenin OS=Homo sapiens GN=CALU;>sp|O43852-2|CALU_HUMAN Isoform 2 of Calumenin OS=Homo sapiens GN=CALU;>sp|O43852-4|CALU_HUMAN Isoform 4 of Calumenin O
Polypyrimidine tract-binding protein 1	2	8.0165	0.619458		P26599;P26599-2;P26599-3;K7ELW5;K7EKJ7;K7ES59	5;5;5;4;4;3;2;1;1;1;1;1;1;1	5;5;5;4;4;3;2;1;1;1;1;1;1;1	5;5;5;4;4;3;2;1;1;1;1;1;1;1	Polypyrimidine tract-binding protein 1	PTBP1	>sp|P26599|PTBP1_HUMAN Polypyrimidine tract-binding protein 1 OS=Homo sapiens GN=PTBP1 PE=1 SV=1;>sp|P26599-2|PTBP1_HUMAN Isoform 2 of Polypyrimidine tract-binding protein 1 OS=Homo sapiens GN=PTBP1;>sp|P26599-3|PTBP1_HUMAN Isoform 3 of Polypyrimidine trac
Chondroitin sulfate proteoglycan 5	2	8.01444	0.518179		O95196-2;O95196	1;1	1;1	1;1	Chondroitin sulfate proteoglycan 5	CSPG5	>sp|O95196-2|CSPG5_HUMAN Isoform 2 of Chondroitin sulfate proteoglycan 5 OS=Homo sapiens GN=CSPG5;>sp|O95196|CSPG5_HUMAN Chondroitin sulfate proteoglycan 5 OS=Homo sapiens GN=CSPG5 PE=1 SV=3
Proteasome subunit alpha type-4	2	7.97552	0.751084		P25789;H0YMZ1;H0YN18;H0YL69;H0YLC2;H0YMI6;H0YMA1;P25789-2	5;4;4;4;3;3;3;3;2;2;1;1	5;4;4;4;3;3;3;3;2;2;1;1	5;4;4;4;3;3;3;3;2;2;1;1	Proteasome subunit alpha type-4;Proteasome subunit alpha type	PSMA4	>sp|P25789|PSA4_HUMAN Proteasome subunit alpha type-4 OS=Homo sapiens GN=PSMA4 PE=1 SV=1;>tr|H0YMZ1|H0YMZ1_HUMAN Proteasome subunit alpha type (Fragment) OS=Homo sapiens GN=PSMA4 PE=1 SV=2;>tr|H0YN18|H0YN18_HUMAN Proteasome subunit alpha type-4 OS=Homo sap
C-reactive protein	2	7.97377	0.355915		P02741;Q5VVP7;P02741-2;C9JRE9	4;3;3;2	4;3;3;2	4;3;3;2	C-reactive protein;C-reactive protein(1-205)	CRP	>sp|P02741|CRP_HUMAN C-reactive protein OS=Homo sapiens GN=CRP PE=1 SV=1;>tr|Q5VVP7|Q5VVP7_HUMAN C-reactive protein(1-205) OS=Homo sapiens GN=CRP PE=4 SV=1;>sp|P02741-2|CRP_HUMAN Isoform 2 of C-reactive protein OS=Homo sapiens GN=CRP;>tr|C9JRE9|C9JRE9_HUMA
NEDD8	2	7.93377	0.608		Q15843;F8VSA6;E9PS38;S4R3E9;E9PL57	3;2;2;2;2	3;2;2;2;2	3;2;2;2;2	NEDD8	NEDD8;NEDD8-MDP1	>sp|Q15843|NEDD8_HUMAN NEDD8 OS=Homo sapiens GN=NEDD8 PE=1 SV=1;>tr|F8VSA6|F8VSA6_HUMAN NEDD8 OS=Homo sapiens GN=NEDD8 PE=4 SV=1;>tr|E9PS38|E9PS38_HUMAN Protein NEDD8-MDP1 OS=Homo sapiens GN=NEDD8-MDP1 PE=4 SV=2;>tr|S4R3E9|S4R3E9_HUMAN Protein NEDD8-MDP1 O
Heme oxygenase 1	2	7.92954	0.152017		P09601;B1AHA8	7;5	7;5	7;5	Heme oxygenase 1	HMOX1	>sp|P09601|HMOX1_HUMAN Heme oxygenase 1 OS=Homo sapiens GN=HMOX1 PE=1 SV=1;>tr|B1AHA8|B1AHA8_HUMAN Heme oxygenase 1 (Fragment) OS=Homo sapiens GN=HMOX1 PE=1 SV=1
Serpin B6	2	7.91425	0.982743		P35237	9	9	8	Serpin B6	SERPINB6	>sp|P35237|SPB6_HUMAN Serpin B6 OS=Homo sapiens GN=SERPINB6 PE=1 SV=3
Selenium-binding protein 1	2	7.9092	1.22298		Q13228;Q13228-4;Q13228-2;Q13228-3;H0Y532;A6PVX1	20;20;19;18;11;10;3;3;1	20;20;19;18;11;10;3;3;1	20;20;19;18;11;10;3;3;1	Selenium-binding protein 1	SELENBP1	>sp|Q13228|SBP1_HUMAN Selenium-binding protein 1 OS=Homo sapiens GN=SELENBP1 PE=1 SV=2;>sp|Q13228-4|SBP1_HUMAN Isoform 4 of Selenium-binding protein 1 OS=Homo sapiens GN=SELENBP1;>sp|Q13228-2|SBP1_HUMAN Isoform 2 of Selenium-binding protein 1 OS=Homo sapie
Extracellular sulfatase Sulf-2	2	7.88809	0.837362		Q8IWU5-2;Q8IWU5	2;2	2;2	2;2	Extracellular sulfatase Sulf-2	SULF2	>sp|Q8IWU5-2|SULF2_HUMAN Isoform 2 of Extracellular sulfatase Sulf-2 OS=Homo sapiens GN=SULF2;>sp|Q8IWU5|SULF2_HUMAN Extracellular sulfatase Sulf-2 OS=Homo sapiens GN=SULF2 PE=1 SV=1
Serum amyloid A-2 protein	2	7.81912	0.636319		P0DJI9	8	3	3	Serum amyloid A-2 protein	SAA2	>sp|P0DJI9|SAA2_HUMAN Serum amyloid A-2 protein OS=Homo sapiens GN=SAA2 PE=1 SV=1
Barrier-to-autointegration factor	2	7.81859	0.0862128		O75531	2	2	2	Barrier-to-autointegration factor;Barrier-to-autointegration factor, N-terminally processed	BANF1	>sp|O75531|BAF_HUMAN Barrier-to-autointegration factor OS=Homo sapiens GN=BANF1 PE=1 SV=1
S-adenosylmethionine synthase isoform type-2	2	7.80658	0.504697		P31153-2;P31153	3;3;1	3;3;1	3;3;1	S-adenosylmethionine synthase isoform type-2	MAT2A	>sp|P31153-2|METK2_HUMAN Isoform 2 of S-adenosylmethionine synthase isoform type-2 OS=Homo sapiens GN=MAT2A;>sp|P31153|METK2_HUMAN S-adenosylmethionine synthase isoform type-2 OS=Homo sapiens GN=MAT2A PE=1 SV=1
Calretinin	2	7.80586	0.0592728		P22676;H3BN14;H3BMN5;A6NER6	4;3;2;2	3;2;2;2	3;2;2;2	Calretinin	CALB2	>sp|P22676|CALB2_HUMAN Calretinin OS=Homo sapiens GN=CALB2 PE=1 SV=2;>tr|H3BN14|H3BN14_HUMAN Calretinin (Fragment) OS=Homo sapiens GN=CALB2 PE=4 SV=2;>tr|H3BMN5|H3BMN5_HUMAN Calretinin (Fragment) OS=Homo sapiens GN=CALB2 PE=4 SV=2;>tr|A6NER6|A6NER6_HUMAN C
Cold-inducible RNA-binding protein	2	7.78686	0.0301979		K7ELV6;K7ENX8;K7EJV5;K7ELT6;K7EMY9;K7EPM4;K7ER40;K7EQR7;D6W5Y5;Q14011;Q14011-2	3;3;3;3;3;3;3;3;3;3;3;1;1;1;1	3;3;3;3;3;3;3;3;3;3;3;1;1;1;1	3;3;3;3;3;3;3;3;3;3;3;1;1;1;1	Cold-inducible RNA-binding protein	CIRBP	>tr|K7ELV6|K7ELV6_HUMAN Cold-inducible RNA-binding protein (Fragment) OS=Homo sapiens GN=CIRBP PE=1 SV=1;>tr|K7ENX8|K7ENX8_HUMAN Cold-inducible RNA-binding protein (Fragment) OS=Homo sapiens GN=CIRBP PE=1 SV=1;>tr|K7EJV5|K7EJV5_HUMAN Cold-inducible RNA-bin
Nectin-1	2	7.78247	0.0840617		Q15223-3;Q15223-2;Q15223	5;5;5	5;5;5	5;5;5	Nectin-1	PVRL1	>sp|Q15223-3|PVRL1_HUMAN Isoform Gamma of Nectin-1 OS=Homo sapiens GN=PVRL1;>sp|Q15223-2|PVRL1_HUMAN Isoform Alpha of Nectin-1 OS=Homo sapiens GN=PVRL1;>sp|Q15223|PVRL1_HUMAN Nectin-1 OS=Homo sapiens GN=PVRL1 PE=1 SV=3
Hepatoma-derived growth factor	2	7.77423	0.379386		P51858;P51858-2;P51858-3	10;9;9	10;9;9	10;9;9	Hepatoma-derived growth factor	HDGF	>sp|P51858|HDGF_HUMAN Hepatoma-derived growth factor OS=Homo sapiens GN=HDGF PE=1 SV=1;>sp|P51858-2|HDGF_HUMAN Isoform 2 of Hepatoma-derived growth factor OS=Homo sapiens GN=HDGF;>sp|P51858-3|HDGF_HUMAN Isoform 3 of Hepatoma-derived growth factor OS=Homo s
Ig heavy chain V-III region LAY	2	7.75555	0.221042		P01775	1	1	1	Ig heavy chain V-III region LAY		>sp|P01775|HV314_HUMAN Ig heavy chain V-III region LAY OS=Homo sapiens PE=1 SV=1
Cadherin-20	2	7.75473	0.432014		Q9HBT6	4;1;1	4;1;1	4;1;1	Cadherin-20	CDH20	>sp|Q9HBT6|CAD20_HUMAN Cadherin-20 OS=Homo sapiens GN=CDH20 PE=2 SV=2
Eosinophil cationic protein	2	7.75428	0.352328		P12724	3	3	3	Eosinophil cationic protein	RNASE3	>sp|P12724|ECP_HUMAN Eosinophil cationic protein OS=Homo sapiens GN=RNASE3 PE=1 SV=2
Prosaposin receptor GPR37L1	2	7.75129	0.182265		O60883	2	2	2	Prosaposin receptor GPR37L1	GPR37L1	>sp|O60883|ETBR2_HUMAN Prosaposin receptor GPR37L1 OS=Homo sapiens GN=GPR37L1 PE=1 SV=2
Apoptosis inhibitor 5	2	7.74726	0.290422		G3V1C3;Q9BZZ5-3;Q9BZZ5-5;Q9BZZ5-2;Q9BZZ5;B4E283;Q9BZZ5-1	3;3;3;3;3;2;2;1	3;3;3;3;3;2;2;1	3;3;3;3;3;2;2;1	Apoptosis inhibitor 5	API5	>tr|G3V1C3|G3V1C3_HUMAN Apoptosis inhibitor 5 OS=Homo sapiens GN=API5 PE=1 SV=1;>sp|Q9BZZ5-3|API5_HUMAN Isoform 3 of Apoptosis inhibitor 5 OS=Homo sapiens GN=API5;>sp|Q9BZZ5-5|API5_HUMAN Isoform 5 of Apoptosis inhibitor 5 OS=Homo sapiens GN=API5;>sp|Q9BZZ5
Acetyl-CoA acetyltransferase, mitochondrial	2	7.74711	0.66788		P24752;H0YEL7;E9PRQ6;G3XAB4	5;3;3;3	5;3;3;3	5;3;3;3	Acetyl-CoA acetyltransferase, mitochondrial	ACAT1	>sp|P24752|THIL_HUMAN Acetyl-CoA acetyltransferase, mitochondrial OS=Homo sapiens GN=ACAT1 PE=1 SV=1;>tr|H0YEL7|H0YEL7_HUMAN Acetyl-CoA acetyltransferase, mitochondrial (Fragment) OS=Homo sapiens GN=ACAT1 PE=1 SV=1;>tr|E9PRQ6|E9PRQ6_HUMAN Acetyl-CoA acetyl
V-type proton ATPase catalytic subunit A	2	7.74677	0.100443		P38606;P38606-2	21;20;9;8;1	21;20;9;8;1	21;20;9;8;1	V-type proton ATPase catalytic subunit A	ATP6V1A	>sp|P38606|VATA_HUMAN V-type proton ATPase catalytic subunit A OS=Homo sapiens GN=ATP6V1A PE=1 SV=2;>sp|P38606-2|VATA_HUMAN Isoform 2 of V-type proton ATPase catalytic subunit A OS=Homo sapiens GN=ATP6V1A
T-complex protein 1 subunit epsilon	2	7.7458	0.355405		P48643;E7ENZ3;B7ZAR1;E9PCA1;P48643-2	17;15;14;14;12;3;1	17;15;14;14;12;3;1	17;15;14;14;12;3;1	T-complex protein 1 subunit epsilon	CCT5	>sp|P48643|TCPE_HUMAN T-complex protein 1 subunit epsilon OS=Homo sapiens GN=CCT5 PE=1 SV=1;>tr|E7ENZ3|E7ENZ3_HUMAN T-complex protein 1 subunit epsilon OS=Homo sapiens GN=CCT5 PE=1 SV=1;>tr|B7ZAR1|B7ZAR1_HUMAN T-complex protein 1 subunit epsilon OS=Homo sa
Histone H1.2	2	7.74283	0.505742		P16403	8	1	1	Histone H1.2	HIST1H1C	>sp|P16403|H12_HUMAN Histone H1.2 OS=Homo sapiens GN=HIST1H1C PE=1 SV=2
Ectonucleotide pyrophosphatase/phosphodiesterase family member 2	2	7.73198	0.390897		E7EUF1;Q13822;Q13822-3;Q13822-2;E5RIA2	20;20;20;19;11;2	20;20;20;19;11;2	20;20;20;19;11;2	Ectonucleotide pyrophosphatase/phosphodiesterase family member 2	ENPP2	>tr|E7EUF1|E7EUF1_HUMAN Ectonucleotide pyrophosphatase/phosphodiesterase family member 2 OS=Homo sapiens GN=ENPP2 PE=4 SV=1;>sp|Q13822|ENPP2_HUMAN Ectonucleotide pyrophosphatase/phosphodiesterase family member 2 OS=Homo sapiens GN=ENPP2 PE=1 SV=3;>sp|Q1382
Stress-70 protein, mitochondrial	2	7.71565	0.113378		P38646	18;4;3;3;2	18;4;3;3;2	18;4;3;3;2	Stress-70 protein, mitochondrial	HSPA9	>sp|P38646|GRP75_HUMAN Stress-70 protein, mitochondrial OS=Homo sapiens GN=HSPA9 PE=1 SV=2
Microtubule-associated protein tau	2	7.71207	0.20359		P10636-2;P10636-6	8;7	8;7	1;1	Microtubule-associated protein tau	MAPT	>sp|P10636-2|TAU_HUMAN Isoform Fetal-tau of Microtubule-associated protein tau OS=Homo sapiens GN=MAPT;>sp|P10636-6|TAU_HUMAN Isoform Tau-D of Microtubule-associated protein tau OS=Homo sapiens GN=MAPT
Macrophage colony-stimulating factor 1	2	7.70488	0.311263		P09603	5	5	5	Macrophage colony-stimulating factor 1;Processed macrophage colony-stimulating factor 1	CSF1	>sp|P09603|CSF1_HUMAN Macrophage colony-stimulating factor 1 OS=Homo sapiens GN=CSF1 PE=1 SV=2
Transcription intermediary factor 1-beta	2	7.70078	0.39069		Q13263-2;Q13263;M0R0K9	3;3;2	3;3;2	3;3;2	Transcription intermediary factor 1-beta	TRIM28	>sp|Q13263-2|TIF1B_HUMAN Isoform 2 of Transcription intermediary factor 1-beta OS=Homo sapiens GN=TRIM28;>sp|Q13263|TIF1B_HUMAN Transcription intermediary factor 1-beta OS=Homo sapiens GN=TRIM28 PE=1 SV=5;>tr|M0R0K9|M0R0K9_HUMAN Transcription intermediary
Thrombospondin-1	2	7.69483	0.113031		P07996;CON__Q28194;P07996-2	14;10;9;4	14;10;9;4	13;10;8;4	Thrombospondin-1	THBS1	>sp|P07996|TSP1_HUMAN Thrombospondin-1 OS=Homo sapiens GN=THBS1 PE=1 SV=2;>Q28194 TREMBL:Q28194 (Bos taurus) Thrombospondin-1;>sp|P07996-2|TSP1_HUMAN Isoform 2 of Thrombospondin-1 OS=Homo sapiens GN=THBS1
Cystatin-B	2	7.68572	0.301357		P04080	4	4	4	Cystatin-B	CSTB	>sp|P04080|CYTB_HUMAN Cystatin-B OS=Homo sapiens GN=CSTB PE=1 SV=2
Aspartate aminotransferase, mitochondrial	2	7.6734	0.195014		P00505;P00505-2	8;7	8;7	8;7	Aspartate aminotransferase, mitochondrial	GOT2	>sp|P00505|AATM_HUMAN Aspartate aminotransferase, mitochondrial OS=Homo sapiens GN=GOT2 PE=1 SV=3;>sp|P00505-2|AATM_HUMAN Isoform 2 of Aspartate aminotransferase, mitochondrial OS=Homo sapiens GN=GOT2
4-aminobutyrate aminotransferase, mitochondrial	2	7.66975	0.428092		H3BRN4;H3BNQ7;P80404	5;5;5;1;1;1;1	5;5;5;1;1;1;1	5;5;5;1;1;1;1	4-aminobutyrate aminotransferase, mitochondrial	ABAT	>tr|H3BRN4|H3BRN4_HUMAN 4-aminobutyrate aminotransferase, mitochondrial OS=Homo sapiens GN=ABAT PE=1 SV=1;>tr|H3BNQ7|H3BNQ7_HUMAN 4-aminobutyrate aminotransferase, mitochondrial OS=Homo sapiens GN=ABAT PE=1 SV=1;>sp|P80404|GABT_HUMAN 4-aminobutyrate aminot
Tubulin polymerization-promoting protein family member 3	2	7.66863	0.0840216		Q9BW30	3	3	3	Tubulin polymerization-promoting protein family member 3	TPPP3	>sp|Q9BW30|TPPP3_HUMAN Tubulin polymerization-promoting protein family member 3 OS=Homo sapiens GN=TPPP3 PE=1 SV=1
Thioredoxin domain-containing protein 12	2	7.64896	0.252075		O95881	2	2	2	Thioredoxin domain-containing protein 12	TXNDC12	>sp|O95881|TXD12_HUMAN Thioredoxin domain-containing protein 12 OS=Homo sapiens GN=TXNDC12 PE=1 SV=1
Protein LZIC	2	7.64424	0.339391		Q8WZA0;Q8WZA0-2;K7ES95	5;5;3	5;5;3	5;5;3	Protein LZIC	LZIC	>sp|Q8WZA0|LZIC_HUMAN Protein LZIC OS=Homo sapiens GN=LZIC PE=1 SV=1;>sp|Q8WZA0-2|LZIC_HUMAN Isoform 2 of Protein LZIC OS=Homo sapiens GN=LZIC;>tr|K7ES95|K7ES95_HUMAN Protein LZIC (Fragment) OS=Homo sapiens GN=LZIC PE=1 SV=1
Endoplasmic reticulum aminopeptidase 1	2	7.64319	0.235334		H0Y9X5;Q9NZ08;Q9NZ08-2	2;2;2	2;2;2	2;2;2	Endoplasmic reticulum aminopeptidase 1	ERAP1	>tr|H0Y9X5|H0Y9X5_HUMAN Endoplasmic reticulum aminopeptidase 1 (Fragment) OS=Homo sapiens GN=ERAP1 PE=1 SV=1;>sp|Q9NZ08|ERAP1_HUMAN Endoplasmic reticulum aminopeptidase 1 OS=Homo sapiens GN=ERAP1 PE=1 SV=3;>sp|Q9NZ08-2|ERAP1_HUMAN Isoform 2 of Endoplasmic
Ig lambda chain V-I region EPS	2	7.64086	0.656541		P06888	1	1	1	Ig lambda chain V-I region EPS		>sp|P06888|LV109_HUMAN Ig lambda chain V-I region EPS OS=Homo sapiens PE=1 SV=1
Glutathione S-transferase omega-1	2	7.63552	0.430515		P78417;Q5TA02;P78417-3;P78417-2;Q5TA01	9;8;8;6;5	9;8;8;6;5	9;8;8;6;5	Glutathione S-transferase omega-1	GSTO1	>sp|P78417|GSTO1_HUMAN Glutathione S-transferase omega-1 OS=Homo sapiens GN=GSTO1 PE=1 SV=2;>tr|Q5TA02|Q5TA02_HUMAN Glutathione S-transferase omega-1 (Fragment) OS=Homo sapiens GN=GSTO1 PE=1 SV=1;>sp|P78417-3|GSTO1_HUMAN Isoform 3 of Glutathione S-transfer
Azurocidin	2	7.63073	0.209705		P20160	5	5	5	Azurocidin	AZU1	>sp|P20160|CAP7_HUMAN Azurocidin OS=Homo sapiens GN=AZU1 PE=1 SV=3
Complement C1q subcomponent subunit A	2	7.62481	0.303112		P02745	2	2	2	Complement C1q subcomponent subunit A	C1QA	>sp|P02745|C1QA_HUMAN Complement C1q subcomponent subunit A OS=Homo sapiens GN=C1QA PE=1 SV=2
Ig heavy chain V-I region HG3	2	7.6166	0.0614469		P01743	1	1	1	Ig heavy chain V-I region HG3		>sp|P01743|HV102_HUMAN Ig heavy chain V-I region HG3 OS=Homo sapiens PE=4 SV=1
SAP domain-containing ribonucleoprotein	2	7.61103	0.040896		F8VS12;F8VZQ9;P82979	1;1;1	1;1;1	1;1;1	SAP domain-containing ribonucleoprotein	SARNP	>tr|F8VS12|F8VS12_HUMAN SAP domain-containing ribonucleoprotein OS=Homo sapiens GN=SARNP PE=1 SV=1;>tr|F8VZQ9|F8VZQ9_HUMAN SAP domain-containing ribonucleoprotein OS=Homo sapiens GN=SARNP PE=1 SV=1;>sp|P82979|SARNP_HUMAN SAP domain-containing ribonucleopro
Hippocalcin-like protein 1	2	7.59557	0.0325978		P37235;E9PC71	7;6;3;1	7;6;3;1	3;3;1;1	Hippocalcin-like protein 1	HPCAL1	>sp|P37235|HPCL1_HUMAN Hippocalcin-like protein 1 OS=Homo sapiens GN=HPCAL1 PE=1 SV=3;>tr|E9PC71|E9PC71_HUMAN Hippocalcin-like protein 1 OS=Homo sapiens GN=HPCAL1 PE=1 SV=1
Hyaluronan-binding protein 2	2	7.58497	0.0402894		Q14520-2;Q14520	4;4	4;4	4;4	Hyaluronan-binding protein 2;Hyaluronan-binding protein 2 50 kDa heavy chain;Hyaluronan-binding protein 2 50 kDa heavy chain alternate form;Hyaluronan-binding protein 2 27 kDa light chain;Hyaluronan-binding protein 2 27 kDa light chain alternate form	HABP2	>sp|Q14520-2|HABP2_HUMAN Isoform 2 of Hyaluronan-binding protein 2 OS=Homo sapiens GN=HABP2;>sp|Q14520|HABP2_HUMAN Hyaluronan-binding protein 2 OS=Homo sapiens GN=HABP2 PE=1 SV=1
Proteasome subunit beta type-4	2	7.57784	0.627928		P28070	5	5	5	Proteasome subunit beta type-4	PSMB4	>sp|P28070|PSB4_HUMAN Proteasome subunit beta type-4 OS=Homo sapiens GN=PSMB4 PE=1 SV=4
Microtubule-associated protein RP/EB family member 1	2	7.56397	0.0703398		Q15691	6	6	6	Microtubule-associated protein RP/EB family member 1	MAPRE1	>sp|Q15691|MARE1_HUMAN Microtubule-associated protein RP/EB family member 1 OS=Homo sapiens GN=MAPRE1 PE=1 SV=3
Basigin	2	7.5638	0.0714654		R4GMX5;P35613-3;R4GN83;I3L192;P35613-4;P35613-2;P35613	3;3;2;2;2;2;2	3;3;2;2;2;2;2	3;3;2;2;2;2;2	Basigin	BSG	>tr|R4GMX5|R4GMX5_HUMAN Basigin (Fragment) OS=Homo sapiens GN=BSG PE=1 SV=1;>sp|P35613-3|BASI_HUMAN Isoform 3 of Basigin OS=Homo sapiens GN=BSG;>tr|R4GN83|R4GN83_HUMAN Basigin (Fragment) OS=Homo sapiens GN=BSG PE=1 SV=1;>tr|I3L192|I3L192_HUMAN Basigin (Fra
F-actin-capping protein subunit alpha-2	2	7.5448	0.390401		P47755;C9JUG7;F8W9N7;P47755-2	5;4;4;4	3;3;3;3	3;3;3;3	F-actin-capping protein subunit alpha-2	CAPZA2	>sp|P47755|CAZA2_HUMAN F-actin-capping protein subunit alpha-2 OS=Homo sapiens GN=CAPZA2 PE=1 SV=3;>tr|C9JUG7|C9JUG7_HUMAN F-actin-capping protein subunit alpha-2 OS=Homo sapiens GN=CAPZA2 PE=1 SV=1;>tr|F8W9N7|F8W9N7_HUMAN F-actin-capping protein subunit a
Mannan-binding lectin serine protease 1	2	7.54464	0.302447		P48740-4;P48740-2;F8W876;P48740-3;P48740	3;3;2;2;2	2;2;1;1;1	2;2;1;1;1	Mannan-binding lectin serine protease 1;Mannan-binding lectin serine protease 1 heavy chain;Mannan-binding lectin serine protease 1 light chain	MASP1	>sp|P48740-4|MASP1_HUMAN Isoform 4 of Mannan-binding lectin serine protease 1 OS=Homo sapiens GN=MASP1;>sp|P48740-2|MASP1_HUMAN Isoform 2 of Mannan-binding lectin serine protease 1 OS=Homo sapiens GN=MASP1;>tr|F8W876|F8W876_HUMAN Mannan-binding lectin seri
Isoamyl acetate-hydrolyzing esterase 1 homolog	2	7.54451	0.0681847		H7C5G1;Q2TAA2-2;Q2TAA2	2;2;2	2;2;2	2;2;2	Isoamyl acetate-hydrolyzing esterase 1 homolog	IAH1	>tr|H7C5G1|H7C5G1_HUMAN Isoamyl acetate-hydrolyzing esterase 1 homolog (Fragment) OS=Homo sapiens GN=IAH1 PE=1 SV=1;>sp|Q2TAA2-2|IAH1_HUMAN Isoform 2 of Isoamyl acetate-hydrolyzing esterase 1 homolog OS=Homo sapiens GN=IAH1;>sp|Q2TAA2|IAH1_HUMAN Isoamyl ac
Thioredoxin reductase 1, cytoplasmic	2	7.54381	0.469169		E9PNQ6;Q16881-6;E9PIR7;B2R5P6;E2QRB9;Q16881-5;Q16881-2;Q16881-4;Q16881-3;Q16881;Q16881-7	4;4;3;3;3;3;3;3;3;3;2;1;1;1;1;1;1	4;4;3;3;3;3;3;3;3;3;2;1;1;1;1;1;1	4;4;3;3;3;3;3;3;3;3;2;1;1;1;1;1;1	Thioredoxin reductase 1, cytoplasmic	GML;TXNRD1	>tr|E9PNQ6|E9PNQ6_HUMAN Glycosyl-phosphatidylinositol-anchored molecule-like protein OS=Homo sapiens GN=GML PE=1 SV=1;>sp|Q16881-6|TRXR1_HUMAN Isoform 6 of Thioredoxin reductase 1, cytoplasmic OS=Homo sapiens GN=TXNRD1;>tr|E9PIR7|E9PIR7_HUMAN Glycosyl-phos
Cathepsin G	2	7.5386	0.74437		P08311	10	10	10	Cathepsin G	CTSG	>sp|P08311|CATG_HUMAN Cathepsin G OS=Homo sapiens GN=CTSG PE=1 SV=2
Nucleosome assembly protein 1-like 4	2	7.53564	0.0301451		Q99733;Q99733-2;A8MXH2;C9J6D1;C9JZI7;E9PNW0;E9PJJ2;E9PS34;E9PNJ7;E9PKT8	10;10;8;8;8;6;6;6;6;6;4;3;3;2	10;10;8;8;8;6;6;6;6;6;4;3;3;2	9;9;7;7;7;5;5;5;5;5;4;3;3;2	Nucleosome assembly protein 1-like 4	NAP1L4	>sp|Q99733|NP1L4_HUMAN Nucleosome assembly protein 1-like 4 OS=Homo sapiens GN=NAP1L4 PE=1 SV=1;>sp|Q99733-2|NP1L4_HUMAN Isoform 2 of Nucleosome assembly protein 1-like 4 OS=Homo sapiens GN=NAP1L4;>tr|A8MXH2|A8MXH2_HUMAN Nucleosome assembly protein 1-like
Adseverin	2	7.5298	0.726114		Q9Y6U3-3;Q9Y6U3	4;4	4;4	3;3	Adseverin	SCIN	>sp|Q9Y6U3-3|ADSV_HUMAN Isoform 3 of Adseverin OS=Homo sapiens GN=SCIN;>sp|Q9Y6U3|ADSV_HUMAN Adseverin OS=Homo sapiens GN=SCIN PE=1 SV=4
Glutathione reductase, mitochondrial	2	7.52972	0.323423		P00390-5;P00390-4;P00390-2;P00390-3;P00390	5;5;5;5;5;1;1	5;5;5;5;5;1;1	5;5;5;5;5;1;1	Glutathione reductase, mitochondrial	GSR	>sp|P00390-5|GSHR_HUMAN Isoform 4 of Glutathione reductase, mitochondrial OS=Homo sapiens GN=GSR;>sp|P00390-4|GSHR_HUMAN Isoform 3 of Glutathione reductase, mitochondrial OS=Homo sapiens GN=GSR;>sp|P00390-2|GSHR_HUMAN Isoform Cytoplasmic of Glutathione red
Vesicular integral-membrane protein VIP36	2	7.52701	0.323557		D6RDX1;D6RBV2;Q12907	3;3;3;1	3;3;3;1	3;3;3;1	Vesicular integral-membrane protein VIP36	LMAN2	>tr|D6RDX1|D6RDX1_HUMAN Vesicular integral-membrane protein VIP36 (Fragment) OS=Homo sapiens GN=LMAN2 PE=1 SV=1;>tr|D6RBV2|D6RBV2_HUMAN Vesicular integral-membrane protein VIP36 OS=Homo sapiens GN=LMAN2 PE=1 SV=1;>sp|Q12907|LMAN2_HUMAN Vesicular integral-m
Twisted gastrulation protein homolog 1	2	7.5254	0.00852721		J3QS03;Q9GZX9	1;1	1;1	1;1	Twisted gastrulation protein homolog 1	TWSG1	>tr|J3QS03|J3QS03_HUMAN Twisted gastrulation protein homolog 1 OS=Homo sapiens GN=TWSG1 PE=4 SV=1;>sp|Q9GZX9|TWSG1_HUMAN Twisted gastrulation protein homolog 1 OS=Homo sapiens GN=TWSG1 PE=2 SV=1
Tubulin beta-3 chain	2	7.52519	0.789922		Q13509;Q13509-2	15;12;5;3;3;3;3;1;1;1	7;5;2;2;2;2;2;1;1;1	5;3;2;2;2;2;2;1;1;1	Tubulin beta-3 chain	TUBB3	>sp|Q13509|TBB3_HUMAN Tubulin beta-3 chain OS=Homo sapiens GN=TUBB3 PE=1 SV=2;>sp|Q13509-2|TBB3_HUMAN Isoform 2 of Tubulin beta-3 chain OS=Homo sapiens GN=TUBB3
Sushi domain-containing protein 5	2	7.52501	0.366206		O60279;H7C2K7	6;3	6;3	6;3	Sushi domain-containing protein 5	SUSD5	>sp|O60279|SUSD5_HUMAN Sushi domain-containing protein 5 OS=Homo sapiens GN=SUSD5 PE=1 SV=3;>tr|H7C2K7|H7C2K7_HUMAN Sushi domain-containing protein 5 (Fragment) OS=Homo sapiens GN=SUSD5 PE=1 SV=1
Fibrillin-1	2	7.52429	0.266369		P35555	3;1;1;1;1	3;1;1;1;1	3;1;1;1;1	Fibrillin-1	FBN1	>sp|P35555|FBN1_HUMAN Fibrillin-1 OS=Homo sapiens GN=FBN1 PE=1 SV=3
Purine nucleoside phosphorylase	2	7.51805	0.198804		P00491;G3V5M2	11;8;3;2	11;8;3;2	11;8;3;2	Purine nucleoside phosphorylase	PNP	>sp|P00491|PNPH_HUMAN Purine nucleoside phosphorylase OS=Homo sapiens GN=PNP PE=1 SV=2;>tr|G3V5M2|G3V5M2_HUMAN Purine nucleoside phosphorylase (Fragment) OS=Homo sapiens GN=PNP PE=1 SV=1
Aspartyl aminopeptidase	2	7.51475	0.735952		E7ETB3;Q9ULA0;E7EMB6;C9JBE1	5;5;4;3;2;1;1;1;1	5;5;4;3;2;1;1;1;1	5;5;4;3;2;1;1;1;1	Aspartyl aminopeptidase	DNPEP	>tr|E7ETB3|E7ETB3_HUMAN Aspartyl aminopeptidase OS=Homo sapiens GN=DNPEP PE=1 SV=1;>sp|Q9ULA0|DNPEP_HUMAN Aspartyl aminopeptidase OS=Homo sapiens GN=DNPEP PE=1 SV=1;>tr|E7EMB6|E7EMB6_HUMAN Aspartyl aminopeptidase OS=Homo sapiens GN=DNPEP PE=1 SV=1;>tr|C9JB
Calpain-2 catalytic subunit	2	7.51227	0.572404		P17655;P17655-2	4;3	4;3	4;3	Calpain-2 catalytic subunit	CAPN2	>sp|P17655|CAN2_HUMAN Calpain-2 catalytic subunit OS=Homo sapiens GN=CAPN2 PE=1 SV=6;>sp|P17655-2|CAN2_HUMAN Isoform 2 of Calpain-2 catalytic subunit OS=Homo sapiens GN=CAPN2
Cysteine-rich secretory protein LCCL domain-containing 1	2	7.50282	1.06105		E5RJS4;Q9H336	1;1	1;1	1;1	Cysteine-rich secretory protein LCCL domain-containing 1	CRISPLD1	>tr|E5RJS4|E5RJS4_HUMAN Cysteine-rich secretory protein LCCL domain-containing 1 (Fragment) OS=Homo sapiens GN=CRISPLD1 PE=4 SV=1;>sp|Q9H336|CRLD1_HUMAN Cysteine-rich secretory protein LCCL domain-containing 1 OS=Homo sapiens GN=CRISPLD1 PE=1 SV=1
Band 4.1-like protein 2	2	7.49755	0.167993		E9PK52;E9PHY5;O43491-4;O43491;E9PMG5;E9PMV8;H0Y5B0;Q6R5J7;E9PII3;O43491-2;O43491-3	2;2;2;2;1;1;1;1;1;1;1	2;2;2;2;1;1;1;1;1;1;1	2;2;2;2;1;1;1;1;1;1;1	Band 4.1-like protein 2	EPB41L2	>tr|E9PK52|E9PK52_HUMAN Band 4.1-like protein 2 OS=Homo sapiens GN=EPB41L2 PE=1 SV=1;>tr|E9PHY5|E9PHY5_HUMAN Band 4.1-like protein 2 OS=Homo sapiens GN=EPB41L2 PE=1 SV=1;>sp|O43491-4|E41L2_HUMAN Isoform 4 of Band 4.1-like protein 2 OS=Homo sapiens GN=EPB41
COP9 signalosome complex subunit 2	2	7.49471	0.0160705		B4DIH5;P61201;P61201-2;H0YKU5	4;4;4;2;1	4;4;4;2;1	4;4;4;2;1	COP9 signalosome complex subunit 2	COPS2	>tr|B4DIH5|B4DIH5_HUMAN COP9 signalosome complex subunit 2 OS=Homo sapiens GN=COPS2 PE=1 SV=1;>sp|P61201|CSN2_HUMAN COP9 signalosome complex subunit 2 OS=Homo sapiens GN=COPS2 PE=1 SV=1;>sp|P61201-2|CSN2_HUMAN Isoform 2 of COP9 signalosome complex subunit
Serine/threonine-protein phosphatase CPPED1	2	7.48655	0.534502		Q9BRF8-2;Q9BRF8;Q9BRF8-3	4;4;3	4;4;3	4;4;3	Serine/threonine-protein phosphatase CPPED1	CPPED1	>sp|Q9BRF8-2|CPPED_HUMAN Isoform 2 of Serine/threonine-protein phosphatase CPPED1 OS=Homo sapiens GN=CPPED1;>sp|Q9BRF8|CPPED_HUMAN Serine/threonine-protein phosphatase CPPED1 OS=Homo sapiens GN=CPPED1 PE=1 SV=3;>sp|Q9BRF8-3|CPPED_HUMAN Isoform 3 of Serine/
Actin-related protein 2/3 complex subunit 2	2	7.48259	0.0774875		O15144	12;3;3;3;2	12;3;3;3;2	12;3;3;3;2	Actin-related protein 2/3 complex subunit 2	ARPC2	>sp|O15144|ARPC2_HUMAN Actin-related protein 2/3 complex subunit 2 OS=Homo sapiens GN=ARPC2 PE=1 SV=1
Inositol monophosphatase 1	2	7.48226	0.17723		P29218;P29218-3;E5RIP7;H0YBL1;E5RG94;E5RHE9;E5RI82;E5RGY4;P29218-2	5;5;4;4;3;3;3;3;3;2;2	5;5;4;4;3;3;3;3;3;2;2	5;5;4;4;3;3;3;3;3;2;2	Inositol monophosphatase 1	IMPA1	>sp|P29218|IMPA1_HUMAN Inositol monophosphatase 1 OS=Homo sapiens GN=IMPA1 PE=1 SV=1;>sp|P29218-3|IMPA1_HUMAN Isoform 3 of Inositol monophosphatase 1 OS=Homo sapiens GN=IMPA1;>tr|E5RIP7|E5RIP7_HUMAN Inositol monophosphatase 1 (Fragment) OS=Homo sapiens GN=
Glycine cleavage system H protein, mitochondrial	2	7.47811	0.169659		P23434	1	1	1	Glycine cleavage system H protein, mitochondrial	GCSH	>sp|P23434|GCSH_HUMAN Glycine cleavage system H protein, mitochondrial OS=Homo sapiens GN=GCSH PE=1 SV=2
Deoxyribonuclease-2-alpha	2	7.47547	0.177503		K7ENE5;O00115	2;2	2;2	2;2	Deoxyribonuclease-2-alpha	DNASE2	>tr|K7ENE5|K7ENE5_HUMAN Deoxyribonuclease-2-alpha (Fragment) OS=Homo sapiens GN=DNASE2 PE=4 SV=1;>sp|O00115|DNS2A_HUMAN Deoxyribonuclease-2-alpha OS=Homo sapiens GN=DNASE2 PE=1 SV=2
Cytoplasmic dynein 1 intermediate chain 2	2	7.46168	0.134449		E7EV09;E7EQL5;Q13409-6;Q13409-3;Q13409-7;Q13409-2;Q13409-5;Q13409;E7ET01;E7ETL8;E7EQU2;E7ESD3;E7EMU4	3;3;3;3;3;3;3;3;2;2;2;2;2;1;1;1;1;1	3;3;3;3;3;3;3;3;2;2;2;2;2;1;1;1;1;1	3;3;3;3;3;3;3;3;2;2;2;2;2;1;1;1;1;1	Cytoplasmic dynein 1 intermediate chain 2	DYNC1I2	>tr|E7EV09|E7EV09_HUMAN Cytoplasmic dynein 1 intermediate chain 2 (Fragment) OS=Homo sapiens GN=DYNC1I2 PE=1 SV=2;>tr|E7EQL5|E7EQL5_HUMAN Cytoplasmic dynein 1 intermediate chain 2 (Fragment) OS=Homo sapiens GN=DYNC1I2 PE=1 SV=1;>sp|Q13409-6|DC1I2_HUMAN Iso
Ig lambda chain V-II region BO	2	7.46075	0.803137		P01710	3	2	2	Ig lambda chain V-II region BO		>sp|P01710|LV207_HUMAN Ig lambda chain V-II region BO OS=Homo sapiens PE=1 SV=1
Laminin subunit alpha-5	2	7.45542	0.00126978		O15230	3	3	3	Laminin subunit alpha-5	LAMA5	>sp|O15230|LAMA5_HUMAN Laminin subunit alpha-5 OS=Homo sapiens GN=LAMA5 PE=1 SV=8
Contactin-2	2	7.45224	0.187305		Q02246	18	18	18	Contactin-2	CNTN2	>sp|Q02246|CNTN2_HUMAN Contactin-2 OS=Homo sapiens GN=CNTN2 PE=1 SV=1
Protein DDI1 homolog 2	2	7.45162	0.302885		Q5TDH0;Q5TDH0-3;Q5TDH0-2;H0YII4;H0YI90	8;8;7;4;4	8;8;7;4;4	8;8;7;4;4	Protein DDI1 homolog 2	DDI2	>sp|Q5TDH0|DDI2_HUMAN Protein DDI1 homolog 2 OS=Homo sapiens GN=DDI2 PE=1 SV=1;>sp|Q5TDH0-3|DDI2_HUMAN Isoform 3 of Protein DDI1 homolog 2 OS=Homo sapiens GN=DDI2;>sp|Q5TDH0-2|DDI2_HUMAN Isoform 2 of Protein DDI1 homolog 2 OS=Homo sapiens GN=DDI2;>tr|H0YII
Endoplasmic reticulum resident protein 29	2	7.44633	0.0551109		P30040;F8VY02	8;5;1;1	8;5;1;1	8;5;1;1	Endoplasmic reticulum resident protein 29	ERP29	>sp|P30040|ERP29_HUMAN Endoplasmic reticulum resident protein 29 OS=Homo sapiens GN=ERP29 PE=1 SV=4;>tr|F8VY02|F8VY02_HUMAN Endoplasmic reticulum resident protein 29 OS=Homo sapiens GN=ERP29 PE=1 SV=1
Thrombospondin-2	2	7.43956	0.784351		P35442	13;2	12;2	12;2	Thrombospondin-2	THBS2	>sp|P35442|TSP2_HUMAN Thrombospondin-2 OS=Homo sapiens GN=THBS2 PE=1 SV=2
Hsp90 co-chaperone Cdc37	2	7.43882	0.223042		Q16543;K7EQA9;K7EIU0;K7EL68	4;3;2;2;1	4;3;2;2;1	4;3;2;2;1	Hsp90 co-chaperone Cdc37;Hsp90 co-chaperone Cdc37, N-terminally processed	CDC37	>sp|Q16543|CDC37_HUMAN Hsp90 co-chaperone Cdc37 OS=Homo sapiens GN=CDC37 PE=1 SV=1;>tr|K7EQA9|K7EQA9_HUMAN Hsp90 co-chaperone Cdc37 (Fragment) OS=Homo sapiens GN=CDC37 PE=1 SV=1;>tr|K7EIU0|K7EIU0_HUMAN Hsp90 co-chaperone Cdc37 (Fragment) OS=Homo sapiens GN
Protocadherin-17	2	7.4324	0.108522		O14917-2;O14917	4;4	4;4	4;4	Protocadherin-17	PCDH17	>sp|O14917-2|PCD17_HUMAN Isoform 2 of Protocadherin-17 OS=Homo sapiens GN=PCDH17;>sp|O14917|PCD17_HUMAN Protocadherin-17 OS=Homo sapiens GN=PCDH17 PE=2 SV=2
Matrix metalloproteinase-2/72 kDa type IV collagenase	2	7.42894	0.131015		P08253-2;P08253-3;P08253;H3BV48;H3BR66;H3BS34	4;4;4;2;2;2	4;4;4;2;2;2	4;4;4;2;2;2	72 kDa type IV collagenase;PEX	MMP2	>sp|P08253-2|MMP2_HUMAN Isoform 2 of 72 kDa type IV collagenase OS=Homo sapiens GN=MMP2;>sp|P08253-3|MMP2_HUMAN Isoform 3 of 72 kDa type IV collagenase OS=Homo sapiens GN=MMP2;>sp|P08253|MMP2_HUMAN 72 kDa type IV collagenase OS=Homo sapiens GN=MMP2 PE=1 SV
Annexin A6	2	7.42634	0.131139		P08133;P08133-2;E7EMC6	29;28;17;6;5;4	29;28;17;6;5;4	10;10;1;4;3;1	Annexin A6;Annexin	ANXA6	>sp|P08133|ANXA6_HUMAN Annexin A6 OS=Homo sapiens GN=ANXA6 PE=1 SV=3;>sp|P08133-2|ANXA6_HUMAN Isoform 2 of Annexin A6 OS=Homo sapiens GN=ANXA6;>tr|E7EMC6|E7EMC6_HUMAN Annexin OS=Homo sapiens GN=ANXA6 PE=1 SV=1
U6 snRNA-associated Sm-like protein LSm8	2	7.42123	0.267467		F2Z2Y6;C9JNV3;O95777;C9JIZ0	2;2;2;1	2;2;2;1	2;2;2;1	U6 snRNA-associated Sm-like protein LSm8	LSM8	>tr|F2Z2Y6|F2Z2Y6_HUMAN U6 snRNA-associated Sm-like protein LSm8 OS=Homo sapiens GN=LSM8 PE=4 SV=1;>tr|C9JNV3|C9JNV3_HUMAN U6 snRNA-associated Sm-like protein LSm8 (Fragment) OS=Homo sapiens GN=LSM8 PE=4 SV=2;>sp|O95777|LSM8_HUMAN U6 snRNA-associated Sm-li
Neuronal pentraxin receptor	2	7.41143	0.593701		O95502	9	9	9	Neuronal pentraxin receptor	NPTXR	>sp|O95502|NPTXR_HUMAN Neuronal pentraxin receptor OS=Homo sapiens GN=NPTXR PE=2 SV=2
Ig kappa chain V-I region HK101	2	7.40063	0.196047		P01601	1	1	1	Ig kappa chain V-I region HK101		>sp|P01601|KV109_HUMAN Ig kappa chain V-I region HK101 (Fragment) OS=Homo sapiens PE=4 SV=1
Proteasome subunit alpha type-3	2	7.39865	1.15318		P25788-2;P25788	7;7;3;2;2;1	7;7;3;2;2;1	7;7;3;2;2;1	Proteasome subunit alpha type-3	PSMA3	>sp|P25788-2|PSA3_HUMAN Isoform 2 of Proteasome subunit alpha type-3 OS=Homo sapiens GN=PSMA3;>sp|P25788|PSA3_HUMAN Proteasome subunit alpha type-3 OS=Homo sapiens GN=PSMA3 PE=1 SV=2
Protein kinase C-binding protein NELL2	2	7.394	0.0886062		F8VVB6;Q99435-4;Q99435;Q99435-2;Q99435-3;F8W1A2	3;3;3;3;3;2;1;1;1;1	3;3;3;3;3;2;1;1;1;1	3;3;3;3;3;2;1;1;1;1	Protein kinase C-binding protein NELL2	NELL2	>tr|F8VVB6|F8VVB6_HUMAN Protein kinase C-binding protein NELL2 OS=Homo sapiens GN=NELL2 PE=4 SV=1;>sp|Q99435-4|NELL2_HUMAN Isoform 4 of Protein kinase C-binding protein NELL2 OS=Homo sapiens GN=NELL2;>sp|Q99435|NELL2_HUMAN Protein kinase C-binding protein
Septin-7	2	7.39283	0.474156		E7ES33;E7EPK1;Q16181-2;Q16181;H0Y3Y4;G3V1Q4	8;8;8;8;7;7;1;1	8;8;8;8;7;7;1;1	8;8;8;8;7;7;1;1	Septin-7	SEP7	>tr|E7ES33|E7ES33_HUMAN Septin-7 OS=Homo sapiens GN=SEPT7 PE=1 SV=2;>tr|E7EPK1|E7EPK1_HUMAN Septin-7 OS=Homo sapiens GN=SEPT7 PE=1 SV=1;>sp|Q16181-2|SEPT7_HUMAN Isoform 2 of Septin-7 OS=Homo sapiens GN=SEPT7;>sp|Q16181|SEPT7_HUMAN Septin-7 OS=Homo sapiens
Serine/arginine-rich splicing factor 2/8	2	7.38912	0.128185		J3QL05;J3KP15;Q01130-2;Q01130;Q9BRL6-2;Q9BRL6	2;2;2;2;1;1	2;2;2;2;1;1	2;2;2;2;1;1	Serine/arginine-rich splicing factor 2;Serine/arginine-rich splicing factor 8	SRSF2;SRSF8	>tr|J3QL05|J3QL05_HUMAN Serine/arginine-rich-splicing factor 2 (Fragment) OS=Homo sapiens GN=SRSF2 PE=1 SV=1;>tr|J3KP15|J3KP15_HUMAN Serine/arginine-rich-splicing factor 2 (Fragment) OS=Homo sapiens GN=SRSF2 PE=1 SV=2;>sp|Q01130-2|SRSF2_HUMAN Isoform 2 of
Serum paraoxonase/lactonase 3	2	7.38746	0.416673		Q15166;C9JZ99;F8WD41	2;1;1	2;1;1	2;1;1	Serum paraoxonase/lactonase 3	PON3	>sp|Q15166|PON3_HUMAN Serum paraoxonase/lactonase 3 OS=Homo sapiens GN=PON3 PE=1 SV=3;>tr|C9JZ99|C9JZ99_HUMAN Serum paraoxonase/lactonase 3 OS=Homo sapiens GN=PON3 PE=1 SV=1;>tr|F8WD41|F8WD41_HUMAN Serum paraoxonase/lactonase 3 OS=Homo sapiens GN=PON3 PE=1
Translin	2	7.38421	0.819219		E9PGT1;Q15631;H7C1D4;Q15631-2	8;8;6;4	8;8;6;4	8;8;6;4	Translin	TSN	>tr|E9PGT1|E9PGT1_HUMAN Translin OS=Homo sapiens GN=TSN PE=1 SV=1;>sp|Q15631|TSN_HUMAN Translin OS=Homo sapiens GN=TSN PE=1 SV=1;>tr|H7C1D4|H7C1D4_HUMAN Translin (Fragment) OS=Homo sapiens GN=TSN PE=1 SV=1;>sp|Q15631-2|TSN_HUMAN Isoform 2 of Translin OS=Ho
DNA-(apurinic or apyrimidinic site) lyase	2	7.38337	0.283877		G3V5Q1;G3V3M6;P27695;G3V5M0;G3V359;G3V3C7;H7C4A8	4;4;4;3;3;3;2;1;1	4;4;4;3;3;3;2;1;1	4;4;4;3;3;3;2;1;1	DNA-(apurinic or apyrimidinic site) lyase;DNA-(apurinic or apyrimidinic site) lyase, mitochondrial	APEX1	>tr|G3V5Q1|G3V5Q1_HUMAN DNA-(apurinic or apyrimidinic site) lyase (Fragment) OS=Homo sapiens GN=APEX1 PE=1 SV=1;>tr|G3V3M6|G3V3M6_HUMAN DNA-(apurinic or apyrimidinic site) lyase (Fragment) OS=Homo sapiens GN=APEX1 PE=1 SV=1;>sp|P27695|APEX1_HUMAN DNA-(apur
Gephyrin	2	7.37527	0.11621		G3V582;F5H039;Q9NQX3;Q9NQX3-2	1;1;1;1	1;1;1;1	1;1;1;1	Gephyrin;Molybdopterin adenylyltransferase;Molybdopterin molybdenumtransferase	GPHN	>tr|G3V582|G3V582_HUMAN Gephyrin OS=Homo sapiens GN=GPHN PE=1 SV=1;>tr|F5H039|F5H039_HUMAN Gephyrin OS=Homo sapiens GN=GPHN PE=1 SV=1;>sp|Q9NQX3|GEPH_HUMAN Gephyrin OS=Homo sapiens GN=GPHN PE=1 SV=1;>sp|Q9NQX3-2|GEPH_HUMAN Isoform 2 of Gephyrin OS=Homo sap
Non-secretory ribonuclease	2	7.36648	0.159084		P10153	2	2	2	Non-secretory ribonuclease	RNASE2	>sp|P10153|RNAS2_HUMAN Non-secretory ribonuclease OS=Homo sapiens GN=RNASE2 PE=1 SV=2
Integrin alpha-M	2	7.36604	0.0769886		P11215;P11215-2	30;30;2	30;30;2	30;30;2	Integrin alpha-M	ITGAM	>sp|P11215|ITAM_HUMAN Integrin alpha-M OS=Homo sapiens GN=ITGAM PE=1 SV=2;>sp|P11215-2|ITAM_HUMAN Isoform 2 of Integrin alpha-M OS=Homo sapiens GN=ITGAM
Target of Nesh-SH3	2	7.36472	0.173039		H7C4X4;Q5JPC9;D3YTG3;Q7Z7G0	1;1;1;1	1;1;1;1	1;1;1;1	Target of Nesh-SH3	ABI3BP;DKFZp667H216	>tr|H7C4X4|H7C4X4_HUMAN Target of Nesh-SH3 (Fragment) OS=Homo sapiens GN=ABI3BP PE=4 SV=1;>tr|Q5JPC9|Q5JPC9_HUMAN ABI gene family, member 3 (NESH) binding protein, isoform CRA_d OS=Homo sapiens GN=DKFZp667H216 PE=2 SV=1;>tr|D3YTG3|D3YTG3_HUMAN Target of Ne
Ig kappa chain V-III region GOL	2	7.36331	0.225286		P04206	4	2	2	Ig kappa chain V-III region GOL		>sp|P04206|KV307_HUMAN Ig kappa chain V-III region GOL OS=Homo sapiens PE=1 SV=1
U6 snRNA-associated Sm-like protein LSm3	2	7.36034	0.444068		P62310	2	2	2	U6 snRNA-associated Sm-like protein LSm3	LSM3	>sp|P62310|LSM3_HUMAN U6 snRNA-associated Sm-like protein LSm3 OS=Homo sapiens GN=LSM3 PE=1 SV=2
Coagulation factor XIII B chain	2	7.3545	0.13852		P05160	4	4	4	Coagulation factor XIII B chain	F13B	>sp|P05160|F13B_HUMAN Coagulation factor XIII B chain OS=Homo sapiens GN=F13B PE=1 SV=3
Integrin beta-1	2	7.34351	0.2559		P05556;P05556-2;P05556-5;P05556-4;P05556-3	3;2;2;2;2;1;1;1;1;1;1	3;2;2;2;2;1;1;1;1;1;1	3;2;2;2;2;1;1;1;1;1;1	Integrin beta-1	ITGB1	>sp|P05556|ITB1_HUMAN Integrin beta-1 OS=Homo sapiens GN=ITGB1 PE=1 SV=2;>sp|P05556-2|ITB1_HUMAN Isoform 2 of Integrin beta-1 OS=Homo sapiens GN=ITGB1;>sp|P05556-5|ITB1_HUMAN Isoform 5 of Integrin beta-1 OS=Homo sapiens GN=ITGB1;>sp|P05556-4|ITB1_HUMAN Iso
Guanine nucleotide-binding protein G(I)/G(S)/G(O) subunit gamma-2	2	7.33528	0.157798		P59768;G3V2C9;G3V3J9;G3V2N0	3;2;2;2;1	3;2;2;2;1	3;2;2;2;1	Guanine nucleotide-binding protein G(I)/G(S)/G(O) subunit gamma-2;Guanine nucleotide-binding protein subunit gamma	GNG2	>sp|P59768|GBG2_HUMAN Guanine nucleotide-binding protein G(I)/G(S)/G(O) subunit gamma-2 OS=Homo sapiens GN=GNG2 PE=1 SV=2;>tr|G3V2C9|G3V2C9_HUMAN Guanine nucleotide-binding protein subunit gamma (Fragment) OS=Homo sapiens GN=GNG2 PE=1 SV=1;>tr|G3V3J9|G3V3J
Membrane-associated progesterone receptor component 1	2	7.31331	0.104105		O00264;O00264-2	3;2	3;2	3;2	Membrane-associated progesterone receptor component 1	PGRMC1	>sp|O00264|PGRC1_HUMAN Membrane-associated progesterone receptor component 1 OS=Homo sapiens GN=PGRMC1 PE=1 SV=3;>sp|O00264-2|PGRC1_HUMAN Isoform 2 of Membrane-associated progesterone receptor component 1 OS=Homo sapiens GN=PGRMC1
Soluble dopamine beta-hydroxylase	2	7.31202	0.0231398		P09172	4	4	4	Dopamine beta-hydroxylase;Soluble dopamine beta-hydroxylase	DBH	>sp|P09172|DOPO_HUMAN Dopamine beta-hydroxylase OS=Homo sapiens GN=DBH PE=1 SV=3
Carcinoembryonic antigen-related cell adhesion molecule 5	2	7.30859	0.129591		P06731-2;P06731	10;10;4;4;2;1;1;1	10;10;4;4;2;1;1;1	7;7;2;2;2;0;0;0	Carcinoembryonic antigen-related cell adhesion molecule 5	CEACAM5	>sp|P06731-2|CEAM5_HUMAN Isoform 2 of Carcinoembryonic antigen-related cell adhesion molecule 5 OS=Homo sapiens GN=CEACAM5;>sp|P06731|CEAM5_HUMAN Carcinoembryonic antigen-related cell adhesion molecule 5 OS=Homo sapiens GN=CEACAM5 PE=1 SV=3
Protein transport protein Sec23A/23B	2	7.30822	0.238877		F5H365;Q15436;G3V5X8;G3V4Q2;G3V4V1;G3V1W4;G3V3G5;G3V2R6;Q5QPE2;Q15436-2;Q15437	2;2;1;1;1;1;1;1;1;1;1	2;2;1;1;1;1;1;1;1;1;1	2;2;1;1;1;1;1;1;1;1;1	Protein transport protein Sec23A;Protein transport protein Sec23B	SEC23A;SEC23B	>tr|F5H365|F5H365_HUMAN Protein transport protein Sec23A OS=Homo sapiens GN=SEC23A PE=1 SV=1;>sp|Q15436|SC23A_HUMAN Protein transport protein Sec23A OS=Homo sapiens GN=SEC23A PE=1 SV=2;>tr|G3V5X8|G3V5X8_HUMAN Protein transport protein Sec23A OS=Homo sapien
Complement component C1q receptor	2	7.3047	0.357748		Q9NPY3	3	2	2	Complement component C1q receptor	CD93	>sp|Q9NPY3|C1QR1_HUMAN Complement component C1q receptor OS=Homo sapiens GN=CD93 PE=1 SV=3
Peptidyl-prolyl cis-trans isomerase FKBP3	2	7.30089	0.262548		Q00688	4	4	4	Peptidyl-prolyl cis-trans isomerase FKBP3	FKBP3	>sp|Q00688|FKBP3_HUMAN Peptidyl-prolyl cis-trans isomerase FKBP3 OS=Homo sapiens GN=FKBP3 PE=1 SV=1
Platelet-derived growth factor receptor beta	2	7.28432	0.343613		P09619-2;P09619	1;1	1;1	1;1	Platelet-derived growth factor receptor beta	PDGFRB	>sp|P09619-2|PGFRB_HUMAN Isoform 2 of Platelet-derived growth factor receptor beta OS=Homo sapiens GN=PDGFRB;>sp|P09619|PGFRB_HUMAN Platelet-derived growth factor receptor beta OS=Homo sapiens GN=PDGFRB PE=1 SV=1
High mobility group protein B2	2	7.28018	0.0171707		P26583;D6R9A6	7;5	7;5	7;5	High mobility group protein B2	HMGB2	>sp|P26583|HMGB2_HUMAN High mobility group protein B2 OS=Homo sapiens GN=HMGB2 PE=1 SV=2;>tr|D6R9A6|D6R9A6_HUMAN High mobility group protein B2 (Fragment) OS=Homo sapiens GN=HMGB2 PE=1 SV=1
60S ribosomal protein L29	2	7.27807	0.162881		P47914	1	1	1	60S ribosomal protein L29	RPL29	>sp|P47914|RL29_HUMAN 60S ribosomal protein L29 OS=Homo sapiens GN=RPL29 PE=1 SV=2
2-deoxynucleoside 5-phosphate N-hydrolase 1	2	7.27727	0.18726		H0Y8X4;O43598;O43598-2	4;4;2	4;4;2	4;4;2	2-deoxynucleoside 5-phosphate N-hydrolase 1	DNPH1	>tr|H0Y8X4|H0Y8X4_HUMAN 2-deoxynucleoside 5-phosphate N-hydrolase 1 (Fragment) OS=Homo sapiens GN=DNPH1 PE=1 SV=1;>sp|O43598|DNPH1_HUMAN 2-deoxynucleoside 5-phosphate N-hydrolase 1 OS=Homo sapiens GN=DNPH1 PE=1 SV=1;>sp|O43598-2|DNPH1_HUMAN Isoform 2 o
Acidic leucine-rich nuclear phosphoprotein 32 family member E	2	7.27702	0.288857		Q9BTT0;Q5TB19;E9PLC4;Q9BTT0-3	3;2;2;2;1;1	3;2;2;2;1;1	3;2;2;2;1;1	Acidic leucine-rich nuclear phosphoprotein 32 family member E	ANP32E	>sp|Q9BTT0|AN32E_HUMAN Acidic leucine-rich nuclear phosphoprotein 32 family member E OS=Homo sapiens GN=ANP32E PE=1 SV=1;>tr|Q5TB19|Q5TB19_HUMAN Acidic (Leucine-rich) nuclear phosphoprotein 32 family, member E OS=Homo sapiens GN=ANP32E PE=1 SV=1;>tr|E9PLC4
Adipocyte plasma membrane-associated protein	2	7.27554	0.0910619		Q9HDC9;H0Y512;Q9HDC9-2	12;10;10	12;10;10	12;10;10	Adipocyte plasma membrane-associated protein	APMAP	>sp|Q9HDC9|APMAP_HUMAN Adipocyte plasma membrane-associated protein OS=Homo sapiens GN=APMAP PE=1 SV=2;>tr|H0Y512|H0Y512_HUMAN Adipocyte plasma membrane-associated protein (Fragment) OS=Homo sapiens GN=APMAP PE=1 SV=1;>sp|Q9HDC9-2|APMAP_HUMAN Isoform 2 of
Glucose-6-phosphate 1-dehydrogenase	2	7.26936	0.267014		P11413;P11413-2;P11413-3;E7EUI8;E7EM57;E9PD92	20;20;19;13;12;11	20;20;19;13;12;11	20;20;19;13;12;11	Glucose-6-phosphate 1-dehydrogenase	G6PD	>sp|P11413|G6PD_HUMAN Glucose-6-phosphate 1-dehydrogenase OS=Homo sapiens GN=G6PD PE=1 SV=4;>sp|P11413-2|G6PD_HUMAN Isoform Long of Glucose-6-phosphate 1-dehydrogenase OS=Homo sapiens GN=G6PD;>sp|P11413-3|G6PD_HUMAN Isoform 3 of Glucose-6-phosphate 1-dehyd
Heterogeneous nuclear ribonucleoprotein H3	2	7.25498	0.00814318		P31942-4;P31942-3;P31942-2;P31942;P31942-6;P31942-5	2;2;2;2;1;1	2;2;2;2;1;1	2;2;2;2;1;1	Heterogeneous nuclear ribonucleoprotein H3	HNRNPH3	>sp|P31942-4|HNRH3_HUMAN Isoform 4 of Heterogeneous nuclear ribonucleoprotein H3 OS=Homo sapiens GN=HNRNPH3;>sp|P31942-3|HNRH3_HUMAN Isoform 3 of Heterogeneous nuclear ribonucleoprotein H3 OS=Homo sapiens GN=HNRNPH3;>sp|P31942-2|HNRH3_HUMAN Isoform 2 of He
N(4)-(beta-N-acetylglucosaminyl)-L-asparaginase	2	7.25094	0.314588		H0Y9C7;P20933;H0Y8L9	2;2;1	2;2;1	2;2;1	N(4)-(beta-N-acetylglucosaminyl)-L-asparaginase;Glycosylasparaginase alpha chain;Glycosylasparaginase beta chain	AGA	>tr|H0Y9C7|H0Y9C7_HUMAN N(4)-(beta-N-acetylglucosaminyl)-L-asparaginase (Fragment) OS=Homo sapiens GN=AGA PE=1 SV=2;>sp|P20933|ASPG_HUMAN N(4)-(beta-N-acetylglucosaminyl)-L-asparaginase OS=Homo sapiens GN=AGA PE=1 SV=2;>tr|H0Y8L9|H0Y8L9_HUMAN N(4)-(beta-N-
F-box only protein 7	2	7.25014	0.0798782		Q9Y3I1-3;Q9Y3I1-2;Q9Y3I1	2;2;2	2;2;2	2;2;2	F-box only protein 7	FBXO7	>sp|Q9Y3I1-3|FBX7_HUMAN Isoform 3 of F-box only protein 7 OS=Homo sapiens GN=FBXO7;>sp|Q9Y3I1-2|FBX7_HUMAN Isoform 2 of F-box only protein 7 OS=Homo sapiens GN=FBXO7;>sp|Q9Y3I1|FBX7_HUMAN F-box only protein 7 OS=Homo sapiens GN=FBXO7 PE=1 SV=1
Ubiquitin-associated protein 2-like	2	7.23694	0.241441		Q5VU77;F8W726;Q14157-4;Q14157-1;Q14157-3;Q14157;Q14157-5	1;1;1;1;1;1;1	1;1;1;1;1;1;1	1;1;1;1;1;1;1	Ubiquitin-associated protein 2-like	UBAP2L	>tr|Q5VU77|Q5VU77_HUMAN Ubiquitin-associated protein 2-like (Fragment) OS=Homo sapiens GN=UBAP2L PE=1 SV=1;>tr|F8W726|F8W726_HUMAN Ubiquitin-associated protein 2-like OS=Homo sapiens GN=UBAP2L PE=1 SV=1;>sp|Q14157-4|UBP2L_HUMAN Isoform 4 of Ubiquitin-assoc
Tumor protein D52	2	7.23611	0.135827		F5H0B0;P55327-2;P55327-4;P55327;P55327-7;P55327-5;P55327-6;P55327-3;E5RFR7;H0YC44;P55327-8	7;7;7;7;7;7;7;7;5;5;5	7;7;7;7;7;7;7;7;5;5;5	7;7;7;7;7;7;7;7;5;5;5	Tumor protein D52	TPD52	>tr|F5H0B0|F5H0B0_HUMAN Uncharacterized protein OS=Homo sapiens PE=1 SV=1;>sp|P55327-2|TPD52_HUMAN Isoform 2 of Tumor protein D52 OS=Homo sapiens GN=TPD52;>sp|P55327-4|TPD52_HUMAN Isoform 4 of Tumor protein D52 OS=Homo sapiens GN=TPD52;>sp|P55327|TPD52_HUM
Pro-cathepsin H	2	7.23495	0.336744		E9PKT6;P09668	2;2	2;2	2;2	Pro-cathepsin H;Cathepsin H mini chain;Cathepsin H;Cathepsin H heavy chain;Cathepsin H light chain	CTSH	>tr|E9PKT6|E9PKT6_HUMAN Cathepsin H (Fragment) OS=Homo sapiens GN=CTSH PE=1 SV=1;>sp|P09668|CATH_HUMAN Pro-cathepsin H OS=Homo sapiens GN=CTSH PE=1 SV=4
Angiopoietin-related protein 4	2	7.23393	0.329533		M0R0N8;M0QZ51;M0R3A2;M0R369;M0R2X8;Q9BY76-2;Q9BY76	1;1;1;1;1;1;1	1;1;1;1;1;1;1	1;1;1;1;1;1;1	Angiopoietin-related protein 4	ANGPTL4	>tr|M0R0N8|M0R0N8_HUMAN Angiopoietin-related protein 4 (Fragment) OS=Homo sapiens GN=ANGPTL4 PE=4 SV=2;>tr|M0QZ51|M0QZ51_HUMAN Angiopoietin-related protein 4 (Fragment) OS=Homo sapiens GN=ANGPTL4 PE=4 SV=1;>tr|M0R3A2|M0R3A2_HUMAN Angiopoietin-related prote
Syntaxin-7	2	7.2245	0.0870815		O15400-2;O15400	6;6	6;6	6;6	Syntaxin-7	STX7	>sp|O15400-2|STX7_HUMAN Isoform 2 of Syntaxin-7 OS=Homo sapiens GN=STX7;>sp|O15400|STX7_HUMAN Syntaxin-7 OS=Homo sapiens GN=STX7 PE=1 SV=4
Transferrin receptor protein 1	2	7.22205	0.200151		G3V0E5;P02786	5;5	5;5	5;5	Transferrin receptor protein 1;Transferrin receptor protein 1, serum form	TFRC	>tr|G3V0E5|G3V0E5_HUMAN Transferrin receptor (P90, CD71), isoform CRA_c OS=Homo sapiens GN=TFRC PE=1 SV=1;>sp|P02786|TFR1_HUMAN Transferrin receptor protein 1 OS=Homo sapiens GN=TFRC PE=1 SV=2
Septin-9	2	7.21237	0.249778		Q9UHD8-3;Q9UHD8-7;Q9UHD8-2;Q9UHD8-5;Q9UHD8;K7EK18;K7EL40;Q9UHD8-4;Q9UHD8-9;Q9UHD8-8;K7EIR4;K7EKN4;K7EN52;K7ENQ5;K7EJZ2;K7ELJ9;K7ER52;K7EIE4;K7EQD7	4;4;4;4;4;3;3;3;3;3;2;2;2;2;2;2;2;2;2;1;1;1;1;1	4;4;4;4;4;3;3;3;3;3;2;2;2;2;2;2;2;2;2;1;1;1;1;1	4;4;4;4;4;3;3;3;3;3;2;2;2;2;2;2;2;2;2;1;1;1;1;1	Septin-9	SEP9	>sp|Q9UHD8-3|SEPT9_HUMAN Isoform 3 of Septin-9 OS=Homo sapiens GN=SEPT9;>sp|Q9UHD8-7|SEPT9_HUMAN Isoform 7 of Septin-9 OS=Homo sapiens GN=SEPT9;>sp|Q9UHD8-2|SEPT9_HUMAN Isoform 2 of Septin-9 OS=Homo sapiens GN=SEPT9;>sp|Q9UHD8-5|SEPT9_HUMAN Isoform 5 of Se
Aquaporin-4	2	7.21135	0.749312		P55087-2;P55087	3;3	3;3	3;3	Aquaporin-4	AQP4	>sp|P55087-2|AQP4_HUMAN Isoform 1 of Aquaporin-4 OS=Homo sapiens GN=AQP4;>sp|P55087|AQP4_HUMAN Aquaporin-4 OS=Homo sapiens GN=AQP4 PE=1 SV=2
Heat shock protein beta-6	2	7.20914	0.0845221		K7EP04;O14558	3;3	3;3	3;3	Heat shock protein beta-6	HSPB6	>tr|K7EP04|K7EP04_HUMAN Heat shock protein beta-6 OS=Homo sapiens GN=HSPB6 PE=4 SV=1;>sp|O14558|HSPB6_HUMAN Heat shock protein beta-6 OS=Homo sapiens GN=HSPB6 PE=1 SV=2
Caspase recruitment domain-containing protein 9	2	7.20858	0.376012		Q9H257-3;Q9H257-2;Q9H257	2;2;2	2;2;2	2;2;2	Caspase recruitment domain-containing protein 9	CARD9	>sp|Q9H257-3|CARD9_HUMAN Isoform 3 of Caspase recruitment domain-containing protein 9 OS=Homo sapiens GN=CARD9;>sp|Q9H257-2|CARD9_HUMAN Isoform 2 of Caspase recruitment domain-containing protein 9 OS=Homo sapiens GN=CARD9;>sp|Q9H257|CARD9_HUMAN Caspase rec
Apolipoprotein L2	2	7.2079	1.13447		Q9BQE5;J3KQL8;B0QYK8;E9PM95	4;3;2;2	4;3;2;2	4;3;2;2	Apolipoprotein L2	APOL2	>sp|Q9BQE5|APOL2_HUMAN Apolipoprotein L2 OS=Homo sapiens GN=APOL2 PE=1 SV=1;>tr|J3KQL8|J3KQL8_HUMAN Apolipoprotein L2 OS=Homo sapiens GN=APOL2 PE=1 SV=1;>tr|B0QYK8|B0QYK8_HUMAN Apolipoprotein L2 (Fragment) OS=Homo sapiens GN=APOL2 PE=1 SV=1;>tr|E9PM95|E9PM
Apolipoprotein B receptor	2	7.19692	0.39587		Q0VD83;Q0VD83-4;Q0VD83-3	20;20;19;8	20;20;19;8	20;20;19;8	Apolipoprotein B receptor	APOBR	>sp|Q0VD83|APOBR_HUMAN Apolipoprotein B receptor OS=Homo sapiens GN=APOBR PE=1 SV=2;>sp|Q0VD83-4|APOBR_HUMAN Isoform 4 of Apolipoprotein B receptor OS=Homo sapiens GN=APOBR;>sp|Q0VD83-3|APOBR_HUMAN Isoform 3 of Apolipoprotein B receptor OS=Homo sapiens GN=
Cytoplasmic dynein 1 heavy chain 1	2	7.18735	0.0758322		Q14204	29;1	29;1	29;1	Cytoplasmic dynein 1 heavy chain 1	DYNC1H1	>sp|Q14204|DYHC1_HUMAN Cytoplasmic dynein 1 heavy chain 1 OS=Homo sapiens GN=DYNC1H1 PE=1 SV=5
Annexin A3	2	7.18334	0.40358		P12429;D6RA82;D6RFG5	24;22;12;8;7;4	24;22;12;8;7;4	24;22;12;8;7;4	Annexin A3;Annexin	ANXA3	>sp|P12429|ANXA3_HUMAN Annexin A3 OS=Homo sapiens GN=ANXA3 PE=1 SV=3;>tr|D6RA82|D6RA82_HUMAN Annexin OS=Homo sapiens GN=ANXA3 PE=1 SV=1;>tr|D6RFG5|D6RFG5_HUMAN Annexin (Fragment) OS=Homo sapiens GN=ANXA3 PE=1 SV=1
Multiple epidermal growth factor-like domains protein 8	2	7.1696	0.0918424		Q7Z7M0;Q7Z7M0-2	6;5	6;5	6;5	Multiple epidermal growth factor-like domains protein 8	MEGF8	>sp|Q7Z7M0|MEGF8_HUMAN Multiple epidermal growth factor-like domains protein 8 OS=Homo sapiens GN=MEGF8 PE=1 SV=2;>sp|Q7Z7M0-2|MEGF8_HUMAN Isoform 2 of Multiple epidermal growth factor-like domains protein 8 OS=Homo sapiens GN=MEGF8
Matrix metalloproteinase-14	2	7.16382	0.254233		F8W1B7;P50281	2;2	2;2	2;2	Matrix metalloproteinase-14	MMP14	>tr|F8W1B7|F8W1B7_HUMAN Matrix metalloproteinase-14 (Fragment) OS=Homo sapiens GN=MMP14 PE=4 SV=1;>sp|P50281|MMP14_HUMAN Matrix metalloproteinase-14 OS=Homo sapiens GN=MMP14 PE=1 SV=3
Symplekin	2	7.152	0.0910126		Q92797	1	1	1	Symplekin	SYMPK	>sp|Q92797|SYMPK_HUMAN Symplekin OS=Homo sapiens GN=SYMPK PE=1 SV=2
C-type lectin domain family 11 member A	2	7.14587	0.0859754		Q9Y240;M0R081	7;5	7;5	7;5	C-type lectin domain family 11 member A	CLEC11A	>sp|Q9Y240|CLC11_HUMAN C-type lectin domain family 11 member A OS=Homo sapiens GN=CLEC11A PE=1 SV=1;>tr|M0R081|M0R081_HUMAN C-type lectin domain family 11 member A OS=Homo sapiens GN=CLEC11A PE=4 SV=1
Superoxide dismutase [Cu-Zn]	2	7.14285	0.18435		J3KNF4;O14618;E9PP76;E9PK03	6;6;3;3	6;6;3;3	6;6;3;3	Copper chaperone for superoxide dismutase;Superoxide dismutase [Cu-Zn]	CCS	>tr|J3KNF4|J3KNF4_HUMAN Copper chaperone for superoxide dismutase OS=Homo sapiens GN=CCS PE=1 SV=1;>sp|O14618|CCS_HUMAN Copper chaperone for superoxide dismutase OS=Homo sapiens GN=CCS PE=1 SV=1;>tr|E9PP76|E9PP76_HUMAN Superoxide dismutase [Cu-Zn] (Fragmen
Prefoldin subunit 5	2	7.13693	0.0300103		Q99471;H3BPF6;Q99471-2	2;1;1	2;1;1	2;1;1	Prefoldin subunit 5	PFDN5	>sp|Q99471|PFD5_HUMAN Prefoldin subunit 5 OS=Homo sapiens GN=PFDN5 PE=1 SV=2;>tr|H3BPF6|H3BPF6_HUMAN Prefoldin subunit 5 (Fragment) OS=Homo sapiens GN=PFDN5 PE=1 SV=1;>sp|Q99471-2|PFD5_HUMAN Isoform 2 of Prefoldin subunit 5 OS=Homo sapiens GN=PFDN5
Platelet-activating factor acetylhydrolase	2	7.12527	0.0751384		Q13093	2	2	2	Platelet-activating factor acetylhydrolase	PLA2G7	>sp|Q13093|PAFA_HUMAN Platelet-activating factor acetylhydrolase OS=Homo sapiens GN=PLA2G7 PE=1 SV=1
Perilipin-2	2	7.12298	0.0187142		Q99541	4;1;1;1	4;1;1;1	4;1;1;1	Perilipin-2	PLIN2	>sp|Q99541|PLIN2_HUMAN Perilipin-2 OS=Homo sapiens GN=PLIN2 PE=1 SV=2
Nucleoside diphosphate kinase A	2	7.11794	0.951821		P15531;P15531-2;E7ERL0;E5RHP0	9;9;8;5;2	1;1;0;0;0	1;1;0;0;0	Nucleoside diphosphate kinase A	NME1	>sp|P15531|NDKA_HUMAN Nucleoside diphosphate kinase A OS=Homo sapiens GN=NME1 PE=1 SV=1;>sp|P15531-2|NDKA_HUMAN Isoform 2 of Nucleoside diphosphate kinase A OS=Homo sapiens GN=NME1;>tr|E7ERL0|E7ERL0_HUMAN Nucleoside diphosphate kinase A OS=Homo sapiens GN=
T-complex protein 1 subunit delta	2	7.11391	0.334447		P50991;P50991-2	8;6	8;6	8;6	T-complex protein 1 subunit delta	CCT4	>sp|P50991|TCPD_HUMAN T-complex protein 1 subunit delta OS=Homo sapiens GN=CCT4 PE=1 SV=4;>sp|P50991-2|TCPD_HUMAN Isoform 2 of T-complex protein 1 subunit delta OS=Homo sapiens GN=CCT4
Isochorismatase domain-containing protein 1	2	7.10863	0.366919		D6RGE2;Q96CN7	2;2	2;2	2;2	Isochorismatase domain-containing protein 1	ISOC1	>tr|D6RGE2|D6RGE2_HUMAN Isochorismatase domain-containing protein 1 (Fragment) OS=Homo sapiens GN=ISOC1 PE=1 SV=1;>sp|Q96CN7|ISOC1_HUMAN Isochorismatase domain-containing protein 1 OS=Homo sapiens GN=ISOC1 PE=1 SV=3
DnaJ homolog subfamily B member 1	2	7.09514	0.385078		P25685;M0R128;M0R2Y8;M0R1D6;M0QZD0;M0QYT3;M0QXK0;M0R080;P25685-2	2;1;1;1;1;1;1;1;1	2;1;1;1;1;1;1;1;1	2;1;1;1;1;1;1;1;1	DnaJ homolog subfamily B member 1	DNAJB1	>sp|P25685|DNJB1_HUMAN DnaJ homolog subfamily B member 1 OS=Homo sapiens GN=DNAJB1 PE=1 SV=4;>tr|M0R128|M0R128_HUMAN DnaJ homolog subfamily B member 1 (Fragment) OS=Homo sapiens GN=DNAJB1 PE=1 SV=2;>tr|M0R2Y8|M0R2Y8_HUMAN DnaJ homolog subfamily B member 1
Fibroblast growth factor-binding protein 2	2	7.0616	0.201355		Q9BYJ0	2	2	2	Fibroblast growth factor-binding protein 2	FGFBP2	>sp|Q9BYJ0|FGFP2_HUMAN Fibroblast growth factor-binding protein 2 OS=Homo sapiens GN=FGFBP2 PE=1 SV=1
Noelin	2	7.0612	1.12582		Q99784;Q99784-5;Q99784-3;F5H810	6;5;5;3;2;2;2;1;1	6;5;5;3;2;2;2;1;1	6;5;5;3;2;2;2;1;1	Noelin	OLFM1	>sp|Q99784|NOE1_HUMAN Noelin OS=Homo sapiens GN=OLFM1 PE=1 SV=4;>sp|Q99784-5|NOE1_HUMAN Isoform 5 of Noelin OS=Homo sapiens GN=OLFM1;>sp|Q99784-3|NOE1_HUMAN Isoform 3 of Noelin OS=Homo sapiens GN=OLFM1;>tr|F5H810|F5H810_HUMAN Noelin (Fragment) OS=Homo sapi
Clathrin light chain A	2	7.04858	0.0244596		P09496-2;P09496-5	4;2	4;2	1;1	Clathrin light chain A	CLTA	>sp|P09496-2|CLCA_HUMAN Isoform Non-brain of Clathrin light chain A OS=Homo sapiens GN=CLTA;>sp|P09496-5|CLCA_HUMAN Isoform 5 of Clathrin light chain A OS=Homo sapiens GN=CLTA
Neutrophil elastase	2	7.03336	0.30766		P08246	5	5	5	Neutrophil elastase	ELANE	>sp|P08246|ELNE_HUMAN Neutrophil elastase OS=Homo sapiens GN=ELANE PE=1 SV=1
V-type proton ATPase subunit F	2	7.02453	0.169332		Q16864;Q16864-2	4;4	4;4	4;4	V-type proton ATPase subunit F	ATP6V1F	>sp|Q16864|VATF_HUMAN V-type proton ATPase subunit F OS=Homo sapiens GN=ATP6V1F PE=1 SV=2;>sp|Q16864-2|VATF_HUMAN Isoform 2 of V-type proton ATPase subunit F OS=Homo sapiens GN=ATP6V1F
Opioid growth factor receptor	2	7.02009	0.0800841		Q9NZT2-2;Q9NZT2	3;3	3;3	3;3	Opioid growth factor receptor	OGFR	>sp|Q9NZT2-2|OGFR_HUMAN Isoform 2 of Opioid growth factor receptor OS=Homo sapiens GN=OGFR;>sp|Q9NZT2|OGFR_HUMAN Opioid growth factor receptor OS=Homo sapiens GN=OGFR PE=1 SV=3
Neuropeptide Y	2	7.01985	0.0203268		P01303	2	2	2	Pro-neuropeptide Y;Neuropeptide Y;C-flanking peptide of NPY	NPY	>sp|P01303|NPY_HUMAN Pro-neuropeptide Y OS=Homo sapiens GN=NPY PE=1 SV=1
Neurofilament medium polypeptide	2	6.98011	0.365634		E7EMV2;E7ESP9;P07197	24;24;24;9	23;23;23;8	21;21;21;7	Neurofilament medium polypeptide	NEFM	>tr|E7EMV2|E7EMV2_HUMAN Neurofilament medium polypeptide OS=Homo sapiens GN=NEFM PE=1 SV=1;>tr|E7ESP9|E7ESP9_HUMAN Neurofilament medium polypeptide OS=Homo sapiens GN=NEFM PE=1 SV=1;>sp|P07197|NFM_HUMAN Neurofilament medium polypeptide OS=Homo sapiens GN=N
Latent-transforming growth factor beta-binding protein 1	2	6.91884	0.164087		E7EV71;Q14766-3;Q14766-2;Q14766-5;Q14766;Q14766-4;H7C2H7;H7C0I7;C9JD84	2;2;2;2;2;2;1;1;1	2;2;2;2;2;2;1;1;1	2;2;2;2;2;2;1;1;1	Latent-transforming growth factor beta-binding protein 1	LTBP1	>tr|E7EV71|E7EV71_HUMAN Latent-transforming growth factor beta-binding protein 1 OS=Homo sapiens GN=LTBP1 PE=1 SV=2;>sp|Q14766-3|LTBP1_HUMAN Isoform 3 of Latent-transforming growth factor beta-binding protein 1 OS=Homo sapiens GN=LTBP1;>sp|Q14766-2|LTBP1_H
Mitochondrial fission 1 protein	2	6.91319	0.402616		Q9Y3D6	3	3	3	Mitochondrial fission 1 protein	FIS1	>sp|Q9Y3D6|FIS1_HUMAN Mitochondrial fission 1 protein OS=Homo sapiens GN=FIS1 PE=1 SV=2
Sorting nexin-18	2	6.90195	0.471394		Q96RF0-3;Q96RF0-2;Q96RF0	3;3;3	3;3;3	3;3;3	Sorting nexin-18	SNX18	>sp|Q96RF0-3|SNX18_HUMAN Isoform 3 of Sorting nexin-18 OS=Homo sapiens GN=SNX18;>sp|Q96RF0-2|SNX18_HUMAN Isoform 2 of Sorting nexin-18 OS=Homo sapiens GN=SNX18;>sp|Q96RF0|SNX18_HUMAN Sorting nexin-18 OS=Homo sapiens GN=SNX18 PE=1 SV=2
Kinesin-1 heavy chain	2	6.89357	0.00359021		P33176	12;2;2	12;2;2	10;0;0	Kinesin-1 heavy chain	KIF5B	>sp|P33176|KINH_HUMAN Kinesin-1 heavy chain OS=Homo sapiens GN=KIF5B PE=1 SV=1
Ankyrin-1	2	6.89141	0.991912		P16157-10;P16157-8;P16157-5;P16157-16;P16157-3;P16157;P16157-12;P16157-14;P16157-21;P16157-11;P16157-9;P16157-6;P16157-7;P16157-4;P16157-13;P16157-15;P16157-2;H0YBS0	56;56;56;56;56;56;56;56;54;52;52;52;52;52;52;52;48;32;7;2;2;2;1	56;56;56;56;56;56;56;56;54;52;52;52;52;52;52;52;48;32;7;2;2;2;1	55;55;55;55;55;55;55;55;53;51;51;51;51;51;51;51;47;32;7;1;1;1;1	Ankyrin-1	ANK1	>sp|P16157-10|ANK1_HUMAN Isoform Er9 of Ankyrin-1 OS=Homo sapiens GN=ANK1;>sp|P16157-8|ANK1_HUMAN Isoform Er7 of Ankyrin-1 OS=Homo sapiens GN=ANK1;>sp|P16157-5|ANK1_HUMAN Isoform Er3 of Ankyrin-1 OS=Homo sapiens GN=ANK1;>sp|P16157-16|ANK1_HUMAN Isoform Er1
Splicing factor, proline- and glutamine-rich	2	6.86462	0.396754		P23246;P23246-2	9;8;4;1	9;8;4;1	8;7;4;1	Splicing factor, proline- and glutamine-rich	SFPQ	>sp|P23246|SFPQ_HUMAN Splicing factor, proline- and glutamine-rich OS=Homo sapiens GN=SFPQ PE=1 SV=2;>sp|P23246-2|SFPQ_HUMAN Isoform Short of Splicing factor, proline- and glutamine-rich OS=Homo sapiens GN=SFPQ
F-actin-capping protein subunit alpha-1	2	6.77393	0.258408		P52907	9	9	7	F-actin-capping protein subunit alpha-1	CAPZA1	>sp|P52907|CAZA1_HUMAN F-actin-capping protein subunit alpha-1 OS=Homo sapiens GN=CAPZA1 PE=1 SV=3
Putative RNA-binding protein Luc7-like 2	2	6.76483	0.0784348		Q96HJ9-2;Q9Y383-3;Q9Y383-2;Q9Y383	1;1;1;1	1;1;1;1	1;1;1;1	Putative RNA-binding protein Luc7-like 2	LUC7L2	>sp|Q96HJ9-2|CG055_HUMAN Isoform 2 of UPF0562 protein C7orf55 OS=Homo sapiens GN=C7orf55;>sp|Q9Y383-3|LC7L2_HUMAN Isoform 3 of Putative RNA-binding protein Luc7-like 2 OS=Homo sapiens GN=LUC7L2;>sp|Q9Y383-2|LC7L2_HUMAN Isoform 2 of Putative RNA-binding pro
Multimerin-1	2	6.76056	0.325726		Q13201;E7EPG1	8;7;2	8;7;2	8;7;2	Multimerin-1;Platelet glycoprotein Ia*;155 kDa platelet multimerin	MMRN1	>sp|Q13201|MMRN1_HUMAN Multimerin-1 OS=Homo sapiens GN=MMRN1 PE=1 SV=3;>tr|E7EPG1|E7EPG1_HUMAN Multimerin-1 OS=Homo sapiens GN=MMRN1 PE=4 SV=1
Ras-related protein Rab-5C	2	6.75517	0.00264962		P51148;P51148-2;F8VVZ0;F8VUA5;F8VVK3;K7ENY4;K7ERI8;K7ERQ8	4;4;2;2;2;2;2;2;1;1	2;2;0;0;0;0;0;0;1;0	2;2;0;0;0;0;0;0;1;0	Ras-related protein Rab-5C	RAB5C;RAB5B	>sp|P51148|RAB5C_HUMAN Ras-related protein Rab-5C OS=Homo sapiens GN=RAB5C PE=1 SV=2;>sp|P51148-2|RAB5C_HUMAN Isoform 2 of Ras-related protein Rab-5C OS=Homo sapiens GN=RAB5C;>tr|F8VVZ0|F8VVZ0_HUMAN Ras-related protein Rab-5B (Fragment) OS=Homo sapiens GN=
CapZ-interacting protein	2	6.7492	0.948938		B7ZKW8;Q6JBY9	5;5;2	5;5;2	5;5;2	CapZ-interacting protein	RCSD1	>tr|B7ZKW8|B7ZKW8_HUMAN CapZ-interacting protein OS=Homo sapiens GN=RCSD1 PE=1 SV=1;>sp|Q6JBY9|CPZIP_HUMAN CapZ-interacting protein OS=Homo sapiens GN=RCSD1 PE=1 SV=1
CAP-Gly domain-containing linker protein 2	2	6.72344	0.132509		Q9UDT6;Q9UDT6-2	5;4	5;4	5;4	CAP-Gly domain-containing linker protein 2	CLIP2	>sp|Q9UDT6|CLIP2_HUMAN CAP-Gly domain-containing linker protein 2 OS=Homo sapiens GN=CLIP2 PE=1 SV=1;>sp|Q9UDT6-2|CLIP2_HUMAN Isoform 2 of CAP-Gly domain-containing linker protein 2 OS=Homo sapiens GN=CLIP2
Transcription elongation factor A protein-like 3/5/6	2	6.67216	0.215082		Q6IPX3-2;Q969E4;Q6IPX3;Q5H9L2	3;3;3;2	3;3;3;2	3;3;3;2	Transcription elongation factor A protein-like 6;Transcription elongation factor A protein-like 3;Transcription elongation factor A protein-like 5	TCEAL6;TCEAL3;TCEAL5	>sp|Q6IPX3-2|TCAL6_HUMAN Isoform 2 of Transcription elongation factor A protein-like 6 OS=Homo sapiens GN=TCEAL6;>sp|Q969E4|TCAL3_HUMAN Transcription elongation factor A protein-like 3 OS=Homo sapiens GN=TCEAL3 PE=1 SV=1;>sp|Q6IPX3|TCAL6_HUMAN Transcriptio
Adrenomedullin	2	6.65315	1.21828		E9PL83;P35318;E9PML4;E9PQT2	3;3;2;2	3;3;2;2	3;3;2;2	ADM;Adrenomedullin;Proadrenomedullin N-20 terminal peptide	ADM	>tr|E9PL83|E9PL83_HUMAN Proadrenomedullin N-20 terminal peptide OS=Homo sapiens GN=ADM PE=4 SV=1;>sp|P35318|ADML_HUMAN ADM OS=Homo sapiens GN=ADM PE=1 SV=1;>tr|E9PML4|E9PML4_HUMAN Proadrenomedullin N-20 terminal peptide OS=Homo sapiens GN=ADM PE=4 SV=1;>tr
RNA-binding protein Raly	2	6.54987	0.46013		Q5QPM0;Q5QPL9;Q9UKM9-2;Q9UKM9	3;3;3;3	3;3;3;3	3;3;3;3	RNA-binding protein Raly	RALY	>tr|Q5QPM0|Q5QPM0_HUMAN RNA-binding protein Raly (Fragment) OS=Homo sapiens GN=RALY PE=1 SV=2;>tr|Q5QPL9|Q5QPL9_HUMAN RNA-binding protein Raly (Fragment) OS=Homo sapiens GN=RALY PE=1 SV=1;>sp|Q9UKM9-2|RALY_HUMAN Isoform 1 of RNA-binding protein Raly OS=Hom
Cysteine and glycine-rich protein 1	2	6.43626	0.469819		E9PP21;P21291;E9PS42;E9PND2	3;3;2;2	3;3;2;2	3;3;2;2	Cysteine and glycine-rich protein 1	CSRP1	>tr|E9PP21|E9PP21_HUMAN Cysteine and glycine-rich protein 1 OS=Homo sapiens GN=CSRP1 PE=1 SV=1;>sp|P21291|CSRP1_HUMAN Cysteine and glycine-rich protein 1 OS=Homo sapiens GN=CSRP1 PE=1 SV=3;>tr|E9PS42|E9PS42_HUMAN Cysteine and glycine-rich protein 1 OS=Homo
Epidermal growth factor receptor substrate 15-like 1	2	6.22634	0.021824		M0R2S2;M0R165;Q9UBC2-4;Q9UBC2-3;Q9UBC2;Q9UBC2-2	5;5;5;5;5;5	5;5;5;5;5;5	5;5;5;5;5;5	Epidermal growth factor receptor substrate 15-like 1	SPATA22;EPS15L1	>tr|M0R2S2|M0R2S2_HUMAN Spermatogenesis-associated protein 22 OS=Homo sapiens GN=SPATA22 PE=1 SV=1;>tr|M0R165|M0R165_HUMAN Spermatogenesis-associated protein 22 OS=Homo sapiens GN=SPATA22 PE=1 SV=1;>sp|Q9UBC2-4|EP15R_HUMAN Isoform 4 of Epidermal growth fac
Syntaxin-binding protein 5	1	9.3955			Q5T5C0-2;Q5T5C0;H0Y332;Q5JRH0;Q5T5C0-3	2;2;1;1;1	2;2;1;1;1	2;2;1;1;1	Syntaxin-binding protein 5	STXBP5	>sp|Q5T5C0-2|STXB5_HUMAN Isoform 2 of Syntaxin-binding protein 5 OS=Homo sapiens GN=STXBP5;>sp|Q5T5C0|STXB5_HUMAN Syntaxin-binding protein 5 OS=Homo sapiens GN=STXBP5 PE=1 SV=1;>tr|H0Y332|H0Y332_HUMAN Syntaxin-binding protein 5 (Fragment) OS=Homo sapiens G
Protein YIPF3	1	8.94058			E7EQR8;Q9GZM5	1;1	1;1	1;1	Protein YIPF3;Protein YIPF3, 36 kDa form III	YIPF3	>tr|E7EQR8|E7EQR8_HUMAN Protein YIPF3 OS=Homo sapiens GN=YIPF3 PE=1 SV=1;>sp|Q9GZM5|YIPF3_HUMAN Protein YIPF3 OS=Homo sapiens GN=YIPF3 PE=1 SV=1
Neuronal pentraxin-2	1	8.75561			P47972	6	6	6	Neuronal pentraxin-2	NPTX2	>sp|P47972|NPTX2_HUMAN Neuronal pentraxin-2 OS=Homo sapiens GN=NPTX2 PE=1 SV=2
Fumarate hydratase, mitochondrial	1	8.66328			P07954-2;P07954	8;8	8;8	8;8	Fumarate hydratase, mitochondrial	FH	>sp|P07954-2|FUMH_HUMAN Isoform Cytoplasmic of Fumarate hydratase, mitochondrial OS=Homo sapiens GN=FH;>sp|P07954|FUMH_HUMAN Fumarate hydratase, mitochondrial OS=Homo sapiens GN=FH PE=1 SV=3
Aflatoxin B1 aldehyde reductase member 2	1	8.566			H3BLU7;O43488	5;5;1	5;5;1	5;5;1	Aflatoxin B1 aldehyde reductase member 2	AKR7A2	>tr|H3BLU7|H3BLU7_HUMAN Aflatoxin B1 aldehyde reductase member 2 (Fragment) OS=Homo sapiens GN=AKR7A2 PE=1 SV=1;>sp|O43488|ARK72_HUMAN Aflatoxin B1 aldehyde reductase member 2 OS=Homo sapiens GN=AKR7A2 PE=1 SV=3
Optineurin	1	8.55362			X6RKL2;Q96CV9-3;Q96CV9-2;Q96CV9	3;3;3;3	3;3;3;3	3;3;3;3	Optineurin	OPTN	>tr|X6RKL2|X6RKL2_HUMAN Optineurin OS=Homo sapiens GN=OPTN PE=1 SV=1;>sp|Q96CV9-3|OPTN_HUMAN Isoform 3 of Optineurin OS=Homo sapiens GN=OPTN;>sp|Q96CV9-2|OPTN_HUMAN Isoform 2 of Optineurin OS=Homo sapiens GN=OPTN;>sp|Q96CV9|OPTN_HUMAN Optineurin OS=Homo sa
Aconitate hydratase, mitochondrial	1	8.41905			A2A274;Q99798	15;15	15;15	15;15	Aconitate hydratase, mitochondrial	ACO2	>tr|A2A274|A2A274_HUMAN Aconitate hydratase, mitochondrial OS=Homo sapiens GN=ACO2 PE=1 SV=1;>sp|Q99798|ACON_HUMAN Aconitate hydratase, mitochondrial OS=Homo sapiens GN=ACO2 PE=1 SV=2
Delta-aminolevulinic acid dehydratase	1	8.39941			P13716;P13716-2	10;9;3	10;9;3	10;9;3	Delta-aminolevulinic acid dehydratase	ALAD	>sp|P13716|HEM2_HUMAN Delta-aminolevulinic acid dehydratase OS=Homo sapiens GN=ALAD PE=1 SV=1;>sp|P13716-2|HEM2_HUMAN Isoform 2 of Delta-aminolevulinic acid dehydratase OS=Homo sapiens GN=ALAD
Acetyl-CoA acetyltransferase, cytosolic	1	8.37639			Q9BWD1;Q9BWD1-2	5;5	5;5	5;5	Acetyl-CoA acetyltransferase, cytosolic	ACAT2	>sp|Q9BWD1|THIC_HUMAN Acetyl-CoA acetyltransferase, cytosolic OS=Homo sapiens GN=ACAT2 PE=1 SV=2;>sp|Q9BWD1-2|THIC_HUMAN Isoform 2 of Acetyl-CoA acetyltransferase, cytosolic OS=Homo sapiens GN=ACAT2
Oligodendrocyte-myelin glycoprotein	1	8.37003			P23515	3	3	3	Oligodendrocyte-myelin glycoprotein	OMG	>sp|P23515|OMGP_HUMAN Oligodendrocyte-myelin glycoprotein OS=Homo sapiens GN=OMG PE=1 SV=2
Farnesyl pyrophosphate synthase	1	8.33153			P14324-2;P14324	4;4	4;4	4;4	Farnesyl pyrophosphate synthase	FDPS	>sp|P14324-2|FPPS_HUMAN Isoform 2 of Farnesyl pyrophosphate synthase OS=Homo sapiens GN=FDPS;>sp|P14324|FPPS_HUMAN Farnesyl pyrophosphate synthase OS=Homo sapiens GN=FDPS PE=1 SV=4
Drebrin	1	8.28914			Q16643;Q16643-3;Q16643-2;D6R9W4	8;8;7;5;3;3;1	8;8;7;5;3;3;1	8;8;7;5;3;3;1	Drebrin	DBN1	>sp|Q16643|DREB_HUMAN Drebrin OS=Homo sapiens GN=DBN1 PE=1 SV=4;>sp|Q16643-3|DREB_HUMAN Isoform 3 of Drebrin OS=Homo sapiens GN=DBN1;>sp|Q16643-2|DREB_HUMAN Isoform 2 of Drebrin OS=Homo sapiens GN=DBN1;>tr|D6R9W4|D6R9W4_HUMAN Drebrin (Fragment) OS=Homo sap
Myosin-10	1	8.272			F8W6L6;P35580;P35580-5;P35580-2;P35580-3;P35580-4	28;28;28;28;28;28	19;19;19;19;19;19	18;18;18;18;18;18	Myosin-10	MYH10	>tr|F8W6L6|F8W6L6_HUMAN Myosin-10 OS=Homo sapiens GN=MYH10 PE=1 SV=1;>sp|P35580|MYH10_HUMAN Myosin-10 OS=Homo sapiens GN=MYH10 PE=1 SV=3;>sp|P35580-5|MYH10_HUMAN Isoform 5 of Myosin-10 OS=Homo sapiens GN=MYH10;>sp|P35580-2|MYH10_HUMAN Isoform 2 of Myosin-1
Uncharacterized protein KIAA1377	1	8.2552			Q9P2H0	2	2	2	Uncharacterized protein KIAA1377	KIAA1377	>sp|Q9P2H0|K1377_HUMAN Uncharacterized protein KIAA1377 OS=Homo sapiens GN=KIAA1377 PE=1 SV=3
Short coiled-coil protein	1	8.2545			Q9UIL1-3;Q9UIL1-2;Q9UIL1	1;1;1	1;1;1	1;1;1	Short coiled-coil protein	SCOC	>sp|Q9UIL1-3|SCOC_HUMAN Isoform 3 of Short coiled-coil protein OS=Homo sapiens GN=SCOC;>sp|Q9UIL1-2|SCOC_HUMAN Isoform 2 of Short coiled-coil protein OS=Homo sapiens GN=SCOC;>sp|Q9UIL1|SCOC_HUMAN Short coiled-coil protein OS=Homo sapiens GN=SCOC PE=1 SV=2
Peptidyl-prolyl cis-trans isomerase B	1	8.2188			P23284	6	6	6	Peptidyl-prolyl cis-trans isomerase B	PPIB	>sp|P23284|PPIB_HUMAN Peptidyl-prolyl cis-trans isomerase B OS=Homo sapiens GN=PPIB PE=1 SV=2
Histone H3	1	8.2154			K7EMV3;B4DEB1;K7EK07;K7ES00;Q71DI3;Q16695;P84243;P68431	5;5;5;5;5;5;5;5	2;2;2;2;2;2;2;2	2;2;2;2;2;2;2;2	Histone H3;Histone H3.2;Histone H3.1t;Histone H3.3;Histone H3.1	H3F3B;H3F3A;HIST2H3A;HIST3H3;HIST1H3A	>tr|K7EMV3|K7EMV3_HUMAN Histone H3 OS=Homo sapiens GN=H3F3B PE=1 SV=1;>tr|B4DEB1|B4DEB1_HUMAN Histone H3 OS=Homo sapiens GN=H3F3A PE=1 SV=1;>tr|K7EK07|K7EK07_HUMAN Histone H3 (Fragment) OS=Homo sapiens GN=H3F3B PE=1 SV=1;>tr|K7ES00|K7ES00_HUMAN Histone H3.
Bis(5-adenosyl)-triphosphatase ENPP4	1	8.19571			Q9Y6X5	3;1	3;1	3;1	Bis(5-adenosyl)-triphosphatase ENPP4	ENPP4	>sp|Q9Y6X5|ENPP4_HUMAN Bis(5-adenosyl)-triphosphatase ENPP4 OS=Homo sapiens GN=ENPP4 PE=1 SV=3
Nuclear autoantigenic sperm protein	1	8.19382			P49321;P49321-3;P49321-4;E9PPR5;P49321-2	6;6;4;3;3;2;2;1;1;1;1;1	6;6;4;3;3;2;2;1;1;1;1;1	6;6;4;3;3;2;2;1;1;1;1;1	Nuclear autoantigenic sperm protein	NASP	>sp|P49321|NASP_HUMAN Nuclear autoantigenic sperm protein OS=Homo sapiens GN=NASP PE=1 SV=2;>sp|P49321-3|NASP_HUMAN Isoform 3 of Nuclear autoantigenic sperm protein OS=Homo sapiens GN=NASP;>sp|P49321-4|NASP_HUMAN Isoform 4 of Nuclear autoantigenic sperm pr
Clathrin heavy chain 1	1	8.19089			Q00610-2;Q00610	31;31;10;6;5;5;4;2;2	31;31;10;6;5;5;4;2;2	31;31;10;6;5;5;4;2;2	Clathrin heavy chain 1	CLTC	>sp|Q00610-2|CLH1_HUMAN Isoform 2 of Clathrin heavy chain 1 OS=Homo sapiens GN=CLTC;>sp|Q00610|CLH1_HUMAN Clathrin heavy chain 1 OS=Homo sapiens GN=CLTC PE=1 SV=5
Pterin-4-alpha-carbinolamine dehydratase	1	8.17872			P61457	3	3	3	Pterin-4-alpha-carbinolamine dehydratase	PCBD1	>sp|P61457|PHS_HUMAN Pterin-4-alpha-carbinolamine dehydratase OS=Homo sapiens GN=PCBD1 PE=1 SV=2
Isoaspartyl peptidase/L-asparaginase	1	8.1611			Q7L266;E9PJK6;Q7L266-2	4;2;2	4;2;2	4;2;2	Isoaspartyl peptidase/L-asparaginase;Isoaspartyl peptidase/L-asparaginase alpha chain;Isoaspartyl peptidase/L-asparaginase beta chain	ASRGL1	>sp|Q7L266|ASGL1_HUMAN Isoaspartyl peptidase/L-asparaginase OS=Homo sapiens GN=ASRGL1 PE=1 SV=2;>tr|E9PJK6|E9PJK6_HUMAN Isoaspartyl peptidase/L-asparaginase OS=Homo sapiens GN=ASRGL1 PE=1 SV=1;>sp|Q7L266-2|ASGL1_HUMAN Isoform 2 of Isoaspartyl peptidase/L-a
T-complex protein 1 subunit zeta	1	8.15155			P40227;P40227-2	10;9	10;9	6;6	T-complex protein 1 subunit zeta	CCT6A	>sp|P40227|TCPZ_HUMAN T-complex protein 1 subunit zeta OS=Homo sapiens GN=CCT6A PE=1 SV=3;>sp|P40227-2|TCPZ_HUMAN Isoform 2 of T-complex protein 1 subunit zeta OS=Homo sapiens GN=CCT6A
ADP-sugar pyrophosphatase	1	8.14752			A6NFX8;Q9UKK9;A6NJU6	5;5;4;2;1;1	5;5;4;2;1;1	5;5;4;2;1;1	ADP-sugar pyrophosphatase	NUDT5	>tr|A6NFX8|A6NFX8_HUMAN ADP-sugar pyrophosphatase OS=Homo sapiens GN=NUDT5 PE=1 SV=1;>sp|Q9UKK9|NUDT5_HUMAN ADP-sugar pyrophosphatase OS=Homo sapiens GN=NUDT5 PE=1 SV=1;>tr|A6NJU6|A6NJU6_HUMAN ADP-sugar pyrophosphatase OS=Homo sapiens GN=NUDT5 PE=1 SV=2
Glucosamine-6-phosphate isomerase 1	1	8.13969			D6R917;D6RB13;D6RAY7;D6R9P4;D6RFF8;P46926	1;1;1;1;1;1	1;1;1;1;1;1	1;1;1;1;1;1	Glucosamine-6-phosphate isomerase 1	GNPDA1	>tr|D6R917|D6R917_HUMAN Glucosamine-6-phosphate isomerase 1 (Fragment) OS=Homo sapiens GN=GNPDA1 PE=1 SV=1;>tr|D6RB13|D6RB13_HUMAN Glucosamine-6-phosphate isomerase 1 (Fragment) OS=Homo sapiens GN=GNPDA1 PE=1 SV=2;>tr|D6RAY7|D6RAY7_HUMAN Glucosamine-6-phos
3-ketoacyl-CoA thiolase, mitochondrial	1	8.07493			P42765;K7EME0	3;2	3;2	3;2	3-ketoacyl-CoA thiolase, mitochondrial	ACAA2	>sp|P42765|THIM_HUMAN 3-ketoacyl-CoA thiolase, mitochondrial OS=Homo sapiens GN=ACAA2 PE=1 SV=2;>tr|K7EME0|K7EME0_HUMAN 3-ketoacyl-CoA thiolase, mitochondrial OS=Homo sapiens GN=ACAA2 PE=1 SV=1
Protein phosphatase 1 regulatory subunit 7	1	8.06506			Q15435;H7C003;Q15435-2;B5MBZ8;C9JD73;C9J177;Q15435-3;Q15435-5;Q15435-4	6;5;5;4;4;4;4;3;3;1;1	6;5;5;4;4;4;4;3;3;1;1	6;5;5;4;4;4;4;3;3;1;1	Protein phosphatase 1 regulatory subunit 7	PPP1R7	>sp|Q15435|PP1R7_HUMAN Protein phosphatase 1 regulatory subunit 7 OS=Homo sapiens GN=PPP1R7 PE=1 SV=1;>tr|H7C003|H7C003_HUMAN Protein phosphatase 1 regulatory subunit 7 (Fragment) OS=Homo sapiens GN=PPP1R7 PE=1 SV=1;>sp|Q15435-2|PP1R7_HUMAN Isoform 2 of Pr
Retinal dehydrogenase 1	1	8.06479			P00352	14;4;4;4	14;4;4;4	12;3;3;3	Retinal dehydrogenase 1	ALDH1A1	>sp|P00352|AL1A1_HUMAN Retinal dehydrogenase 1 OS=Homo sapiens GN=ALDH1A1 PE=1 SV=2
Protein flightless-1 homolog	1	8.05584			Q13045-2;Q13045-3;Q13045	5;5;5;1;1	5;5;5;1;1	5;5;5;1;1	Protein flightless-1 homolog	FLII	>sp|Q13045-2|FLII_HUMAN Isoform 2 of Protein flightless-1 homolog OS=Homo sapiens GN=FLII;>sp|Q13045-3|FLII_HUMAN Isoform 3 of Protein flightless-1 homolog OS=Homo sapiens GN=FLII;>sp|Q13045|FLII_HUMAN Protein flightless-1 homolog OS=Homo sapiens GN=FLII P
Histone H2A type 2-B	1	8.03981			Q8IUE6	6	2	1	Histone H2A type 2-B	HIST2H2AB	>sp|Q8IUE6|H2A2B_HUMAN Histone H2A type 2-B OS=Homo sapiens GN=HIST2H2AB PE=1 SV=3
Caprin-1	1	8.03914			E9PLA9;G3V153;Q14444-2;Q14444;E9PP31	3;3;3;3;2	3;3;3;3;2	3;3;3;3;2	Caprin-1	CAPRIN1	>tr|E9PLA9|E9PLA9_HUMAN Caprin-1 (Fragment) OS=Homo sapiens GN=CAPRIN1 PE=1 SV=1;>tr|G3V153|G3V153_HUMAN Caprin-1 OS=Homo sapiens GN=CAPRIN1 PE=1 SV=1;>sp|Q14444-2|CAPR1_HUMAN Isoform 2 of Caprin-1 OS=Homo sapiens GN=CAPRIN1;>sp|Q14444|CAPR1_HUMAN Caprin-1
Osteomodulin	1	8.0391			Q99983	3	3	3	Osteomodulin	OMD	>sp|Q99983|OMD_HUMAN Osteomodulin OS=Homo sapiens GN=OMD PE=1 SV=1
Hemicentin-1	1	8.03854			Q96RW7-2;Q96RW7	5;5	5;5	5;5	Hemicentin-1	HMCN1	>sp|Q96RW7-2|HMCN1_HUMAN Isoform 2 of Hemicentin-1 OS=Homo sapiens GN=HMCN1;>sp|Q96RW7|HMCN1_HUMAN Hemicentin-1 OS=Homo sapiens GN=HMCN1 PE=1 SV=2
CD109 antigen	1	8.03535			Q6YHK3-4;Q6YHK3;Q6YHK3-3;Q6YHK3-2	11;11;10;9	11;11;10;9	11;11;10;9	CD109 antigen	CD109	>sp|Q6YHK3-4|CD109_HUMAN Isoform 4 of CD109 antigen OS=Homo sapiens GN=CD109;>sp|Q6YHK3|CD109_HUMAN CD109 antigen OS=Homo sapiens GN=CD109 PE=1 SV=2;>sp|Q6YHK3-3|CD109_HUMAN Isoform 3 of CD109 antigen OS=Homo sapiens GN=CD109;>sp|Q6YHK3-2|CD109_HUMAN Isofo
Putative RNA-binding protein 3	1	8.03088			P98179	2	2	2	Putative RNA-binding protein 3	RBM3	>sp|P98179|RBM3_HUMAN Putative RNA-binding protein 3 OS=Homo sapiens GN=RBM3 PE=1 SV=1
ES1 protein homolog, mitochondrial	1	8.02812			H7C2G3;H7C1F6;P30042-2;P30042	3;3;3;3;1;1	3;3;3;3;1;1	3;3;3;3;1;1	ES1 protein homolog, mitochondrial	C21orf33	>tr|H7C2G3|H7C2G3_HUMAN ES1 protein homolog, mitochondrial (Fragment) OS=Homo sapiens GN=C21orf33 PE=1 SV=1;>tr|H7C1F6|H7C1F6_HUMAN ES1 protein homolog, mitochondrial (Fragment) OS=Homo sapiens GN=C21orf33 PE=1 SV=1;>sp|P30042-2|ES1_HUMAN Isoform Short of
Dihydrolipoyl dehydrogenase, mitochondrial	1	8.02069			E9PEX6;P09622-2;P09622-3;P09622	4;4;4;4	4;4;4;4	4;4;4;4	Dihydrolipoyl dehydrogenase, mitochondrial	DLD	>tr|E9PEX6|E9PEX6_HUMAN Dihydrolipoyl dehydrogenase, mitochondrial OS=Homo sapiens GN=DLD PE=1 SV=1;>sp|P09622-2|DLDH_HUMAN Isoform 2 of Dihydrolipoyl dehydrogenase, mitochondrial OS=Homo sapiens GN=DLD;>sp|P09622-3|DLDH_HUMAN Isoform 3 of Dihydrolipoyl de
Quinone oxidoreductase PIG3	1	8.01845			Q53FA7;H7BZH6;Q53FA7-2	4;2;2	4;2;2	4;2;2	Quinone oxidoreductase PIG3	TP53I3	>sp|Q53FA7|QORX_HUMAN Quinone oxidoreductase PIG3 OS=Homo sapiens GN=TP53I3 PE=1 SV=2;>tr|H7BZH6|H7BZH6_HUMAN Quinone oxidoreductase PIG3 (Fragment) OS=Homo sapiens GN=TP53I3 PE=1 SV=1;>sp|Q53FA7-2|QORX_HUMAN Isoform 2 of Quinone oxidoreductase PIG3 OS=Hom
Neuromedin-B	1	8.01691			P08949;P08949-2	2;2	2;2	2;2	Neuromedin-B;Neuromedin-B-32;Neuromedin-B	NMB	>sp|P08949|NMB_HUMAN Neuromedin-B OS=Homo sapiens GN=NMB PE=1 SV=4;>sp|P08949-2|NMB_HUMAN Isoform 2 of Neuromedin-B OS=Homo sapiens GN=NMB
Hypoxanthine-guanine phosphoribosyltransferase	1	8.00091			P00492	7	7	7	Hypoxanthine-guanine phosphoribosyltransferase	HPRT1	>sp|P00492|HPRT_HUMAN Hypoxanthine-guanine phosphoribosyltransferase OS=Homo sapiens GN=HPRT1 PE=1 SV=2
E3 ubiquitin-protein ligase MYCBP2	1	7.99313			O75592-2;O75592	3;3;1	3;3;1	3;3;1	E3 ubiquitin-protein ligase MYCBP2	MYCBP2	>sp|O75592-2|MYCB2_HUMAN Isoform 2 of E3 ubiquitin-protein ligase MYCBP2 OS=Homo sapiens GN=MYCBP2;>sp|O75592|MYCB2_HUMAN E3 ubiquitin-protein ligase MYCBP2 OS=Homo sapiens GN=MYCBP2 PE=1 SV=3
Myosin-1/8/13	1	7.99039			Q9UKX3;P13535;P12882	5;3;3;2;2	5;3;3;2;2	2;0;0;0;0	Myosin-13;Myosin-8;Myosin-1	MYH13;MYH8;MYH1	>sp|Q9UKX3|MYH13_HUMAN Myosin-13 OS=Homo sapiens GN=MYH13 PE=1 SV=2;>sp|P13535|MYH8_HUMAN Myosin-8 OS=Homo sapiens GN=MYH8 PE=1 SV=3;>sp|P12882|MYH1_HUMAN Myosin-1 OS=Homo sapiens GN=MYH1 PE=1 SV=3
CD99 antigen-like protein 2	1	7.9817			H0Y4H3;Q8TCZ2;Q8TCZ2-3;Q8TCZ2-2;Q8TCZ2-5	3;3;2;2;2;1	3;3;2;2;2;1	3;3;2;2;2;1	CD99 antigen-like protein 2	CD99L2	>tr|H0Y4H3|H0Y4H3_HUMAN CD99 antigen-like protein 2 (Fragment) OS=Homo sapiens GN=CD99L2 PE=4 SV=1;>sp|Q8TCZ2|C99L2_HUMAN CD99 antigen-like protein 2 OS=Homo sapiens GN=CD99L2 PE=1 SV=1;>sp|Q8TCZ2-3|C99L2_HUMAN Isoform 3 of CD99 antigen-like protein 2 OS=H
DNA primase large subunit	1	7.97616			P49643-2;P49643	1;1	1;1	1;1	DNA primase large subunit	PRIM2	>sp|P49643-2|PRI2_HUMAN Isoform 2 of DNA primase large subunit OS=Homo sapiens GN=PRIM2;>sp|P49643|PRI2_HUMAN DNA primase large subunit OS=Homo sapiens GN=PRIM2 PE=1 SV=2
Tight junction protein ZO-2	1	7.97571			Q9UDY2-6;Q9UDY2-3;Q9UDY2;Q9UDY2-7;Q9UDY2-5;Q9UDY2-4;Q9UDY2-2	2;2;2;2;1;1;1	2;2;2;2;1;1;1	2;2;2;2;1;1;1	Tight junction protein ZO-2	TJP2	>sp|Q9UDY2-6|ZO2_HUMAN Isoform 6 of Tight junction protein ZO-2 OS=Homo sapiens GN=TJP2;>sp|Q9UDY2-3|ZO2_HUMAN Isoform C1 of Tight junction protein ZO-2 OS=Homo sapiens GN=TJP2;>sp|Q9UDY2|ZO2_HUMAN Tight junction protein ZO-2 OS=Homo sapiens GN=TJP2 PE=1 S
Kinesin light chain 1	1	7.97448			Q07866-5;G5E9S8;G3V2E7;F8W6L3;G3V3H3;G3V5R9;E7EVH7;Q07866-8;Q07866-2;Q07866-3;Q07866;Q07866-7;Q07866-10;Q07866-6;Q07866-4;Q07866-9;G3V2P7	6;5;5;5;5;5;5;5;5;5;5;5;5;5;5;5;3;1;1;1;1	6;5;5;5;5;5;5;5;5;5;5;5;5;5;5;5;3;1;1;1;1	6;5;5;5;5;5;5;5;5;5;5;5;5;5;5;5;3;1;1;1;1	Kinesin light chain 1	KLC1	>sp|Q07866-5|KLC1_HUMAN Isoform K of Kinesin light chain 1 OS=Homo sapiens GN=KLC1;>tr|G5E9S8|G5E9S8_HUMAN Kinesin light chain 1 OS=Homo sapiens GN=KLC1 PE=4 SV=1;>tr|G3V2E7|G3V2E7_HUMAN Kinesin light chain 1 OS=Homo sapiens GN=KLC1 PE=4 SV=1;>tr|F8W6L3|F8
Ubiquitin-conjugating enzyme E2 N	1	7.97386			P61088;F8VZ29;F8VSD4;F8VV71;Q5JXB2	4;3;3;3;2;1	4;3;3;3;2;1	4;3;3;3;2;1	Ubiquitin-conjugating enzyme E2 N;Putative ubiquitin-conjugating enzyme E2 N-like	UBE2N;UBE2NL	>sp|P61088|UBE2N_HUMAN Ubiquitin-conjugating enzyme E2 N OS=Homo sapiens GN=UBE2N PE=1 SV=1;>tr|F8VZ29|F8VZ29_HUMAN Ubiquitin-conjugating enzyme E2 N OS=Homo sapiens GN=UBE2N PE=1 SV=1;>tr|F8VSD4|F8VSD4_HUMAN Ubiquitin-conjugating enzyme E2 N OS=Homo sapie
Paralemmin-1	1	7.97303			O75781;O75781-2	7;6	7;6	7;6	Paralemmin-1	PALM	>sp|O75781|PALM_HUMAN Paralemmin-1 OS=Homo sapiens GN=PALM PE=1 SV=2;>sp|O75781-2|PALM_HUMAN Isoform 2 of Paralemmin-1 OS=Homo sapiens GN=PALM
4-trimethylaminobutyraldehyde dehydrogenase	1	7.96985			P49189;P49189-2	6;5	6;5	6;5	4-trimethylaminobutyraldehyde dehydrogenase	ALDH9A1	>sp|P49189|AL9A1_HUMAN 4-trimethylaminobutyraldehyde dehydrogenase OS=Homo sapiens GN=ALDH9A1 PE=1 SV=3;>sp|P49189-2|AL9A1_HUMAN Isoform 2 of 4-trimethylaminobutyraldehyde dehydrogenase OS=Homo sapiens GN=ALDH9A1
Adenylate kinase isoenzyme 1	1	7.96411			Q5T9B7;P00568;H0Y4J6	9;9;6;4;1;1;1	9;9;6;4;1;1;1	9;9;6;4;1;1;1	Adenylate kinase isoenzyme 1	AK1	>tr|Q5T9B7|Q5T9B7_HUMAN Adenylate kinase isoenzyme 1 OS=Homo sapiens GN=AK1 PE=1 SV=1;>sp|P00568|KAD1_HUMAN Adenylate kinase isoenzyme 1 OS=Homo sapiens GN=AK1 PE=1 SV=3;>tr|H0Y4J6|H0Y4J6_HUMAN Adenylate kinase isoenzyme 1 (Fragment) OS=Homo sapiens GN=AK1
Poly [ADP-ribose] polymerase 1	1	7.95711			P09874	6	6	6	Poly [ADP-ribose] polymerase 1	PARP1	>sp|P09874|PARP1_HUMAN Poly [ADP-ribose] polymerase 1 OS=Homo sapiens GN=PARP1 PE=1 SV=4
THO complex subunit 4	1	7.94227			E9PB61;Q86V81	3;3	3;3	3;3	THO complex subunit 4	ALYREF	>tr|E9PB61|E9PB61_HUMAN THO complex subunit 4 OS=Homo sapiens GN=ALYREF PE=1 SV=1;>sp|Q86V81|THOC4_HUMAN THO complex subunit 4 OS=Homo sapiens GN=ALYREF PE=1 SV=3
Histone H1.1/H1.3	1	7.9107			P16402;Q02539	8;4;3	1;0;0	1;0;0	Histone H1.3;Histone H1.1	HIST1H1D;HIST1H1A	>sp|P16402|H13_HUMAN Histone H1.3 OS=Homo sapiens GN=HIST1H1D PE=1 SV=2;>sp|Q02539|H11_HUMAN Histone H1.1 OS=Homo sapiens GN=HIST1H1A PE=1 SV=3
Platelet-activating factor acetylhydrolase IB subunit gamma	1	7.88852			Q15102;M0R389;M0R1K3	8;6;5;3;2;2	8;6;5;3;2;2	8;6;5;3;2;2	Platelet-activating factor acetylhydrolase IB subunit gamma	PAFAH1B3	>sp|Q15102|PA1B3_HUMAN Platelet-activating factor acetylhydrolase IB subunit gamma OS=Homo sapiens GN=PAFAH1B3 PE=1 SV=1;>tr|M0R389|M0R389_HUMAN Platelet-activating factor acetylhydrolase IB subunit gamma (Fragment) OS=Homo sapiens GN=PAFAH1B3 PE=1 SV=2;>t
Ubiquitin carboxyl-terminal hydrolase 5	1	7.88315			P45974-2;P45974	14;14;1;1;1;1	14;14;1;1;1;1	14;14;1;1;1;1	Ubiquitin carboxyl-terminal hydrolase 5	USP5	>sp|P45974-2|UBP5_HUMAN Isoform Short of Ubiquitin carboxyl-terminal hydrolase 5 OS=Homo sapiens GN=USP5;>sp|P45974|UBP5_HUMAN Ubiquitin carboxyl-terminal hydrolase 5 OS=Homo sapiens GN=USP5 PE=1 SV=2
Heterogeneous nuclear ribonucleoprotein A1	1	7.88295			F8W6I7;P09651-3;P09651-2;P09651;Q32P51;F8VTQ5;F8VZ49;H0YH80	8;8;8;8;6;5;5;4;3;3	8;8;8;8;6;5;5;4;3;3	8;8;8;8;6;5;5;4;3;3	Heterogeneous nuclear ribonucleoprotein A1;Heterogeneous nuclear ribonucleoprotein A1, N-terminally processed;Heterogeneous nuclear ribonucleoprotein A1-like 2	HNRNPA1;HNRNPA1L2	>tr|F8W6I7|F8W6I7_HUMAN Heterogeneous nuclear ribonucleoprotein A1 OS=Homo sapiens GN=HNRNPA1 PE=1 SV=2;>sp|P09651-3|ROA1_HUMAN Isoform 2 of Heterogeneous nuclear ribonucleoprotein A1 OS=Homo sapiens GN=HNRNPA1;>sp|P09651-2|ROA1_HUMAN Isoform A1-A of Heter
Guanine deaminase	1	7.87602			Q9Y2T3;Q9Y2T3-3;Q5SZC6;Q9Y2T3-2;H0YDZ7;Q5SZC3	4;4;3;3;2;2	4;4;3;3;2;2	4;4;3;3;2;2	Guanine deaminase	GDA	>sp|Q9Y2T3|GUAD_HUMAN Guanine deaminase OS=Homo sapiens GN=GDA PE=1 SV=1;>sp|Q9Y2T3-3|GUAD_HUMAN Isoform 3 of Guanine deaminase OS=Homo sapiens GN=GDA;>tr|Q5SZC6|Q5SZC6_HUMAN Guanine deaminase OS=Homo sapiens GN=GDA PE=1 SV=1;>sp|Q9Y2T3-2|GUAD_HUMAN Isofor
Thymopoietin	1	7.86552			G5E972;P42167-3;P42167-2;P42167;P42166	5;5;5;5;5;2	5;5;5;5;5;2	5;5;5;5;5;2	Lamina-associated polypeptide 2, isoforms beta/gamma;Thymopoietin;Thymopentin;Lamina-associated polypeptide 2, isoform alpha;Thymopoietin;Thymopentin	TMPO	>tr|G5E972|G5E972_HUMAN Thymopentin OS=Homo sapiens GN=TMPO PE=1 SV=1;>sp|P42167-3|LAP2B_HUMAN Isoform Zeta of Lamina-associated polypeptide 2, isoforms beta/gamma OS=Homo sapiens GN=TMPO;>sp|P42167-2|LAP2B_HUMAN Isoform Gamma of Lamina-associated polypept
ATP synthase subunit beta, mitochondrial	1	7.86189			P06576;H0YH81;F8W079	20;16;11;8;4	20;16;11;8;4	20;16;11;8;4	ATP synthase subunit beta, mitochondrial;ATP synthase subunit beta	ATP5B	>sp|P06576|ATPB_HUMAN ATP synthase subunit beta, mitochondrial OS=Homo sapiens GN=ATP5B PE=1 SV=3;>tr|H0YH81|H0YH81_HUMAN ATP synthase subunit beta (Fragment) OS=Homo sapiens GN=ATP5B PE=1 SV=1;>tr|F8W079|F8W079_HUMAN ATP synthase subunit beta, mitochondri
Delta(3,5)-Delta(2,4)-dienoyl-CoA isomerase, mitochondrial	1	7.84167			Q13011;M0R248	5;3;1	5;3;1	5;3;1	Delta(3,5)-Delta(2,4)-dienoyl-CoA isomerase, mitochondrial	ECH1	>sp|Q13011|ECH1_HUMAN Delta(3,5)-Delta(2,4)-dienoyl-CoA isomerase, mitochondrial OS=Homo sapiens GN=ECH1 PE=1 SV=2;>tr|M0R248|M0R248_HUMAN Delta(3,5)-Delta(2,4)-dienoyl-CoA isomerase, mitochondrial (Fragment) OS=Homo sapiens GN=ECH1 PE=1 SV=1
Syndecan-1	1	7.83618			E9PHH3;H7C1K4;P18827	1;1;1	1;1;1	1;1;1	Syndecan-1	SDC1	>tr|E9PHH3|E9PHH3_HUMAN Syndecan-1 OS=Homo sapiens GN=SDC1 PE=1 SV=1;>tr|H7C1K4|H7C1K4_HUMAN Syndecan-1 (Fragment) OS=Homo sapiens GN=SDC1 PE=1 SV=1;>sp|P18827|SDC1_HUMAN Syndecan-1 OS=Homo sapiens GN=SDC1 PE=1 SV=3
Immunity-related GTPase family Q protein	1	7.82923			Q8WZA9;M0QZP8	2;1	2;1	2;1	Immunity-related GTPase family Q protein	IRGQ	>sp|Q8WZA9|IRGQ_HUMAN Immunity-related GTPase family Q protein OS=Homo sapiens GN=IRGQ PE=1 SV=1;>tr|M0QZP8|M0QZP8_HUMAN Immunity-related GTPase family Q protein (Fragment) OS=Homo sapiens GN=IRGQ PE=4 SV=1
Platelet-derived growth factor subunit B	1	7.82644			A9UJN9;A9UJP0;P01127-2;P01127	2;2;2;2	2;2;2;2	2;2;2;2	Platelet-derived growth factor subunit B	PDGFB	>tr|A9UJN9|A9UJN9_HUMAN Platelet-derived growth factor subunit B (Fragment) OS=Homo sapiens GN=PDGFB PE=3 SV=1;>tr|A9UJP0|A9UJP0_HUMAN Platelet-derived growth factor subunit B (Fragment) OS=Homo sapiens GN=PDGFB PE=3 SV=1;>sp|P01127-2|PDGFB_HUMAN Isoform 2
Vitelline membrane outer layer protein 1 homolog	1	7.82532			Q7Z5L0	2	2	2	Vitelline membrane outer layer protein 1 homolog	VMO1	>sp|Q7Z5L0|VMO1_HUMAN Vitelline membrane outer layer protein 1 homolog OS=Homo sapiens GN=VMO1 PE=1 SV=1
Calcyphosin	1	7.82031			Q13938;K7EL21;Q13938-3	5;4;3;2	5;4;3;2	5;4;3;2	Calcyphosin	CAPS	>sp|Q13938|CAYP1_HUMAN Calcyphosin OS=Homo sapiens GN=CAPS PE=1 SV=1;>tr|K7EL21|K7EL21_HUMAN Calcyphosin OS=Homo sapiens GN=CAPS PE=4 SV=1;>sp|Q13938-3|CAYP1_HUMAN Isoform 2 of Calcyphosin OS=Homo sapiens GN=CAPS
1-phosphatidylinositol 4,5-bisphosphate phosphodiesterase gamma-2	1	7.81898			P16885	6;1	6;1	6;1	1-phosphatidylinositol 4,5-bisphosphate phosphodiesterase gamma-2	PLCG2	>sp|P16885|PLCG2_HUMAN 1-phosphatidylinositol 4,5-bisphosphate phosphodiesterase gamma-2 OS=Homo sapiens GN=PLCG2 PE=1 SV=4
Mediator of RNA polymerase II transcription subunit 30	1	7.8123			Q96HR3-2;Q96HR3	1;1	1;1	1;1	Mediator of RNA polymerase II transcription subunit 30	MED30	>sp|Q96HR3-2|MED30_HUMAN Isoform 2 of Mediator of RNA polymerase II transcription subunit 30 OS=Homo sapiens GN=MED30;>sp|Q96HR3|MED30_HUMAN Mediator of RNA polymerase II transcription subunit 30 OS=Homo sapiens GN=MED30 PE=1 SV=1
Tumor necrosis factor receptor superfamily member 21	1	7.81053			O75509	1	1	1	Tumor necrosis factor receptor superfamily member 21	TNFRSF21	>sp|O75509|TNR21_HUMAN Tumor necrosis factor receptor superfamily member 21 OS=Homo sapiens GN=TNFRSF21 PE=1 SV=1
Argininosuccinate lyase	1	7.80947			P04424-3;P04424-2;P04424	5;5;5;1	5;5;5;1	5;5;5;1	Argininosuccinate lyase	ASL	>sp|P04424-3|ARLY_HUMAN Isoform 3 of Argininosuccinate lyase OS=Homo sapiens GN=ASL;>sp|P04424-2|ARLY_HUMAN Isoform 2 of Argininosuccinate lyase OS=Homo sapiens GN=ASL;>sp|P04424|ARLY_HUMAN Argininosuccinate lyase OS=Homo sapiens GN=ASL PE=1 SV=4
Isocitrate dehydrogenase [NADP], mitochondrial	1	7.79646			P48735-2;P48735;H0YL11	9;9;5	9;9;5	9;9;5	Isocitrate dehydrogenase [NADP], mitochondrial	IDH2	>sp|P48735-2|IDHP_HUMAN Isoform 2 of Isocitrate dehydrogenase [NADP], mitochondrial OS=Homo sapiens GN=IDH2;>sp|P48735|IDHP_HUMAN Isocitrate dehydrogenase [NADP], mitochondrial OS=Homo sapiens GN=IDH2 PE=1 SV=2;>tr|H0YL11|H0YL11_HUMAN Isocitrate dehydrogen
Adenylate kinase 2, mitochondrial	1	7.79599			F8W1A4;P54819-2;P54819;F8VZG5;F8VY04;P54819-6;P54819-3;P54819-5;G3V213;P54819-4	4;4;4;3;3;3;3;3;2;2;1	4;4;4;3;3;3;3;3;2;2;1	4;4;4;3;3;3;3;3;2;2;1	Adenylate kinase 2, mitochondrial;Adenylate kinase 2, mitochondrial;Adenylate kinase 2, mitochondrial, N-terminally processed	AK2	>tr|F8W1A4|F8W1A4_HUMAN Adenylate kinase 2, mitochondrial OS=Homo sapiens GN=AK2 PE=1 SV=1;>sp|P54819-2|KAD2_HUMAN Isoform 2 of Adenylate kinase 2, mitochondrial OS=Homo sapiens GN=AK2;>sp|P54819|KAD2_HUMAN Adenylate kinase 2, mitochondrial OS=Homo sapiens
Adenylosuccinate lyase	1	7.78423			P30566;P30566-2	6;4	6;4	6;4	Adenylosuccinate lyase	ADSL	>sp|P30566|PUR8_HUMAN Adenylosuccinate lyase OS=Homo sapiens GN=ADSL PE=1 SV=2;>sp|P30566-2|PUR8_HUMAN Isoform 2 of Adenylosuccinate lyase OS=Homo sapiens GN=ADSL
SH3 domain-containing kinase-binding protein 1	1	7.75727			Q96B97;Q5JPT2;Q96B97-3;Q96B97-2;Q5VSN0	6;5;5;5;3;1	6;5;5;5;3;1	6;5;5;5;3;1	SH3 domain-containing kinase-binding protein 1	SH3KBP1	>sp|Q96B97|SH3K1_HUMAN SH3 domain-containing kinase-binding protein 1 OS=Homo sapiens GN=SH3KBP1 PE=1 SV=2;>tr|Q5JPT2|Q5JPT2_HUMAN SH3 domain-containing kinase-binding protein 1 (Fragment) OS=Homo sapiens GN=SH3KBP1 PE=1 SV=1;>sp|Q96B97-3|SH3K1_HUMAN Isofo
Gamma-glutamylcyclotransferase	1	7.75144			M0QZK8;O75223;O75223-3	3;3;2;1;1	3;3;2;1;1	3;3;2;1;1	Gamma-glutamylcyclotransferase	GGCT	>tr|M0QZK8|M0QZK8_HUMAN Gamma-glutamylcyclotransferase OS=Homo sapiens GN=GGCT PE=1 SV=1;>sp|O75223|GGCT_HUMAN Gamma-glutamylcyclotransferase OS=Homo sapiens GN=GGCT PE=1 SV=1;>sp|O75223-3|GGCT_HUMAN Isoform 3 of Gamma-glutamylcyclotransferase OS=Homo sapi
Katanin p60 ATPase-containing subunit A-like 2	1	7.74638			K7EM02;K7EIJ8;Q8IYT4-2;Q8IYT4	1;1;1;1	1;1;1;1	1;1;1;1	Katanin p60 ATPase-containing subunit A-like 2	KATNAL2	>tr|K7EM02|K7EM02_HUMAN Katanin p60 ATPase-containing subunit A-like 2 (Fragment) OS=Homo sapiens GN=KATNAL2 PE=1 SV=1;>tr|K7EIJ8|K7EIJ8_HUMAN Katanin p60 ATPase-containing subunit A-like 2 (Fragment) OS=Homo sapiens GN=KATNAL2 PE=1 SV=1;>sp|Q8IYT4-2|KATL2
Aminopeptidase B	1	7.74347			Q9H4A4;A6NKB8	8;7;1;1	8;7;1;1	8;7;1;1	Aminopeptidase B	RNPEP	>sp|Q9H4A4|AMPB_HUMAN Aminopeptidase B OS=Homo sapiens GN=RNPEP PE=1 SV=2;>tr|A6NKB8|A6NKB8_HUMAN Aminopeptidase B OS=Homo sapiens GN=RNPEP PE=1 SV=1
40S ribosomal protein S21	1	7.7427			Q8WVC2;P63220;Q9BYK2;Q9BYK1	2;2;1;1	2;2;1;1	2;2;1;1	40S ribosomal protein S21	RPS21	>tr|Q8WVC2|Q8WVC2_HUMAN 40S ribosomal protein S21 OS=Homo sapiens GN=RPS21 PE=1 SV=1;>sp|P63220|RS21_HUMAN 40S ribosomal protein S21 OS=Homo sapiens GN=RPS21 PE=1 SV=1;>tr|Q9BYK2|Q9BYK2_HUMAN 40S ribosomal protein S21 OS=Homo sapiens GN=RPS21 PE=1 SV=1;>tr
Enoyl-CoA delta isomerase 1, mitochondrial	1	7.74116			P42126-2;P42126;Q96DC0;H3BS70	4;4;3;2	4;4;3;2	4;4;3;2	Enoyl-CoA delta isomerase 1, mitochondrial	ECI1;DCI	>sp|P42126-2|ECI1_HUMAN Isoform 2 of Enoyl-CoA delta isomerase 1, mitochondrial OS=Homo sapiens GN=ECI1;>sp|P42126|ECI1_HUMAN Enoyl-CoA delta isomerase 1, mitochondrial OS=Homo sapiens GN=ECI1 PE=1 SV=1;>tr|Q96DC0|Q96DC0_HUMAN DCI protein OS=Homo sapiens G
EF-hand calcium-binding domain-containing protein 14	1	7.73353			O75071	3	3	3	EF-hand calcium-binding domain-containing protein 14	EFCAB14	>sp|O75071|EFC14_HUMAN EF-hand calcium-binding domain-containing protein 14 OS=Homo sapiens GN=EFCAB14 PE=2 SV=1
Glutaredoxin-3	1	7.72722			O76003	4	4	4	Glutaredoxin-3	GLRX3	>sp|O76003|GLRX3_HUMAN Glutaredoxin-3 OS=Homo sapiens GN=GLRX3 PE=1 SV=2
DDRGK domain-containing protein 1	1	7.72682			Q96HY6-2;Q96HY6	1;1	1;1	1;1	DDRGK domain-containing protein 1	DDRGK1	>sp|Q96HY6-2|DDRGK_HUMAN Isoform 2 of DDRGK domain-containing protein 1 OS=Homo sapiens GN=DDRGK1;>sp|Q96HY6|DDRGK_HUMAN DDRGK domain-containing protein 1 OS=Homo sapiens GN=DDRGK1 PE=1 SV=2
Fatty acid synthase	1	7.72342			P49327	12	12	12	Fatty acid synthase;[Acyl-carrier-protein] S-acetyltransferase;[Acyl-carrier-protein] S-malonyltransferase;3-oxoacyl-[acyl-carrier-protein] synthase;3-oxoacyl-[acyl-carrier-protein] reductase;3-hydroxyacyl-[acyl-carrier-protein] dehydratase	FASN	>sp|P49327|FAS_HUMAN Fatty acid synthase OS=Homo sapiens GN=FASN PE=1 SV=3
Golgi-associated plant pathogenesis-related protein 1	1	7.72336			Q5VZR0;Q9H4G4	3;3	3;3	3;3	Golgi-associated plant pathogenesis-related protein 1	GLIPR2	>tr|Q5VZR0|Q5VZR0_HUMAN Golgi-associated plant pathogenesis-related protein 1 OS=Homo sapiens GN=GLIPR2 PE=4 SV=1;>sp|Q9H4G4|GAPR1_HUMAN Golgi-associated plant pathogenesis-related protein 1 OS=Homo sapiens GN=GLIPR2 PE=1 SV=3
Glycine--tRNA ligase	1	7.7023			P41250	5;1	5;1	5;1	Glycine--tRNA ligase	GARS	>sp|P41250|SYG_HUMAN Glycine--tRNA ligase OS=Homo sapiens GN=GARS PE=1 SV=3
GTP-binding nuclear protein Ran	1	7.69774			B5MDF5;P62826;J3KQE5;F5H018;H0YFC6	8;8;7;6;4;3	8;8;7;6;4;3	8;8;7;6;4;3	GTP-binding nuclear protein Ran	RAN	>tr|B5MDF5|B5MDF5_HUMAN GTP-binding nuclear protein Ran OS=Homo sapiens GN=RAN PE=1 SV=1;>sp|P62826|RAN_HUMAN GTP-binding nuclear protein Ran OS=Homo sapiens GN=RAN PE=1 SV=3;>tr|J3KQE5|J3KQE5_HUMAN GTP-binding nuclear protein Ran (Fragment) OS=Homo sapien
Protocadherin gamma-C3	1	7.67651			Q9UN70-2;Q9UN70	1;1	1;1	1;1	Protocadherin gamma-C3	PCDHGC3	>sp|Q9UN70-2|PCDGK_HUMAN Isoform 2 of Protocadherin gamma-C3 OS=Homo sapiens GN=PCDHGC3;>sp|Q9UN70|PCDGK_HUMAN Protocadherin gamma-C3 OS=Homo sapiens GN=PCDHGC3 PE=1 SV=1
Unconventional myosin-Vb	1	7.67312			Q9ULV0;Q9ULV0-2	3;2;1;1;1;1	2;2;0;0;0;0	2;2;0;0;0;0	Unconventional myosin-Vb	MYO5B	>sp|Q9ULV0|MYO5B_HUMAN Unconventional myosin-Vb OS=Homo sapiens GN=MYO5B PE=1 SV=3;>sp|Q9ULV0-2|MYO5B_HUMAN Isoform 2 of Unconventional myosin-Vb OS=Homo sapiens GN=MYO5B
Neural cell adhesion molecule L1	1	7.66048			P32004-3;P32004-2;P32004	12;12;12;3;1;1;1	12;12;12;3;1;1;1	11;11;11;3;0;0;0	Neural cell adhesion molecule L1	L1CAM	>sp|P32004-3|L1CAM_HUMAN Isoform 3 of Neural cell adhesion molecule L1 OS=Homo sapiens GN=L1CAM;>sp|P32004-2|L1CAM_HUMAN Isoform 2 of Neural cell adhesion molecule L1 OS=Homo sapiens GN=L1CAM;>sp|P32004|L1CAM_HUMAN Neural cell adhesion molecule L1 OS=Homo
Protein CDV3 homolog	1	7.65974			Q9UKY7-2;Q9UKY7	5;5;2	5;5;2	5;5;2	Protein CDV3 homolog	CDV3	>sp|Q9UKY7-2|CDV3_HUMAN Isoform 2 of Protein CDV3 homolog OS=Homo sapiens GN=CDV3;>sp|Q9UKY7|CDV3_HUMAN Protein CDV3 homolog OS=Homo sapiens GN=CDV3 PE=1 SV=1
Reticulocalbin-2	1	7.65912			H0YL43;Q14257;Q14257-2	2;2;2	2;2;2	2;2;2	Reticulocalbin-2	RCN2	>tr|H0YL43|H0YL43_HUMAN Reticulocalbin-2 (Fragment) OS=Homo sapiens GN=RCN2 PE=1 SV=1;>sp|Q14257|RCN2_HUMAN Reticulocalbin-2 OS=Homo sapiens GN=RCN2 PE=1 SV=1;>sp|Q14257-2|RCN2_HUMAN Isoform 2 of Reticulocalbin-2 OS=Homo sapiens GN=RCN2
Alpha-endosulfine	1	7.65862			A6NMQ3;Q5T5H1;O43768-2;O43768;O43768-9;O43768-3;O43768-4;O43768-8;O43768-6;O43768-5;O43768-7	4;4;4;4;4;4;4;3;2;2;2;1;1	4;4;4;4;4;4;4;3;2;2;2;1;1	3;3;3;3;3;3;3;3;1;1;1;0;0	Alpha-endosulfine	ENSA	>tr|A6NMQ3|A6NMQ3_HUMAN Alpha-endosulfine OS=Homo sapiens GN=ENSA PE=1 SV=2;>tr|Q5T5H1|Q5T5H1_HUMAN Alpha-endosulfine OS=Homo sapiens GN=ENSA PE=1 SV=1;>sp|O43768-2|ENSA_HUMAN Isoform 2 of Alpha-endosulfine OS=Homo sapiens GN=ENSA;>sp|O43768|ENSA_HUMAN Alp
Catenin beta-1	1	7.65774			B4DGU4;P35222	4;4	4;4	4;4	Catenin beta-1	CTNNB1	>tr|B4DGU4|B4DGU4_HUMAN Catenin beta-1 OS=Homo sapiens GN=CTNNB1 PE=1 SV=1;>sp|P35222|CTNB1_HUMAN Catenin beta-1 OS=Homo sapiens GN=CTNNB1 PE=1 SV=1
Splicing factor 3A subunit 1	1	7.65505			Q15459-2;Q15459	4;4	4;4	4;4	Splicing factor 3A subunit 1	SF3A1	>sp|Q15459-2|SF3A1_HUMAN Isoform 2 of Splicing factor 3A subunit 1 OS=Homo sapiens GN=SF3A1;>sp|Q15459|SF3A1_HUMAN Splicing factor 3A subunit 1 OS=Homo sapiens GN=SF3A1 PE=1 SV=1
Ubiquitin-associated domain-containing protein 1	1	7.6544			Q9BSL1	11	11	11	Ubiquitin-associated domain-containing protein 1	UBAC1	>sp|Q9BSL1|UBAC1_HUMAN Ubiquitin-associated domain-containing protein 1 OS=Homo sapiens GN=UBAC1 PE=1 SV=1
Bifunctional ATP-dependent dihydroxyacetone kinase/FAD-AMP lyase	1	7.6537			Q3LXA3;H0YCY6	7;4;3	7;4;3	7;4;3	Bifunctional ATP-dependent dihydroxyacetone kinase/FAD-AMP lyase (cyclizing);ATP-dependent dihydroxyacetone kinase;FAD-AMP lyase (cyclizing)	DAK	>sp|Q3LXA3|DHAK_HUMAN Bifunctional ATP-dependent dihydroxyacetone kinase/FAD-AMP lyase (cyclizing) OS=Homo sapiens GN=DAK PE=1 SV=2;>tr|H0YCY6|H0YCY6_HUMAN FAD-AMP lyase (cyclizing) (Fragment) OS=Homo sapiens GN=DAK PE=1 SV=1
Ubiquitin-like modifier-activating enzyme 6	1	7.64557			A0AVT1;A0AVT1-2	3;2;1;1	3;2;1;1	3;2;1;1	Ubiquitin-like modifier-activating enzyme 6	UBA6	>sp|A0AVT1|UBA6_HUMAN Ubiquitin-like modifier-activating enzyme 6 OS=Homo sapiens GN=UBA6 PE=1 SV=1;>sp|A0AVT1-2|UBA6_HUMAN Isoform 2 of Ubiquitin-like modifier-activating enzyme 6 OS=Homo sapiens GN=UBA6
Alanine--tRNA ligase, cytoplasmic	1	7.64493			P49588	8;1	8;1	8;1	Alanine--tRNA ligase, cytoplasmic	AARS	>sp|P49588|SYAC_HUMAN Alanine--tRNA ligase, cytoplasmic OS=Homo sapiens GN=AARS PE=1 SV=2
Exportin-1	1	7.64143			O14980	5;1;1;1;1;1;1	5;1;1;1;1;1;1	5;1;1;1;1;1;1	Exportin-1	XPO1	>sp|O14980|XPO1_HUMAN Exportin-1 OS=Homo sapiens GN=XPO1 PE=1 SV=1
Homer protein homolog 1	1	7.63864			Q86YM6;Q86YM7-2;Q86YM7	5;5;5	5;5;5	4;4;4	Homer protein homolog 1	HOMER1	>tr|Q86YM6|Q86YM6_HUMAN HOMER1F OS=Homo sapiens GN=HOMER1 PE=1 SV=1;>sp|Q86YM7-2|HOME1_HUMAN Isoform 2 of Homer protein homolog 1 OS=Homo sapiens GN=HOMER1;>sp|Q86YM7|HOME1_HUMAN Homer protein homolog 1 OS=Homo sapiens GN=HOMER1 PE=1 SV=2
EGF-containing fibulin-like extracellular matrix protein 1	1	7.63726			Q12805-5;Q12805-2;Q12805-4;Q12805-3;Q12805	3;3;3;3;3	3;3;3;3;3	3;3;3;3;3	EGF-containing fibulin-like extracellular matrix protein 1	EFEMP1	>sp|Q12805-5|FBLN3_HUMAN Isoform 5 of EGF-containing fibulin-like extracellular matrix protein 1 OS=Homo sapiens GN=EFEMP1;>sp|Q12805-2|FBLN3_HUMAN Isoform 2 of EGF-containing fibulin-like extracellular matrix protein 1 OS=Homo sapiens GN=EFEMP1;>sp|Q12805
Erythrocyte band 7 integral membrane protein	1	7.6345			B4E2V5;P27105	15;15;4	15;15;4	15;15;4	Erythrocyte band 7 integral membrane protein	STOM	>tr|B4E2V5|B4E2V5_HUMAN Erythrocyte band 7 integral membrane protein OS=Homo sapiens GN=STOM PE=1 SV=1;>sp|P27105|STOM_HUMAN Erythrocyte band 7 integral membrane protein OS=Homo sapiens GN=STOM PE=1 SV=3
S-methyl-5-thioadenosine phosphorylase	1	7.63039			B4DUC8;Q13126-4;Q13126;Q13126-3;Q13126-2;F8WES2;F2Z2F3;J3QSB7;Q13126-7;Q13126-6;Q13126-5	2;2;2;2;2;1;1;1;1;1;1	2;2;2;2;2;1;1;1;1;1;1	2;2;2;2;2;1;1;1;1;1;1	S-methyl-5-thioadenosine phosphorylase;Purine nucleoside phosphorylase	MTAP	>tr|B4DUC8|B4DUC8_HUMAN S-methyl-5-thioadenosine phosphorylase OS=Homo sapiens GN=MTAP PE=1 SV=1;>sp|Q13126-4|MTAP_HUMAN Isoform 4 of S-methyl-5-thioadenosine phosphorylase OS=Homo sapiens GN=MTAP;>sp|Q13126|MTAP_HUMAN S-methyl-5-thioadenosine phosphory
Adipocyte enhancer-binding protein 1	1	7.62343			Q8IUX7;Q8IUX7-2	11;8;2;1;1;1	11;8;2;1;1;1	11;8;2;1;1;1	Adipocyte enhancer-binding protein 1	AEBP1	>sp|Q8IUX7|AEBP1_HUMAN Adipocyte enhancer-binding protein 1 OS=Homo sapiens GN=AEBP1 PE=1 SV=1;>sp|Q8IUX7-2|AEBP1_HUMAN Isoform 2 of Adipocyte enhancer-binding protein 1 OS=Homo sapiens GN=AEBP1
Putative GTP cyclohydrolase 1 type 2 NIF3L1	1	7.61905			Q9GZT8-2;Q9GZT8	3;3;1;1	3;3;1;1	3;3;1;1	Putative GTP cyclohydrolase 1 type 2 NIF3L1	NIF3L1	>sp|Q9GZT8-2|GTPC1_HUMAN Isoform 2 of Putative GTP cyclohydrolase 1 type 2 NIF3L1 OS=Homo sapiens GN=NIF3L1;>sp|Q9GZT8|GTPC1_HUMAN Putative GTP cyclohydrolase 1 type 2 NIF3L1 OS=Homo sapiens GN=NIF3L1 PE=1 SV=2
Ig heavy chain V-III region ZAP	1	7.61625			P01778	1	1	1	Ig heavy chain V-III region ZAP		>sp|P01778|HV317_HUMAN Ig heavy chain V-III region ZAP OS=Homo sapiens PE=1 SV=1
Putative heat shock protein HSP 90-beta 4	1	7.60185			Q58FF6	6	1	1	Putative heat shock protein HSP 90-beta 4	HSP90AB4P	>sp|Q58FF6|H90B4_HUMAN Putative heat shock protein HSP 90-beta 4 OS=Homo sapiens GN=HSP90AB4P PE=5 SV=1
Eosinophil granule major basic protein	1	7.59939			P13727-2;P13727	1;1	1;1	1;1	Bone marrow proteoglycan;Eosinophil granule major basic protein	PRG2	>sp|P13727-2|PRG2_HUMAN Isoform 2 of Bone marrow proteoglycan OS=Homo sapiens GN=PRG2;>sp|P13727|PRG2_HUMAN Bone marrow proteoglycan OS=Homo sapiens GN=PRG2 PE=1 SV=2
UMP-CMP kinase	1	7.59573			P30085;Q5T0D2	7;6;2	7;6;2	7;6;2	UMP-CMP kinase	CMPK1	>sp|P30085|KCY_HUMAN UMP-CMP kinase OS=Homo sapiens GN=CMPK1 PE=1 SV=3;>tr|Q5T0D2|Q5T0D2_HUMAN UMP-CMP kinase OS=Homo sapiens GN=CMPK1 PE=1 SV=1
Carcinoembryonic antigen-related cell adhesion molecule 6	1	7.5931			P40199	6;2	5;1	4;1	Carcinoembryonic antigen-related cell adhesion molecule 6	CEACAM6	>sp|P40199|CEAM6_HUMAN Carcinoembryonic antigen-related cell adhesion molecule 6 OS=Homo sapiens GN=CEACAM6 PE=1 SV=3
Neural proliferation differentiation and control protein 1	1	7.59024			Q5SPY9;Q9NQX5	1;1	1;1	1;1	Neural proliferation differentiation and control protein 1	NPDC1	>tr|Q5SPY9|Q5SPY9_HUMAN Neural proliferation differentiation and control protein 1 OS=Homo sapiens GN=NPDC1 PE=1 SV=1;>sp|Q9NQX5|NPDC1_HUMAN Neural proliferation differentiation and control protein 1 OS=Homo sapiens GN=NPDC1 PE=1 SV=2
Ankyrin-2	1	7.59007			I6L894	20;9;8;5	1;1;1;1	1;1;1;1	Ankyrin-2	ANK2	>tr|I6L894|I6L894_HUMAN Ankyrin-2 OS=Homo sapiens GN=ANK2 PE=1 SV=1
14 kDa phosphohistidine phosphatase	1	7.58982			Q9NRX4-2;Q9NRX4	1;1	1;1	1;1	14 kDa phosphohistidine phosphatase	PHPT1	>sp|Q9NRX4-2|PHP14_HUMAN Isoform 2 of 14 kDa phosphohistidine phosphatase OS=Homo sapiens GN=PHPT1;>sp|Q9NRX4|PHP14_HUMAN 14 kDa phosphohistidine phosphatase OS=Homo sapiens GN=PHPT1 PE=1 SV=1
Mannosyl-oligosaccharide 1,2-alpha-mannosidase IA	1	7.58714			P33908;P33908-2	4;3	4;3	4;3	Mannosyl-oligosaccharide 1,2-alpha-mannosidase IA	MAN1A1	>sp|P33908|MA1A1_HUMAN Mannosyl-oligosaccharide 1,2-alpha-mannosidase IA OS=Homo sapiens GN=MAN1A1 PE=1 SV=3;>sp|P33908-2|MA1A1_HUMAN Isoform 2 of Mannosyl-oligosaccharide 1,2-alpha-mannosidase IA OS=Homo sapiens GN=MAN1A1
Transcription factor BTF3 homolog 4	1	7.58536			E9PL10;Q96K17;Q96K17-2	3;3;2	3;3;2	3;3;2	Transcription factor BTF3 homolog 4	BTF3L4	>tr|E9PL10|E9PL10_HUMAN Transcription factor BTF3 homolog 4 OS=Homo sapiens GN=BTF3L4 PE=1 SV=1;>sp|Q96K17|BT3L4_HUMAN Transcription factor BTF3 homolog 4 OS=Homo sapiens GN=BTF3L4 PE=1 SV=1;>sp|Q96K17-2|BT3L4_HUMAN Isoform 2 of Transcription factor BTF3 h
Protein TFG	1	7.58209			C9JTY3;C9JUE0;C9JJP5;Q92734-2;Q92734	1;1;1;1;1	1;1;1;1;1	1;1;1;1;1	Protein TFG	TFG	>tr|C9JTY3|C9JTY3_HUMAN Protein TFG (Fragment) OS=Homo sapiens GN=TFG PE=1 SV=1;>tr|C9JUE0|C9JUE0_HUMAN Protein TFG (Fragment) OS=Homo sapiens GN=TFG PE=1 SV=1;>tr|C9JJP5|C9JJP5_HUMAN Protein TFG (Fragment) OS=Homo sapiens GN=TFG PE=1 SV=1;>sp|Q92734-2|TFG
Thioredoxin-dependent peroxide reductase, mitochondrial	1	7.5797			P30048-2;P30048	5;5	5;5	5;5	Thioredoxin-dependent peroxide reductase, mitochondrial	PRDX3	>sp|P30048-2|PRDX3_HUMAN Isoform 2 of Thioredoxin-dependent peroxide reductase, mitochondrial OS=Homo sapiens GN=PRDX3;>sp|P30048|PRDX3_HUMAN Thioredoxin-dependent peroxide reductase, mitochondrial OS=Homo sapiens GN=PRDX3 PE=1 SV=3
Dematin	1	7.57519			Q08495-2;Q08495;E5RJ56;Q08495-3;E5RIG5;E5RGQ0;B4DI75;E5RFK4;E5RGQ7;E5RJC0	12;12;10;10;9;9;9;7;6;6;5;2	12;12;10;10;9;9;9;7;6;6;5;2	12;12;10;10;9;9;9;7;6;6;5;2	Dematin	DMTN	>sp|Q08495-2|DEMA_HUMAN Isoform 2 of Dematin OS=Homo sapiens GN=DMTN;>sp|Q08495|DEMA_HUMAN Dematin OS=Homo sapiens GN=DMTN PE=1 SV=3;>tr|E5RJ56|E5RJ56_HUMAN Dematin OS=Homo sapiens GN=DMTN PE=1 SV=1;>sp|Q08495-3|DEMA_HUMAN Isoform 3 of Dematin OS=Homo sapi
Vitamin K-dependent protein C	1	7.56671			E7END6;P04070;P04070-2	3;3;3;1;1;1	3;3;3;1;1;1	3;3;3;1;1;1	Vitamin K-dependent protein C;Vitamin K-dependent protein C light chain;Vitamin K-dependent protein C heavy chain;Activation peptide	PROC	>tr|E7END6|E7END6_HUMAN Vitamin K-dependent protein C heavy chain OS=Homo sapiens GN=PROC PE=3 SV=1;>sp|P04070|PROC_HUMAN Vitamin K-dependent protein C OS=Homo sapiens GN=PROC PE=1 SV=1;>sp|P04070-2|PROC_HUMAN Isoform 2 of Vitamin K-dependent protein C OS=
Serglycin	1	7.56053			P10124	2	2	2	Serglycin	SRGN	>sp|P10124|SRGN_HUMAN Serglycin OS=Homo sapiens GN=SRGN PE=1 SV=3
T-complex protein 1 subunit gamma	1	7.55883			B4DUR8;P49368;P49368-2	11;11;10;3;3;3;2;2;1	11;11;10;3;3;3;2;2;1	11;11;10;3;3;3;2;2;1	T-complex protein 1 subunit gamma	CCT3	>tr|B4DUR8|B4DUR8_HUMAN T-complex protein 1 subunit gamma OS=Homo sapiens GN=CCT3 PE=1 SV=1;>sp|P49368|TCPG_HUMAN T-complex protein 1 subunit gamma OS=Homo sapiens GN=CCT3 PE=1 SV=4;>sp|P49368-2|TCPG_HUMAN Isoform 2 of T-complex protein 1 subunit gamma OS=
Beta-glucuronidase	1	7.55214			P08236-3;P08236-2;P08236;F8WBK6;F2Z3L6	4;4;4;2;2	4;4;4;2;2	4;4;4;2;2	Beta-glucuronidase	GUSB	>sp|P08236-3|BGLR_HUMAN Isoform 3 of Beta-glucuronidase OS=Homo sapiens GN=GUSB;>sp|P08236-2|BGLR_HUMAN Isoform 2 of Beta-glucuronidase OS=Homo sapiens GN=GUSB;>sp|P08236|BGLR_HUMAN Beta-glucuronidase OS=Homo sapiens GN=GUSB PE=1 SV=2;>tr|F8WBK6|F8WBK6_HUM
Neurexin-1-beta	1	7.54578			H7BYC7;H0Y568;E7ETA5;F8WB18;F5GYC7;E7ERL8;P58400;Q9ULB1;Q9ULB1-2;Q9ULB1-3	2;2;2;2;2;2;2;2;2;2	2;2;2;2;2;2;2;2;2;2	2;2;2;2;2;2;2;2;2;2	Neurexin-1-beta;Neurexin-1	NRXN1	>tr|H7BYC7|H7BYC7_HUMAN Neurexin-1-beta (Fragment) OS=Homo sapiens GN=NRXN1 PE=4 SV=1;>tr|H0Y568|H0Y568_HUMAN Neurexin-1-beta (Fragment) OS=Homo sapiens GN=NRXN1 PE=4 SV=1;>tr|E7ETA5|E7ETA5_HUMAN Neurexin-1-beta OS=Homo sapiens GN=NRXN1 PE=4 SV=1;>tr|F8WB1
cAMP-dependent protein kinase type II-alpha regulatory subunit	1	7.54544			Q9BUB1;P13861;H7C1L0	6;6;3;2;1;1	6;6;3;2;1;1	5;5;2;2;1;1	cAMP-dependent protein kinase type II-alpha regulatory subunit	PRKAR2A	>tr|Q9BUB1|Q9BUB1_HUMAN PRKAR2A protein OS=Homo sapiens GN=PRKAR2A PE=1 SV=1;>sp|P13861|KAP2_HUMAN cAMP-dependent protein kinase type II-alpha regulatory subunit OS=Homo sapiens GN=PRKAR2A PE=1 SV=2;>tr|H7C1L0|H7C1L0_HUMAN cAMP-dependent protein kinase typ
ADP-ribosylation factor 1/3	1	7.54047			P84077;P61204;B7ZB63;F5H423	6;6;5;5;2;1	6;6;5;5;2;1	4;4;3;3;1;1	ADP-ribosylation factor 1;ADP-ribosylation factor 3	ARF1;ARF3	>sp|P84077|ARF1_HUMAN ADP-ribosylation factor 1 OS=Homo sapiens GN=ARF1 PE=1 SV=2;>sp|P61204|ARF3_HUMAN ADP-ribosylation factor 3 OS=Homo sapiens GN=ARF3 PE=1 SV=2;>tr|B7ZB63|B7ZB63_HUMAN ADP-ribosylation factor 3 OS=Homo sapiens GN=ARF3 PE=2 SV=1;>tr|F5H4
ATP synthase subunit alpha, mitochondrial	1	7.53457			P25705;P25705-2;P25705-3;K7ERX7;K7EK77;K7EQH4;K7EJP1	14;13;11;9;8;7;7;2;2	14;13;11;9;8;7;7;2;2	14;13;11;9;8;7;7;2;2	ATP synthase subunit alpha, mitochondrial	ATP5A1	>sp|P25705|ATPA_HUMAN ATP synthase subunit alpha, mitochondrial OS=Homo sapiens GN=ATP5A1 PE=1 SV=1;>sp|P25705-2|ATPA_HUMAN Isoform 2 of ATP synthase subunit alpha, mitochondrial OS=Homo sapiens GN=ATP5A1;>sp|P25705-3|ATPA_HUMAN Isoform 3 of ATP synthase s
Procollagen C-endopeptidase enhancer 1	1	7.53436			Q15113	4	4	4	Procollagen C-endopeptidase enhancer 1	PCOLCE	>sp|Q15113|PCOC1_HUMAN Procollagen C-endopeptidase enhancer 1 OS=Homo sapiens GN=PCOLCE PE=1 SV=2
Alpha/beta hydrolase domain-containing protein 14B	1	7.53279			Q96IU4;B4DQI4;F8W9U3;Q96IU4-2	2;1;1;1	2;1;1;1	2;1;1;1	Alpha/beta hydrolase domain-containing protein 14B	ABHD14B	>sp|Q96IU4|ABHEB_HUMAN Alpha/beta hydrolase domain-containing protein 14B OS=Homo sapiens GN=ABHD14B PE=1 SV=1;>tr|B4DQI4|B4DQI4_HUMAN Alpha/beta hydrolase domain-containing protein 14B OS=Homo sapiens GN=ABHD14B PE=1 SV=1;>tr|F8W9U3|F8W9U3_HUMAN Alpha/bet
Seizure protein 6 homolog	1	7.52738			Q53EL9-3;Q53EL9;C9JFF1;H0YF95;Q53EL9-4;Q53EL9-2	2;2;1;1;1;1	2;2;1;1;1;1	2;2;1;1;1;1	Seizure protein 6 homolog	SEZ6	>sp|Q53EL9-3|SEZ6_HUMAN Isoform 3 of Seizure protein 6 homolog OS=Homo sapiens GN=SEZ6;>sp|Q53EL9|SEZ6_HUMAN Seizure protein 6 homolog OS=Homo sapiens GN=SEZ6 PE=1 SV=2;>tr|C9JFF1|C9JFF1_HUMAN Seizure protein 6 homolog OS=Homo sapiens GN=SEZ6 PE=4 SV=1;>tr
Kinesin-like protein KIF2A	1	7.52044			O00139-2;O00139-1;O00139-5;O00139;O00139-4	2;2;2;2;2	2;2;2;2;2	2;2;2;2;2	Kinesin-like protein KIF2A	KIF2A	>sp|O00139-2|KIF2A_HUMAN Isoform 2 of Kinesin-like protein KIF2A OS=Homo sapiens GN=KIF2A;>sp|O00139-1|KIF2A_HUMAN Isoform 1 of Kinesin-like protein KIF2A OS=Homo sapiens GN=KIF2A;>sp|O00139-5|KIF2A_HUMAN Isoform 5 of Kinesin-like protein KIF2A OS=Homo sap
Eukaryotic translation initiation factor 1b	1	7.51863			K7EM18;P41567;O60739	1;1;1	1;1;1	1;1;1	Eukaryotic translation initiation factor 1;Eukaryotic translation initiation factor 1b	EIF1;EIF1B	>tr|K7EM18|K7EM18_HUMAN Eukaryotic translation initiation factor 1 OS=Homo sapiens GN=EIF1 PE=1 SV=1;>sp|P41567|EIF1_HUMAN Eukaryotic translation initiation factor 1 OS=Homo sapiens GN=EIF1 PE=1 SV=1;>sp|O60739|EIF1B_HUMAN Eukaryotic translation initiation
A-kinase anchor protein 9	1	7.51536			Q99996-5;Q99996-3;Q99996-2;Q99996;Q99996-6;H7BYL6	3;3;3;3;3;2;1	3;3;3;3;3;2;1	3;3;3;3;3;2;1	A-kinase anchor protein 9	AKAP9	>sp|Q99996-5|AKAP9_HUMAN Isoform 5 of A-kinase anchor protein 9 OS=Homo sapiens GN=AKAP9;>sp|Q99996-3|AKAP9_HUMAN Isoform 3 of A-kinase anchor protein 9 OS=Homo sapiens GN=AKAP9;>sp|Q99996-2|AKAP9_HUMAN Isoform 2 of A-kinase anchor protein 9 OS=Homo sapien
Proteasome subunit beta type-8	1	7.51256			Q5JNW7;P28062-2;P28062	5;5;5	5;5;5	5;5;5	Proteasome subunit beta type-8	PSMB8	>tr|Q5JNW7|Q5JNW7_HUMAN Proteasome subunit beta type-8 OS=Homo sapiens GN=PSMB8 PE=1 SV=1;>sp|P28062-2|PSB8_HUMAN Isoform 2 of Proteasome subunit beta type-8 OS=Homo sapiens GN=PSMB8;>sp|P28062|PSB8_HUMAN Proteasome subunit beta type-8 OS=Homo sapiens GN=P
Semaphorin-7A	1	7.50931			O75326-2;O75326;F5GYX3	5;5;3;1	5;5;3;1	5;5;3;1	Semaphorin-7A	SEMA7A	>sp|O75326-2|SEM7A_HUMAN Isoform 2 of Semaphorin-7A OS=Homo sapiens GN=SEMA7A;>sp|O75326|SEM7A_HUMAN Semaphorin-7A OS=Homo sapiens GN=SEMA7A PE=1 SV=1;>tr|F5GYX3|F5GYX3_HUMAN Semaphorin-7A OS=Homo sapiens GN=SEMA7A PE=4 SV=1
Proline--tRNA ligase	1	7.5044			P07814	7;3	7;3	7;3	Bifunctional glutamate/proline--tRNA ligase;Glutamate--tRNA ligase;Proline--tRNA ligase	EPRS	>sp|P07814|SYEP_HUMAN Bifunctional glutamate/proline--tRNA ligase OS=Homo sapiens GN=EPRS PE=1 SV=5
Disintegrin and metalloproteinase domain-containing protein 28	1	7.50051			E5RGY1;Q9UKQ2-2;Q9UKQ2	2;2;2	2;2;2	2;2;2	Disintegrin and metalloproteinase domain-containing protein 28	ADAM28	>tr|E5RGY1|E5RGY1_HUMAN Disintegrin and metalloproteinase domain-containing protein 28 OS=Homo sapiens GN=ADAM28 PE=4 SV=1;>sp|Q9UKQ2-2|ADA28_HUMAN Isoform 2 of Disintegrin and metalloproteinase domain-containing protein 28 OS=Homo sapiens GN=ADAM28;>sp|Q9
Calcyclin-binding protein	1	7.49553			B2ZWH1;Q9HB71-2;Q9HB71	1;1;1	1;1;1	1;1;1	Calcyclin-binding protein	CACYBP	>tr|B2ZWH1|B2ZWH1_HUMAN Calcyclin-binding protein (Fragment) OS=Homo sapiens GN=CACYBP PE=1 SV=1;>sp|Q9HB71-2|CYBP_HUMAN Isoform 2 of Calcyclin-binding protein OS=Homo sapiens GN=CACYBP;>sp|Q9HB71|CYBP_HUMAN Calcyclin-binding protein OS=Homo sapiens GN=CAC
Peptidyl-prolyl cis-trans isomerase FKBP4	1	7.49435			Q02790	3;1	3;1	3;1	Peptidyl-prolyl cis-trans isomerase FKBP4;Peptidyl-prolyl cis-trans isomerase FKBP4, N-terminally processed	FKBP4	>sp|Q02790|FKBP4_HUMAN Peptidyl-prolyl cis-trans isomerase FKBP4 OS=Homo sapiens GN=FKBP4 PE=1 SV=3
Protein canopy homolog 2	1	7.49231			F8W031;F8VXJ7;Q9Y2B0;F8W1K5;F8VP03	6;5;5;3;3;2;2;2;1;1;1;1;1	6;5;5;3;3;2;2;2;1;1;1;1;1	5;5;5;3;2;2;2;2;0;1;0;0;0	Protein canopy homolog 2	CNPY2	>tr|F8W031|F8W031_HUMAN Uncharacterized protein (Fragment) OS=Homo sapiens PE=4 SV=1;>tr|F8VXJ7|F8VXJ7_HUMAN Protein canopy homolog 2 (Fragment) OS=Homo sapiens GN=CNPY2 PE=4 SV=1;>sp|Q9Y2B0|CNPY2_HUMAN Protein canopy homolog 2 OS=Homo sapiens GN=CNPY2 PE=
Pirin	1	7.49034			O00625	4	4	4	Pirin	PIR	>sp|O00625|PIR_HUMAN Pirin OS=Homo sapiens GN=PIR PE=1 SV=1
Complement C1q tumor necrosis factor-related protein 5	1	7.49028			Q9BXJ0	1	1	1	Complement C1q tumor necrosis factor-related protein 5	C1QTNF5	>sp|Q9BXJ0|C1QT5_HUMAN Complement C1q tumor necrosis factor-related protein 5 OS=Homo sapiens GN=C1QTNF5 PE=1 SV=1
Phosphatidylinositol transfer protein alpha isoform	1	7.48952			I3L471;I3L4U7;F5GWE5;Q00169;I3L3W1;I3L2X8;I3L4C0;I3L459;I3L4H1	2;2;2;2;1;1;1;1;1	2;2;2;2;1;1;1;1;1	2;2;2;2;1;1;1;1;1	Phosphatidylinositol transfer protein alpha isoform	PITPNA	>tr|I3L471|I3L471_HUMAN Phosphatidylinositol transfer protein alpha isoform OS=Homo sapiens GN=PITPNA PE=1 SV=1;>tr|I3L4U7|I3L4U7_HUMAN Phosphatidylinositol transfer protein alpha isoform (Fragment) OS=Homo sapiens GN=PITPNA PE=1 SV=1;>tr|F5GWE5|F5GWE5_HUM
Ubiquitin-conjugating enzyme E2 variant 1	1	7.48896			G3V2F7;Q13404;Q13404-7;Q13404-2;Q13404-1;Q13404-8;E5RIF1;D6RG00;Q13404-6	4;4;4;4;4;3;2;2;2	4;4;4;4;4;3;2;2;2	1;1;1;1;1;0;0;0;1	Ubiquitin-conjugating enzyme E2 variant 1	UBE2V1;UBE2V2	>tr|G3V2F7|G3V2F7_HUMAN HCG2044781 OS=Homo sapiens GN=UBE2V1 PE=4 SV=1;>sp|Q13404|UB2V1_HUMAN Ubiquitin-conjugating enzyme E2 variant 1 OS=Homo sapiens GN=UBE2V1 PE=1 SV=2;>sp|Q13404-7|UB2V1_HUMAN Isoform 5 of Ubiquitin-conjugating enzyme E2 variant 1 OS=H
Collagen alpha-2(V) chain	1	7.48569			P05997	3	3	3	Collagen alpha-2(V) chain	COL5A2	>sp|P05997|CO5A2_HUMAN Collagen alpha-2(V) chain OS=Homo sapiens GN=COL5A2 PE=1 SV=3
S-formylglutathione hydrolase	1	7.48467			H7BZT7;X6RA14;P10768;U3KQT1	4;4;4;2	4;4;4;2	4;4;4;2	S-formylglutathione hydrolase	ESD	>tr|H7BZT7|H7BZT7_HUMAN S-formylglutathione hydrolase (Fragment) OS=Homo sapiens GN=ESD PE=1 SV=1;>tr|X6RA14|X6RA14_HUMAN S-formylglutathione hydrolase OS=Homo sapiens GN=ESD PE=1 SV=1;>sp|P10768|ESTD_HUMAN S-formylglutathione hydrolase OS=Homo sapiens GN=
Polyadenylate-binding protein 2	1	7.48084			Q86U42-2;Q86U42;H0YJH9;B4DEH8;G3V4T2;Q92843-2	2;2;1;1;1;1	2;2;1;1;1;1	2;2;1;1;1;1	Polyadenylate-binding protein 2	PABPN1	>sp|Q86U42-2|PABP2_HUMAN Isoform 2 of Polyadenylate-binding protein 2 OS=Homo sapiens GN=PABPN1;>sp|Q86U42|PABP2_HUMAN Polyadenylate-binding protein 2 OS=Homo sapiens GN=PABPN1 PE=1 SV=3;>tr|H0YJH9|H0YJH9_HUMAN Polyadenylate-binding protein 2 (Fragment) OS
Leukocyte immunoglobulin-like receptor subfamily A member 2	1	7.48073			A8MZH0;Q8N149-2;Q8N149;E9PDF4	2;2;2;1	2;2;2;1	2;2;2;1	Leukocyte immunoglobulin-like receptor subfamily A member 2	LILRA2	>tr|A8MZH0|A8MZH0_HUMAN Leukocyte immunoglobulin-like receptor subfamily A member 2 OS=Homo sapiens GN=LILRA2 PE=4 SV=1;>sp|Q8N149-2|LIRA2_HUMAN Isoform 2 of Leukocyte immunoglobulin-like receptor subfamily A member 2 OS=Homo sapiens GN=LILRA2;>sp|Q8N149|L
Asparagine--tRNA ligase, cytoplasmic	1	7.47249			O43776	3	3	3	Asparagine--tRNA ligase, cytoplasmic	NARS	>sp|O43776|SYNC_HUMAN Asparagine--tRNA ligase, cytoplasmic OS=Homo sapiens GN=NARS PE=1 SV=1
Gamma-glutamyl hydrolase	1	7.47236			Q92820	8	8	8	Gamma-glutamyl hydrolase	GGH	>sp|Q92820|GGH_HUMAN Gamma-glutamyl hydrolase OS=Homo sapiens GN=GGH PE=1 SV=2
CD99 antigen	1	7.47048			A8MQT7;H7C2F2;P14209-2;P14209;P14209-3	2;2;2;2;1	2;2;2;2;1	2;2;2;2;1	CD99 antigen	CD99	>tr|A8MQT7|A8MQT7_HUMAN CD99 antigen OS=Homo sapiens GN=CD99 PE=4 SV=1;>tr|H7C2F2|H7C2F2_HUMAN CD99 antigen (Fragment) OS=Homo sapiens GN=CD99 PE=4 SV=1;>sp|P14209-2|CD99_HUMAN Isoform II of CD99 antigen OS=Homo sapiens GN=CD99;>sp|P14209|CD99_HUMAN CD99 a
ADAM DEC1	1	7.47			O15204-2;O15204	1;1	1;1	1;1	ADAM DEC1	ADAMDEC1	>sp|O15204-2|ADEC1_HUMAN Isoform 2 of ADAM DEC1 OS=Homo sapiens GN=ADAMDEC1;>sp|O15204|ADEC1_HUMAN ADAM DEC1 OS=Homo sapiens GN=ADAMDEC1 PE=1 SV=2
Rab GTPase-binding effector protein 1	1	7.46648			F5H355;Q15276;K7ENJ9;Q15276-2	2;2;1;1	2;2;1;1	2;2;1;1	Rab GTPase-binding effector protein 1	RABEP1	>tr|F5H355|F5H355_HUMAN Rab GTPase-binding effector protein 1 OS=Homo sapiens GN=RABEP1 PE=1 SV=1;>sp|Q15276|RABE1_HUMAN Rab GTPase-binding effector protein 1 OS=Homo sapiens GN=RABEP1 PE=1 SV=2;>tr|K7ENJ9|K7ENJ9_HUMAN Rab GTPase-binding effector protein 1
TGF-beta receptor type-2	1	7.46184			P37173;P37173-2	1;1	1;1	1;1	TGF-beta receptor type-2	TGFBR2	>sp|P37173|TGFR2_HUMAN TGF-beta receptor type-2 OS=Homo sapiens GN=TGFBR2 PE=1 SV=2;>sp|P37173-2|TGFR2_HUMAN Isoform 2 of TGF-beta receptor type-2 OS=Homo sapiens GN=TGFBR2
Lupus La protein	1	7.46054			P05455	5;2;2;1	5;2;2;1	5;2;2;1	Lupus La protein	SSB	>sp|P05455|LA_HUMAN Lupus La protein OS=Homo sapiens GN=SSB PE=1 SV=2
Chitinase-3-like protein 2	1	7.45852			H0YE91;Q15782-5;Q15782-6;Q15782;H0YEJ1;E9PRL9;E9PII8;E9PPX4;E9PIX1;E9PR52	4;4;4;4;2;2;2;2;2;2;1	4;4;4;4;2;2;2;2;2;2;1	4;4;4;4;2;2;2;2;2;2;1	Chitinase-3-like protein 2	CHI3L2	>tr|H0YE91|H0YE91_HUMAN Chitinase-3-like protein 2 (Fragment) OS=Homo sapiens GN=CHI3L2 PE=3 SV=1;>sp|Q15782-5|CH3L2_HUMAN Isoform 2 of Chitinase-3-like protein 2 OS=Homo sapiens GN=CHI3L2;>sp|Q15782-6|CH3L2_HUMAN Isoform 3 of Chitinase-3-like protein 2 OS
Trypsin-1/2	1	7.45726			H0Y8D1;CON__P07477;E7EQ64;Q8NHM4;P07478;P07477	1;1;1;1;1;1	1;1;1;1;1;1	1;1;1;1;1;1	Putative trypsin-6;Trypsin-2;Trypsin-1;Alpha-trypsin chain 1;Alpha-trypsin chain 2	PRSS1;PRSS3P2;PRSS2	>tr|H0Y8D1|H0Y8D1_HUMAN Trypsin-1 (Fragment) OS=Homo sapiens GN=PRSS1 PE=3 SV=1;>P07477 SWISS-PROT:P07477 Tax_Id=9606 Gene_Symbol=PRSS1 Trypsin-1 precursor;>tr|E7EQ64|E7EQ64_HUMAN Trypsin-1 OS=Homo sapiens GN=PRSS1 PE=3 SV=1;>sp|Q8NHM4|TRY6_HUMAN Putative
Dihydrolipoyllysine-residue succinyltransferase component of 2-oxoglutarate dehydrogenase complex	1	7.45518			P36957;P36957-2	5;4;2;1;1;1	5;4;2;1;1;1	5;4;2;1;1;1	Dihydrolipoyllysine-residue succinyltransferase component of 2-oxoglutarate dehydrogenase complex, mitochondrial	DLST	>sp|P36957|ODO2_HUMAN Dihydrolipoyllysine-residue succinyltransferase component of 2-oxoglutarate dehydrogenase complex, mitochondrial OS=Homo sapiens GN=DLST PE=1 SV=4;>sp|P36957-2|ODO2_HUMAN Isoform 2 of Dihydrolipoyllysine-residue succinyltransferase co
Laminin subunit alpha-4	1	7.44835			Q16363-2;Q16363	15;15;3;3;2;1;1;1;1;1;1	15;15;3;3;2;1;1;1;1;1;1	15;15;3;3;2;1;1;1;1;1;1	Laminin subunit alpha-4	LAMA4	>sp|Q16363-2|LAMA4_HUMAN Isoform 2 of Laminin subunit alpha-4 OS=Homo sapiens GN=LAMA4;>sp|Q16363|LAMA4_HUMAN Laminin subunit alpha-4 OS=Homo sapiens GN=LAMA4 PE=1 SV=4
Succinyl-CoA:3-ketoacid coenzyme A transferase 1, mitochondrial	1	7.44741			P55809	5;2;1;1	5;2;1;1	5;2;1;1	Succinyl-CoA:3-ketoacid coenzyme A transferase 1, mitochondrial	OXCT1	>sp|P55809|SCOT1_HUMAN Succinyl-CoA:3-ketoacid coenzyme A transferase 1, mitochondrial OS=Homo sapiens GN=OXCT1 PE=1 SV=1
Acid ceramidase	1	7.439			E7EMM4;Q13510;Q13510-2;Q13510-3	7;7;7;5	7;7;7;5	7;7;7;5	Acid ceramidase;Acid ceramidase subunit alpha;Acid ceramidase subunit beta	ASAH1	>tr|E7EMM4|E7EMM4_HUMAN Acid ceramidase OS=Homo sapiens GN=ASAH1 PE=1 SV=1;>sp|Q13510|ASAH1_HUMAN Acid ceramidase OS=Homo sapiens GN=ASAH1 PE=1 SV=5;>sp|Q13510-2|ASAH1_HUMAN Isoform 2 of Acid ceramidase OS=Homo sapiens GN=ASAH1;>sp|Q13510-3|ASAH1_HUMAN Iso
Fermitin family homolog 2	1	7.43316			H0YJ34;Q96AC1-2;Q96AC1;Q96AC1-3	2;2;2;2	2;2;2;2	2;2;2;2	Fermitin family homolog 2	FERMT2	>tr|H0YJ34|H0YJ34_HUMAN Fermitin family homolog 2 (Fragment) OS=Homo sapiens GN=FERMT2 PE=1 SV=1;>sp|Q96AC1-2|FERM2_HUMAN Isoform 2 of Fermitin family homolog 2 OS=Homo sapiens GN=FERMT2;>sp|Q96AC1|FERM2_HUMAN Fermitin family homolog 2 OS=Homo sapiens GN=F
N-acetyl-D-glucosamine kinase	1	7.43156			H7C3G9;Q9UJ70;Q9UJ70-2;H7C1L7;H0YEB7;C9JEV6	7;7;6;5;5;5;3;2;2;1	7;7;6;5;5;5;3;2;2;1	7;7;6;5;5;5;3;2;2;1	N-acetyl-D-glucosamine kinase	NAGK	>tr|H7C3G9|H7C3G9_HUMAN N-acetyl-D-glucosamine kinase OS=Homo sapiens GN=NAGK PE=1 SV=2;>sp|Q9UJ70|NAGK_HUMAN N-acetyl-D-glucosamine kinase OS=Homo sapiens GN=NAGK PE=1 SV=4;>sp|Q9UJ70-2|NAGK_HUMAN Isoform 2 of N-acetyl-D-glucosamine kinase OS=Homo sapiens
Microtubule-associated proteins 1A/1B light chain 3B	1	7.4298			H3BTL1;Q9GZQ8;A6NCE7;Q9H492;Q9H492-2	2;2;2;1;1	2;2;2;1;1	2;2;2;1;1	Microtubule-associated proteins 1A/1B light chain 3B;Microtubule-associated proteins 1A/1B light chain 3 beta 2;Microtubule-associated proteins 1A/1B light chain 3A	MAP1LC3B;MAP1LC3B2;MAP1LC3A	>tr|H3BTL1|H3BTL1_HUMAN Microtubule-associated protein 1 light chain 3 beta, isoform CRA_f OS=Homo sapiens GN=MAP1LC3B PE=3 SV=1;>sp|Q9GZQ8|MLP3B_HUMAN Microtubule-associated proteins 1A/1B light chain 3B OS=Homo sapiens GN=MAP1LC3B PE=1 SV=3;>sp|A6NCE7|MP
Protein phosphatase 1 regulatory subunit 14B	1	7.42433			Q96C90	1	1	1	Protein phosphatase 1 regulatory subunit 14B	PPP1R14B	>sp|Q96C90|PP14B_HUMAN Protein phosphatase 1 regulatory subunit 14B OS=Homo sapiens GN=PPP1R14B PE=1 SV=3
PDZ and LIM domain protein 3	1	7.42129			D6RAF1;Q53GG5-3;Q53GG5-2;Q53GG5	1;1;1;1	1;1;1;1	1;1;1;1	PDZ and LIM domain protein 3	PDLIM3	>tr|D6RAF1|D6RAF1_HUMAN PDZ and LIM domain protein 3 OS=Homo sapiens GN=PDLIM3 PE=1 SV=1;>sp|Q53GG5-3|PDLI3_HUMAN Isoform 3 of PDZ and LIM domain protein 3 OS=Homo sapiens GN=PDLIM3;>sp|Q53GG5-2|PDLI3_HUMAN Isoform 2 of PDZ and LIM domain protein 3 OS=Homo
COP9 signalosome complex subunit 4	1	7.41076			D6RAX7;D6RFN0;Q9BT78;Q9BT78-2;D6RD63	4;4;4;3;2	4;4;4;3;2	4;4;4;3;2	COP9 signalosome complex subunit 4	COPS4	>tr|D6RAX7|D6RAX7_HUMAN COP9 signalosome complex subunit 4 OS=Homo sapiens GN=COPS4 PE=1 SV=1;>tr|D6RFN0|D6RFN0_HUMAN COP9 signalosome complex subunit 4 OS=Homo sapiens GN=COPS4 PE=1 SV=1;>sp|Q9BT78|CSN4_HUMAN COP9 signalosome complex subunit 4 OS=Homo sap
Intercellular adhesion molecule 3	1	7.41014			P32942;K7ERN2	5;4;1;1	5;4;1;1	5;4;1;1	Intercellular adhesion molecule 3	ICAM3	>sp|P32942|ICAM3_HUMAN Intercellular adhesion molecule 3 OS=Homo sapiens GN=ICAM3 PE=1 SV=2;>tr|K7ERN2|K7ERN2_HUMAN Intercellular adhesion molecule 3 OS=Homo sapiens GN=ICAM3 PE=1 SV=1
Fatty acid-binding protein, heart	1	7.40826			S4R3A2;S4R371;P05413	2;2;2	2;2;2	2;2;2	Fatty acid-binding protein, heart	FABP3	>tr|S4R3A2|S4R3A2_HUMAN Fatty acid-binding protein, heart OS=Homo sapiens GN=FABP3 PE=1 SV=1;>tr|S4R371|S4R371_HUMAN Fatty acid-binding protein, heart (Fragment) OS=Homo sapiens GN=FABP3 PE=1 SV=1;>sp|P05413|FABPH_HUMAN Fatty acid-binding protein, heart OS
Prosaposin receptor GPR37	1	7.40487			O15354	3	3	3	Prosaposin receptor GPR37	GPR37	>sp|O15354|GPR37_HUMAN Prosaposin receptor GPR37 OS=Homo sapiens GN=GPR37 PE=1 SV=2
Low molecular weight phosphotyrosine protein phosphatase	1	7.40327			P24666;G5E9R5;P24666-4;F2Z2Q9;P24666-3;P24666-2	4;3;3;2;2;2;1	4;3;3;2;2;2;1	4;3;3;2;2;2;1	Low molecular weight phosphotyrosine protein phosphatase	ACP1	>sp|P24666|PPAC_HUMAN Low molecular weight phosphotyrosine protein phosphatase OS=Homo sapiens GN=ACP1 PE=1 SV=3;>tr|G5E9R5|G5E9R5_HUMAN Acid phosphatase 1, soluble, isoform CRA_d OS=Homo sapiens GN=ACP1 PE=1 SV=1;>sp|P24666-4|PPAC_HUMAN Isoform 4 of Low m
Glycogenin-1	1	7.40171			P46976-2;P46976;C9JQ42;G5E9W8;P46976-3	7;7;5;4;4;1;1	7;7;5;4;4;1;1	7;7;5;4;4;1;1	Glycogenin-1	GYG1	>sp|P46976-2|GLYG_HUMAN Isoform GN-1 of Glycogenin-1 OS=Homo sapiens GN=GYG1;>sp|P46976|GLYG_HUMAN Glycogenin-1 OS=Homo sapiens GN=GYG1 PE=1 SV=4;>tr|C9JQ42|C9JQ42_HUMAN Glycogenin-1 (Fragment) OS=Homo sapiens GN=GYG1 PE=1 SV=2;>tr|G5E9W8|G5E9W8_HUMAN Glyc
Alcohol dehydrogenase class-3	1	7.39602			P11766;H0YAG8	3;2;1;1;1	3;2;1;1;1	3;2;1;1;1	Alcohol dehydrogenase class-3	ADH5	>sp|P11766|ADHX_HUMAN Alcohol dehydrogenase class-3 OS=Homo sapiens GN=ADH5 PE=1 SV=4;>tr|H0YAG8|H0YAG8_HUMAN Alcohol dehydrogenase class-3 (Fragment) OS=Homo sapiens GN=ADH5 PE=1 SV=1
Cysteine--tRNA ligase, cytoplasmic	1	7.39171			P49589-2;P49589;P49589-3	5;5;5	5;5;5	5;5;5	Cysteine--tRNA ligase, cytoplasmic	CARS	>sp|P49589-2|SYCC_HUMAN Isoform 2 of Cysteine--tRNA ligase, cytoplasmic OS=Homo sapiens GN=CARS;>sp|P49589|SYCC_HUMAN Cysteine--tRNA ligase, cytoplasmic OS=Homo sapiens GN=CARS PE=1 SV=3;>sp|P49589-3|SYCC_HUMAN Isoform 3 of Cysteine--tRNA ligase, cytoplasm
60 kDa SS-A/Ro ribonucleoprotein	1	7.38934			P10155-3;P10155-5;P10155-4;P10155;P10155-2	2;2;2;2;1	2;2;2;2;1	2;2;2;2;1	60 kDa SS-A/Ro ribonucleoprotein	TROVE2	>sp|P10155-3|RO60_HUMAN Isoform 3 of 60 kDa SS-A/Ro ribonucleoprotein OS=Homo sapiens GN=TROVE2;>sp|P10155-5|RO60_HUMAN Isoform 5 of 60 kDa SS-A/Ro ribonucleoprotein OS=Homo sapiens GN=TROVE2;>sp|P10155-4|RO60_HUMAN Isoform 4 of 60 kDa SS-A/Ro ribonucleopr
Clathrin light chain B	1	7.38537			P09497;P09497-2	6;5;2	6;5;2	6;5;2	Clathrin light chain B	CLTB	>sp|P09497|CLCB_HUMAN Clathrin light chain B OS=Homo sapiens GN=CLTB PE=1 SV=1;>sp|P09497-2|CLCB_HUMAN Isoform Non-brain of Clathrin light chain B OS=Homo sapiens GN=CLTB
Splicing factor U2AF 65 kDa subunit	1	7.38455			K7ENG2;P26368-2;P26368	3;3;3	3;3;3	3;3;3	Splicing factor U2AF 65 kDa subunit	U2AF2	>tr|K7ENG2|K7ENG2_HUMAN Splicing factor U2AF 65 kDa subunit OS=Homo sapiens GN=U2AF2 PE=1 SV=1;>sp|P26368-2|U2AF2_HUMAN Isoform 2 of Splicing factor U2AF 65 kDa subunit OS=Homo sapiens GN=U2AF2;>sp|P26368|U2AF2_HUMAN Splicing factor U2AF 65 kDa subunit OS=
BRO1 domain-containing protein BROX	1	7.38164			Q5VW32-2;Q5VW32	1;1	1;1	1;1	BRO1 domain-containing protein BROX	BROX	>sp|Q5VW32-2|BROX_HUMAN Isoform 2 of BRO1 domain-containing protein BROX OS=Homo sapiens GN=BROX;>sp|Q5VW32|BROX_HUMAN BRO1 domain-containing protein BROX OS=Homo sapiens GN=BROX PE=1 SV=1
Hepatoma-derived growth factor-related protein 2	1	7.37803			Q7Z4V5-2;Q7Z4V5;K7EPS6;Q7Z4V5-4;Q7Z4V5-3	3;3;2;2;2;1;1;1	3;3;2;2;2;1;1;1	3;3;2;2;2;1;1;1	Hepatoma-derived growth factor-related protein 2	HDGFRP2	>sp|Q7Z4V5-2|HDGR2_HUMAN Isoform 2 of Hepatoma-derived growth factor-related protein 2 OS=Homo sapiens GN=HDGFRP2;>sp|Q7Z4V5|HDGR2_HUMAN Hepatoma-derived growth factor-related protein 2 OS=Homo sapiens GN=HDGFRP2 PE=1 SV=1;>tr|K7EPS6|K7EPS6_HUMAN Hepatoma-
Ubiquitin-like-conjugating enzyme ATG3	1	7.3697			Q9NT62-2;Q9NT62	3;3;1	3;3;1	3;3;1	Ubiquitin-like-conjugating enzyme ATG3	ATG3	>sp|Q9NT62-2|ATG3_HUMAN Isoform 2 of Ubiquitin-like-conjugating enzyme ATG3 OS=Homo sapiens GN=ATG3;>sp|Q9NT62|ATG3_HUMAN Ubiquitin-like-conjugating enzyme ATG3 OS=Homo sapiens GN=ATG3 PE=1 SV=1
Cholesteryl ester transfer protein	1	7.36901			H3BRJ9;P11597-2;P11597	2;2;2	2;2;2	2;2;2	Cholesteryl ester transfer protein	CETP	>tr|H3BRJ9|H3BRJ9_HUMAN Cholesteryl ester transfer protein OS=Homo sapiens GN=CETP PE=4 SV=1;>sp|P11597-2|CETP_HUMAN Isoform 2 of Cholesteryl ester transfer protein OS=Homo sapiens GN=CETP;>sp|P11597|CETP_HUMAN Cholesteryl ester transfer protein OS=Homo sa
Threonine--tRNA ligase, cytoplasmic	1	7.36897			P26639;P26639-2;D6RCA5;D6R9F8;D6RDJ6;B7ZLP8;A2RTX5-2;A2RTX5	2;2;1;1;1;1;1;1	2;2;1;1;1;1;1;1	2;2;1;1;1;1;1;1	Threonine--tRNA ligase, cytoplasmic;Probable threonine--tRNA ligase 2, cytoplasmic	TARS;TARSL2	>sp|P26639|SYTC_HUMAN Threonine--tRNA ligase, cytoplasmic OS=Homo sapiens GN=TARS PE=1 SV=3;>sp|P26639-2|SYTC_HUMAN Isoform 2 of Threonine--tRNA ligase, cytoplasmic OS=Homo sapiens GN=TARS;>tr|D6RCA5|D6RCA5_HUMAN Threonine--tRNA ligase, cytoplasmic OS=Homo
Nascent polypeptide-associated complex subunit alpha	1	7.36596			F8W1N5;F8VZJ2;F8VNW4;F8W0W4;H0YHX9;Q13765;E9PAV3-2;E9PAV3	2;2;2;2;2;2;2;2	2;2;2;2;2;2;2;2	2;2;2;2;2;2;2;2	Nascent polypeptide-associated complex subunit alpha;Nascent polypeptide-associated complex subunit alpha, muscle-specific form	NACA	>tr|F8W1N5|F8W1N5_HUMAN Nascent polypeptide-associated complex subunit alpha, muscle-specific form (Fragment) OS=Homo sapiens GN=NACA PE=1 SV=1;>tr|F8VZJ2|F8VZJ2_HUMAN Nascent polypeptide-associated complex subunit alpha, muscle-specific form OS=Homo sapie
KH domain-containing, RNA-binding, signal transduction-associated protein 1	1	7.36054			Q07666-3;Q07666-2;Q07666	1;1;1	1;1;1	1;1;1	KH domain-containing, RNA-binding, signal transduction-associated protein 1	KHDRBS1	>sp|Q07666-3|KHDR1_HUMAN Isoform 3 of KH domain-containing, RNA-binding, signal transduction-associated protein 1 OS=Homo sapiens GN=KHDRBS1;>sp|Q07666-2|KHDR1_HUMAN Isoform 2 of KH domain-containing, RNA-binding, signal transduction-associated protein 1 O
Guanylin	1	7.35683			Q02747	2	2	2	Guanylin;HMW-guanylin;Guanylin	GUCA2A	>sp|Q02747|GUC2A_HUMAN Guanylin OS=Homo sapiens GN=GUCA2A PE=1 SV=2
Eosinophil peroxidase	1	7.3485			P11678	9	4	4	Eosinophil peroxidase;Eosinophil peroxidase light chain;Eosinophil peroxidase heavy chain	EPX	>sp|P11678|PERE_HUMAN Eosinophil peroxidase OS=Homo sapiens GN=EPX PE=1 SV=2
Proteasome subunit beta type-7	1	7.34713			Q99436	2	2	2	Proteasome subunit beta type-7	PSMB7	>sp|Q99436|PSB7_HUMAN Proteasome subunit beta type-7 OS=Homo sapiens GN=PSMB7 PE=1 SV=1
Ras-related protein Rab-6A/6B	1	7.34547			P20340-2;P20340;H7BYW1;H0YGL6;P20340-4;F5H3K7;P20340-3;Q9NRW1	4;4;3;3;3;2;2;2;1;1;1;1;1;1	4;4;3;3;3;2;2;2;1;1;1;1;1;1	3;3;2;2;2;2;2;1;0;1;0;1;0;0	Ras-related protein Rab-6A;Ras-related protein Rab-6B	RAB6A;RAB6B	>sp|P20340-2|RAB6A_HUMAN Isoform 2 of Ras-related protein Rab-6A OS=Homo sapiens GN=RAB6A;>sp|P20340|RAB6A_HUMAN Ras-related protein Rab-6A OS=Homo sapiens GN=RAB6A PE=1 SV=3;>tr|H7BYW1|H7BYW1_HUMAN Ras-related protein Rab-6A (Fragment) OS=Homo sapiens GN=
COP9 signalosome complex subunit 8	1	7.3437			E9PGT6;Q99627-2;Q99627;H7C3S9	5;5;5;4	5;5;5;4	5;5;5;4	COP9 signalosome complex subunit 8	COPS8	>tr|E9PGT6|E9PGT6_HUMAN COP9 signalosome complex subunit 8 OS=Homo sapiens GN=COPS8 PE=1 SV=1;>sp|Q99627-2|CSN8_HUMAN Isoform 2 of COP9 signalosome complex subunit 8 OS=Homo sapiens GN=COPS8;>sp|Q99627|CSN8_HUMAN COP9 signalosome complex subunit 8 OS=Homo
Nucleoprotein TPR	1	7.33652			P12270	10;1	10;1	10;1	Nucleoprotein TPR	TPR	>sp|P12270|TPR_HUMAN Nucleoprotein TPR OS=Homo sapiens GN=TPR PE=1 SV=3
Ubiquitin-conjugating enzyme E2 L3	1	7.33484			P68036-2;P68036;P68036-3	4;4;4	4;4;4	4;4;4	Ubiquitin-conjugating enzyme E2 L3	UBE2L3	>sp|P68036-2|UB2L3_HUMAN Isoform 2 of Ubiquitin-conjugating enzyme E2 L3 OS=Homo sapiens GN=UBE2L3;>sp|P68036|UB2L3_HUMAN Ubiquitin-conjugating enzyme E2 L3 OS=Homo sapiens GN=UBE2L3 PE=1 SV=1;>sp|P68036-3|UB2L3_HUMAN Isoform 3 of Ubiquitin-conjugating enz
Myosin regulatory light polypeptide 9	1	7.33484			P24844;J3KTJ1;P24844-2	7;5;4	1;0;1	1;0;1	Myosin regulatory light polypeptide 9	MYL9;MYL12A	>sp|P24844|MYL9_HUMAN Myosin regulatory light polypeptide 9 OS=Homo sapiens GN=MYL9 PE=1 SV=4;>tr|J3KTJ1|J3KTJ1_HUMAN Myosin regulatory light chain 12A (Fragment) OS=Homo sapiens GN=MYL12A PE=4 SV=1;>sp|P24844-2|MYL9_HUMAN Isoform 2 of Myosin regulatory li
Endoplasmic reticulum aminopeptidase 2	1	7.33218			D6RGW0;Q6P179-3;Q6P179	1;1;1	1;1;1	1;1;1	Endoplasmic reticulum aminopeptidase 2	ERAP2	>tr|D6RGW0|D6RGW0_HUMAN Endoplasmic reticulum aminopeptidase 2 (Fragment) OS=Homo sapiens GN=ERAP2 PE=1 SV=1;>sp|Q6P179-3|ERAP2_HUMAN Isoform 3 of Endoplasmic reticulum aminopeptidase 2 OS=Homo sapiens GN=ERAP2;>sp|Q6P179|ERAP2_HUMAN Endoplasmic reticulum
Ribonuclease inhibitor	1	7.32856			P13489;E9PMJ3;E9PLZ3;E9PIM9;H0YCR7	4;2;2;2;2;1;1;1	4;2;2;2;2;1;1;1	4;2;2;2;2;1;1;1	Ribonuclease inhibitor	RNH1	>sp|P13489|RINI_HUMAN Ribonuclease inhibitor OS=Homo sapiens GN=RNH1 PE=1 SV=2;>tr|E9PMJ3|E9PMJ3_HUMAN Ribonuclease inhibitor (Fragment) OS=Homo sapiens GN=RNH1 PE=1 SV=1;>tr|E9PLZ3|E9PLZ3_HUMAN Ribonuclease inhibitor (Fragment) OS=Homo sapiens GN=RNH1 PE=
ELKS/Rab6-interacting/CAST family member 1	1	7.32081			H7C4G9;X6RM00;G8JLD3;X6RLX0;Q8IUD2-4;O15083;Q8IUD2-2;Q8IUD2-3;Q8IUD2	1;1;1;1;1;1;1;1;1	1;1;1;1;1;1;1;1;1	1;1;1;1;1;1;1;1;1	ELKS/Rab6-interacting/CAST family member 1;ERC protein 2	ERC2;ERC1	>tr|H7C4G9|H7C4G9_HUMAN ERC protein 2 (Fragment) OS=Homo sapiens GN=ERC2 PE=4 SV=1;>tr|X6RM00|X6RM00_HUMAN ELKS/Rab6-interacting/CAST family member 1 OS=Homo sapiens GN=ERC1 PE=1 SV=1;>tr|G8JLD3|G8JLD3_HUMAN ELKS/Rab6-interacting/CAST family member 1 OS=Ho
Voltage-dependent calcium channel subunit alpha-2/delta-2	1	7.32033			C9JE82;Q9NY47-4;Q9NY47-2;Q9NY47-3;C9JVC9;Q9NY47;Q9NY47-5	5;5;5;5;4;4;4	5;5;5;5;4;4;4	4;4;4;4;3;3;3	Voltage-dependent calcium channel subunit alpha-2/delta-2;Voltage-dependent calcium channel subunit alpha-2-2;Voltage-dependent calcium channel subunit delta-2	CACNA2D2	>tr|C9JE82|C9JE82_HUMAN Voltage-dependent calcium channel subunit alpha-2/delta-2 OS=Homo sapiens GN=CACNA2D2 PE=4 SV=1;>sp|Q9NY47-4|CA2D2_HUMAN Isoform 4 of Voltage-dependent calcium channel subunit alpha-2/delta-2 OS=Homo sapiens GN=CACNA2D2;>sp|Q9NY47-2
Vacuolar protein sorting-associated protein VTA1 homolog	1	7.31775			Q9NP79;Q5TGM0;Q9NP79-2	2;1;1	2;1;1	2;1;1	Vacuolar protein sorting-associated protein VTA1 homolog	VTA1	>sp|Q9NP79|VTA1_HUMAN Vacuolar protein sorting-associated protein VTA1 homolog OS=Homo sapiens GN=VTA1 PE=1 SV=1;>tr|Q5TGM0|Q5TGM0_HUMAN Vacuolar protein sorting-associated protein VTA1 homolog OS=Homo sapiens GN=VTA1 PE=1 SV=1;>sp|Q9NP79-2|VTA1_HUMAN Isof
Lysine--tRNA ligase	1	7.3122			Q15046;Q15046-2	4;4;1;1	4;4;1;1	4;4;1;1	Lysine--tRNA ligase	KARS	>sp|Q15046|SYK_HUMAN Lysine--tRNA ligase OS=Homo sapiens GN=KARS PE=1 SV=3;>sp|Q15046-2|SYK_HUMAN Isoform Mitochondrial of Lysine--tRNA ligase OS=Homo sapiens GN=KARS
40S ribosomal protein S7	1	7.31165			P62081;B5MCP9	4;3	4;3	4;3	40S ribosomal protein S7	RPS7	>sp|P62081|RS7_HUMAN 40S ribosomal protein S7 OS=Homo sapiens GN=RPS7 PE=1 SV=1;>tr|B5MCP9|B5MCP9_HUMAN 40S ribosomal protein S7 OS=Homo sapiens GN=RPS7 PE=1 SV=1
U6 snRNA-associated Sm-like protein LSm5	1	7.31127			B8ZZF8;Q9Y4Y9	1;1	1;1	1;1	U6 snRNA-associated Sm-like protein LSm5	LSM5	>tr|B8ZZF8|B8ZZF8_HUMAN U6 snRNA-associated Sm-like protein LSm5 OS=Homo sapiens GN=LSM5 PE=1 SV=1;>sp|Q9Y4Y9|LSM5_HUMAN U6 snRNA-associated Sm-like protein LSm5 OS=Homo sapiens GN=LSM5 PE=1 SV=3
Regulator of G-protein signaling 10	1	7.30747			O43665-2;O43665;O43665-3	2;2;2	2;2;2	2;2;2	Regulator of G-protein signaling 10	RGS10	>sp|O43665-2|RGS10_HUMAN Isoform 2 of Regulator of G-protein signaling 10 OS=Homo sapiens GN=RGS10;>sp|O43665|RGS10_HUMAN Regulator of G-protein signaling 10 OS=Homo sapiens GN=RGS10 PE=1 SV=2;>sp|O43665-3|RGS10_HUMAN Isoform 3 of Regulator of G-protein si
Dynein light chain roadblock-type 1/2	1	7.30402			Q9NP97;B1AKR6;Q8TF09	3;2;2;1;1;1;1;1	3;2;2;1;1;1;1;1	3;2;2;1;1;1;1;1	Dynein light chain roadblock-type 1;Dynein light chain roadblock-type 2	DYNLRB1;DYNLRB2	>sp|Q9NP97|DLRB1_HUMAN Dynein light chain roadblock-type 1 OS=Homo sapiens GN=DYNLRB1 PE=1 SV=3;>tr|B1AKR6|B1AKR6_HUMAN Dynein light chain roadblock-type 1 OS=Homo sapiens GN=DYNLRB1 PE=1 SV=1;>sp|Q8TF09|DLRB2_HUMAN Dynein light chain roadblock-type 2 OS=H
Heterogeneous nuclear ribonucleoprotein R	1	7.30272			O43390-3;O43390;O43390-2;B4DT28;O43390-4	5;5;5;4;4	4;4;4;3;3	4;4;4;3;3	Heterogeneous nuclear ribonucleoprotein R	HNRNPR	>sp|O43390-3|HNRPR_HUMAN Isoform 3 of Heterogeneous nuclear ribonucleoprotein R OS=Homo sapiens GN=HNRNPR;>sp|O43390|HNRPR_HUMAN Heterogeneous nuclear ribonucleoprotein R OS=Homo sapiens GN=HNRNPR PE=1 SV=1;>sp|O43390-2|HNRPR_HUMAN Isoform 2 of Heterogeneo
dCTP pyrophosphatase 1	1	7.30053			Q9H773	4	4	4	dCTP pyrophosphatase 1	DCTPP1	>sp|Q9H773|DCTP1_HUMAN dCTP pyrophosphatase 1 OS=Homo sapiens GN=DCTPP1 PE=1 SV=1
Hydroxyacylglutathione hydrolase, mitochondrial	1	7.29907			H3BPK3;Q16775-2;Q16775;H3BPQ4	4;4;4;3;1;1;1	4;4;4;3;1;1;1	4;4;4;3;1;1;1	Hydroxyacylglutathione hydrolase, mitochondrial	HAGH	>tr|H3BPK3|H3BPK3_HUMAN Hydroxyacylglutathione hydrolase, mitochondrial (Fragment) OS=Homo sapiens GN=HAGH PE=1 SV=1;>sp|Q16775-2|GLO2_HUMAN Isoform 2 of Hydroxyacylglutathione hydrolase, mitochondrial OS=Homo sapiens GN=HAGH;>sp|Q16775|GLO2_HUMAN Hydroxya
Cell division control protein 42 homolog	1	7.29504			P60953;P60953-1	3;2;1	3;2;1	3;2;1	Cell division control protein 42 homolog	CDC42	>sp|P60953|CDC42_HUMAN Cell division control protein 42 homolog OS=Homo sapiens GN=CDC42 PE=1 SV=2;>sp|P60953-1|CDC42_HUMAN Isoform 1 of Cell division control protein 42 homolog OS=Homo sapiens GN=CDC42
Xaa-Pro aminopeptidase 1	1	7.29292			Q5T6H7;Q9NQW7-2;Q9NQW7;Q9NQW7-4;Q9NQW7-3	4;4;4;4;4;1;1	4;4;4;4;4;1;1	4;4;4;4;4;1;1	Xaa-Pro aminopeptidase 1	XPNPEP1	>tr|Q5T6H7|Q5T6H7_HUMAN Xaa-Pro aminopeptidase 1 OS=Homo sapiens GN=XPNPEP1 PE=1 SV=1;>sp|Q9NQW7-2|XPP1_HUMAN Isoform 2 of Xaa-Pro aminopeptidase 1 OS=Homo sapiens GN=XPNPEP1;>sp|Q9NQW7|XPP1_HUMAN Xaa-Pro aminopeptidase 1 OS=Homo sapiens GN=XPNPEP1 PE=1 SV
60S ribosomal protein L24	1	7.29088			C9JXB8;C9JNW5;P83731	2;2;2	2;2;2	2;2;2	60S ribosomal protein L24	RPL24	>tr|C9JXB8|C9JXB8_HUMAN 60S ribosomal protein L24 OS=Homo sapiens GN=RPL24 PE=1 SV=1;>tr|C9JNW5|C9JNW5_HUMAN 60S ribosomal protein L24 OS=Homo sapiens GN=RPL24 PE=1 SV=1;>sp|P83731|RL24_HUMAN 60S ribosomal protein L24 OS=Homo sapiens GN=RPL24 PE=1 SV=1
TSC22 domain family protein 1	1	7.29075			Q15714-2;Q15714-3;Q15714	1;1;1	1;1;1	1;1;1	TSC22 domain family protein 1	TSC22D1	>sp|Q15714-2|T22D1_HUMAN Isoform 2 of TSC22 domain family protein 1 OS=Homo sapiens GN=TSC22D1;>sp|Q15714-3|T22D1_HUMAN Isoform 3 of TSC22 domain family protein 1 OS=Homo sapiens GN=TSC22D1;>sp|Q15714|T22D1_HUMAN TSC22 domain family protein 1 OS=Homo sapie
26S proteasome non-ATPase regulatory subunit 5	1	7.28917			Q16401-2;Q16401;F2Z3J2	5;5;3	5;5;3	5;5;3	26S proteasome non-ATPase regulatory subunit 5	PSMD5	>sp|Q16401-2|PSMD5_HUMAN Isoform 2 of 26S proteasome non-ATPase regulatory subunit 5 OS=Homo sapiens GN=PSMD5;>sp|Q16401|PSMD5_HUMAN 26S proteasome non-ATPase regulatory subunit 5 OS=Homo sapiens GN=PSMD5 PE=1 SV=3;>tr|F2Z3J2|F2Z3J2_HUMAN 26S proteasome no
T-complex protein 1 subunit theta	1	7.28551			P50990-2;P50990;P50990-3	20;20;18;8;5	20;20;18;8;5	20;20;18;8;5	T-complex protein 1 subunit theta	CCT8	>sp|P50990-2|TCPQ_HUMAN Isoform 2 of T-complex protein 1 subunit theta OS=Homo sapiens GN=CCT8;>sp|P50990|TCPQ_HUMAN T-complex protein 1 subunit theta OS=Homo sapiens GN=CCT8 PE=1 SV=4;>sp|P50990-3|TCPQ_HUMAN Isoform 3 of T-complex protein 1 subunit theta
Guanine nucleotide-binding protein G(I)/G(S)/G(T) subunit beta-1	1	7.28493			P62873-2;P62873;B1AKQ8;F6X3N5;F6UT28;E7EP32	7;7;6;6;6;4;3;3;3;3;3;1;1	7;7;6;6;6;4;3;3;3;3;3;1;1	2;2;2;2;2;0;0;0;0;0;0;0;0	Guanine nucleotide-binding protein G(I)/G(S)/G(T) subunit beta-1	GNB1;GNB2	>sp|P62873-2|GBB1_HUMAN Isoform 2 of Guanine nucleotide-binding protein G(I)/G(S)/G(T) subunit beta-1 OS=Homo sapiens GN=GNB1;>sp|P62873|GBB1_HUMAN Guanine nucleotide-binding protein G(I)/G(S)/G(T) subunit beta-1 OS=Homo sapiens GN=GNB1 PE=1 SV=3;>tr|B1AKQ
Pleckstrin homology domain-containing family O member 2	1	7.28481			Q8TD55-2;Q8TD55	4;4	4;4	4;4	Pleckstrin homology domain-containing family O member 2	PLEKHO2	>sp|Q8TD55-2|PKHO2_HUMAN Isoform 2 of Pleckstrin homology domain-containing family O member 2 OS=Homo sapiens GN=PLEKHO2;>sp|Q8TD55|PKHO2_HUMAN Pleckstrin homology domain-containing family O member 2 OS=Homo sapiens GN=PLEKHO2 PE=2 SV=1
T-complex protein 1 subunit alpha	1	7.28371			P17987;F5H282;E7EQR6;E7ERF2	8;4;4;4;3;2;2;2;1;1	8;4;4;4;3;2;2;2;1;1	8;4;4;4;3;2;2;2;1;1	T-complex protein 1 subunit alpha	TCP1	>sp|P17987|TCPA_HUMAN T-complex protein 1 subunit alpha OS=Homo sapiens GN=TCP1 PE=1 SV=1;>tr|F5H282|F5H282_HUMAN T-complex protein 1 subunit alpha OS=Homo sapiens GN=TCP1 PE=1 SV=1;>tr|E7EQR6|E7EQR6_HUMAN T-complex protein 1 subunit alpha OS=Homo sapiens
Dynactin subunit 1	1	7.28262			E7EX90;Q14203-5;Q14203-2;Q14203-3;Q14203-4;Q14203-6;Q14203;Q6AWB1	12;12;12;12;12;12;12;7;2	12;12;12;12;12;12;12;7;2	12;12;12;12;12;12;12;7;2	Dynactin subunit 1	DCTN1;DKFZp686E0752	>tr|E7EX90|E7EX90_HUMAN Uncharacterized protein OS=Homo sapiens GN=DCTN1 PE=1 SV=1;>sp|Q14203-5|DCTN1_HUMAN Isoform 5 of Dynactin subunit 1 OS=Homo sapiens GN=DCTN1;>sp|Q14203-2|DCTN1_HUMAN Isoform p135 of Dynactin subunit 1 OS=Homo sapiens GN=DCTN1;>sp|Q1
T-complex protein 1 subunit eta	1	7.28208			Q99832;Q99832-3;Q99832-2;Q99832-4	5;4;3;3;1;1	5;4;3;3;1;1	5;4;3;3;1;1	T-complex protein 1 subunit eta	CCT7	>sp|Q99832|TCPH_HUMAN T-complex protein 1 subunit eta OS=Homo sapiens GN=CCT7 PE=1 SV=2;>sp|Q99832-3|TCPH_HUMAN Isoform 3 of T-complex protein 1 subunit eta OS=Homo sapiens GN=CCT7;>sp|Q99832-2|TCPH_HUMAN Isoform 2 of T-complex protein 1 subunit eta OS=Hom
Solute carrier family 2, facilitated glucose transporter member 1	1	7.27841			P11166;C9JIM8	8;5;1	8;5;1	8;5;1	Solute carrier family 2, facilitated glucose transporter member 1	SLC2A1	>sp|P11166|GTR1_HUMAN Solute carrier family 2, facilitated glucose transporter member 1 OS=Homo sapiens GN=SLC2A1 PE=1 SV=2;>tr|C9JIM8|C9JIM8_HUMAN Solute carrier family 2, facilitated glucose transporter member 1 (Fragment) OS=Homo sapiens GN=SLC2A1 PE=1
PDZ and LIM domain protein 1	1	7.2697			O00151	2	2	2	PDZ and LIM domain protein 1	PDLIM1	>sp|O00151|PDLI1_HUMAN PDZ and LIM domain protein 1 OS=Homo sapiens GN=PDLIM1 PE=1 SV=4
Cofilin-2	1	7.26862			Q9Y281;Q9Y281-3	7;6;2;2;2;1;1	2;1;0;0;0;1;1	2;1;0;0;0;1;1	Cofilin-2	CFL2	>sp|Q9Y281|COF2_HUMAN Cofilin-2 OS=Homo sapiens GN=CFL2 PE=1 SV=1;>sp|Q9Y281-3|COF2_HUMAN Isoform 3 of Cofilin-2 OS=Homo sapiens GN=CFL2
PMS1 protein homolog 1	1	7.26574			E9PH88;Q3BDU3;E9PC65;B7ZAA0;P54277-3;P54277	1;1;1;1;1;1	1;1;1;1;1;1	1;1;1;1;1;1	PMS1 protein homolog 1	PMS1	>tr|E9PH88|E9PH88_HUMAN PMS1 protein homolog 1 (Fragment) OS=Homo sapiens GN=PMS1 PE=1 SV=1;>tr|Q3BDU3|Q3BDU3_HUMAN PMS1 protein homolog 1 OS=Homo sapiens GN=PMS1 PE=1 SV=1;>tr|E9PC65|E9PC65_HUMAN PMS1 protein homolog 1 (Fragment) OS=Homo sapiens GN=PMS1 P
Glyoxylate reductase/hydroxypyruvate reductase	1	7.25785			Q9UBQ7;U3KQ56	3;2;1	3;2;1	3;2;1	Glyoxylate reductase/hydroxypyruvate reductase	GRHPR	>sp|Q9UBQ7|GRHPR_HUMAN Glyoxylate reductase/hydroxypyruvate reductase OS=Homo sapiens GN=GRHPR PE=1 SV=1;>tr|U3KQ56|U3KQ56_HUMAN Glyoxylate reductase/hydroxypyruvate reductase OS=Homo sapiens GN=GRHPR PE=1 SV=1
RNA-binding protein EWS	1	7.25534			H7BY36;C9JGE3;B0QYK0;Q01844-2;Q01844-6;Q01844-3;Q01844;Q01844-5	1;1;1;1;1;1;1;1	1;1;1;1;1;1;1;1	1;1;1;1;1;1;1;1	RNA-binding protein EWS	EWSR1	>tr|H7BY36|H7BY36_HUMAN RNA-binding protein EWS (Fragment) OS=Homo sapiens GN=EWSR1 PE=1 SV=1;>tr|C9JGE3|C9JGE3_HUMAN Ewing sarcoma breakpoint region 1, isoform CRA_e OS=Homo sapiens GN=EWSR1 PE=1 SV=1;>tr|B0QYK0|B0QYK0_HUMAN RNA-binding protein EWS OS=Hom
Ubiquilin-1/4	1	7.24966			Q9UMX0-2;Q9UMX0;H0YDS0;Q9NRR5	4;4;2;2	4;4;2;2	2;2;1;1	Ubiquilin-1;Ubiquilin-4	UBQLN1;UBQLN4	>sp|Q9UMX0-2|UBQL1_HUMAN Isoform 2 of Ubiquilin-1 OS=Homo sapiens GN=UBQLN1;>sp|Q9UMX0|UBQL1_HUMAN Ubiquilin-1 OS=Homo sapiens GN=UBQLN1 PE=1 SV=2;>tr|H0YDS0|H0YDS0_HUMAN Ubiquilin-1 (Fragment) OS=Homo sapiens GN=UBQLN1 PE=4 SV=1;>sp|Q9NRR5|UBQL4_HUMAN Ubi
Proteasome subunit beta type-5	1	7.24927			P28074-3;P28074	4;4	4;4	4;4	Proteasome subunit beta type-5	PSMB5	>sp|P28074-3|PSB5_HUMAN Isoform 3 of Proteasome subunit beta type-5 OS=Homo sapiens GN=PSMB5;>sp|P28074|PSB5_HUMAN Proteasome subunit beta type-5 OS=Homo sapiens GN=PSMB5 PE=1 SV=3
Beta-hexosaminidase	1	7.24915			H3BS10;H3BP20;P06865;H3BU85;H3BTD4	6;6;6;4;4;1	6;6;6;4;4;1	6;6;6;4;4;1	Beta-hexosaminidase;Beta-hexosaminidase subunit alpha	HEXA	>tr|H3BS10|H3BS10_HUMAN Beta-hexosaminidase OS=Homo sapiens GN=HEXA PE=1 SV=1;>tr|H3BP20|H3BP20_HUMAN Beta-hexosaminidase OS=Homo sapiens GN=HEXA PE=1 SV=1;>sp|P06865|HEXA_HUMAN Beta-hexosaminidase subunit alpha OS=Homo sapiens GN=HEXA PE=1 SV=2;>tr|H3BU85
Cytoplasmic FMR1-interacting protein 2	1	7.23997			F5H583;E7EVJ5;Q96F07-2;Q96F07;H7C229;E7EW33	5;5;5;5;4;4;1	5;5;5;5;4;4;1	2;2;2;2;2;2;0	Cytoplasmic FMR1-interacting protein 2	CYFIP2	>tr|F5H583|F5H583_HUMAN Cytoplasmic FMR1-interacting protein 2 OS=Homo sapiens GN=CYFIP2 PE=1 SV=1;>tr|E7EVJ5|E7EVJ5_HUMAN Cytoplasmic FMR1-interacting protein 2 OS=Homo sapiens GN=CYFIP2 PE=1 SV=1;>sp|Q96F07-2|CYFP2_HUMAN Isoform 2 of Cytoplasmic FMR1-int
Metalloendopeptidase	1	7.23792			B7ZKR5;Q3MIM8;P13497-3;P13497-4;P13497-5;P13497-2;P13497-6;P13497	1;1;1;1;1;1;1;1	1;1;1;1;1;1;1;1	1;1;1;1;1;1;1;1	Metalloendopeptidase;Bone morphogenetic protein 1	BMP1	>tr|B7ZKR5|B7ZKR5_HUMAN BMP1 protein OS=Homo sapiens GN=BMP1 PE=2 SV=1;>tr|Q3MIM8|Q3MIM8_HUMAN Metalloendopeptidase OS=Homo sapiens GN=BMP1 PE=2 SV=1;>sp|P13497-3|BMP1_HUMAN Isoform BMP1-4 of Bone morphogenetic protein 1 OS=Homo sapiens GN=BMP1;>sp|P13497-
Ephrin-A3	1	7.2379			B4DXG7;P52797	1;1	1;1	1;1	Ephrin-A3	EFNA3	>tr|B4DXG7|B4DXG7_HUMAN Uncharacterized protein OS=Homo sapiens PE=2 SV=1;>sp|P52797|EFNA3_HUMAN Ephrin-A3 OS=Homo sapiens GN=EFNA3 PE=1 SV=1
Peptidyl-prolyl cis-trans isomerase	1	7.23671			Q9H2H8;B8ZZ77;H7BZ14;Q9H2H8-2	5;4;4;4;2;1;1	5;4;4;4;2;1;1	5;4;4;4;2;1;1	Peptidyl-prolyl cis-trans isomerase-like 3;Peptidyl-prolyl cis-trans isomerase	PPIL3	>sp|Q9H2H8|PPIL3_HUMAN Peptidyl-prolyl cis-trans isomerase-like 3 OS=Homo sapiens GN=PPIL3 PE=1 SV=1;>tr|B8ZZ77|B8ZZ77_HUMAN Peptidyl-prolyl cis-trans isomerase-like 3 OS=Homo sapiens GN=PPIL3 PE=1 SV=1;>tr|H7BZ14|H7BZ14_HUMAN Peptidyl-prolyl cis-trans iso
Calcium-regulated heat stable protein 1	1	7.23287			Q9Y2V2;H3BSW7;H3BUY4;H3BPY5;H3BNU9	5;3;3;3;3;2;2	5;3;3;3;3;2;2	5;3;3;3;3;2;2	Calcium-regulated heat stable protein 1	CARHSP1	>sp|Q9Y2V2|CHSP1_HUMAN Calcium-regulated heat stable protein 1 OS=Homo sapiens GN=CARHSP1 PE=1 SV=2;>tr|H3BSW7|H3BSW7_HUMAN Calcium-regulated heat stable protein 1 (Fragment) OS=Homo sapiens GN=CARHSP1 PE=1 SV=1;>tr|H3BUY4|H3BUY4_HUMAN Calcium-regulated he
Ig heavy chain V-I region EU	1	7.23264			P01742;P01761;P06326	1;1;1	1;1;1	1;1;1	Ig heavy chain V-I region EU;Ig heavy chain V-I region SIE;Ig heavy chain V-I region Mot		>sp|P01742|HV101_HUMAN Ig heavy chain V-I region EU OS=Homo sapiens PE=1 SV=1;>sp|P01761|HV106_HUMAN Ig heavy chain V-I region SIE OS=Homo sapiens PE=1 SV=1;>sp|P06326|HV107_HUMAN Ig heavy chain V-I region Mot OS=Homo sapiens PE=1 SV=1
Carcinoembryonic antigen-related cell adhesion molecule 1	1	7.2317			P13688-2;P13688-8;P13688-10;P13688;P13688-3;P13688-4;P13688-11;P13688-9;P13688-6;P13688-5	6;6;6;6;4;4;4;4;4;4;2;2;2	4;4;4;4;2;2;2;2;2;2;2;2;2	4;4;4;4;2;2;2;2;2;2;2;2;2	Carcinoembryonic antigen-related cell adhesion molecule 1	CEACAM1	>sp|P13688-2|CEAM1_HUMAN Isoform 2 of Carcinoembryonic antigen-related cell adhesion molecule 1 OS=Homo sapiens GN=CEACAM1;>sp|P13688-8|CEAM1_HUMAN Isoform 8 of Carcinoembryonic antigen-related cell adhesion molecule 1 OS=Homo sapiens GN=CEACAM1;>sp|P13688
Myelin proteolipid protein	1	7.22665			P60201;B1B1G3;B1B1G4;B1B1G6;P60201-2;B1B1G2	4;3;3;3;3;2;1	4;3;3;3;3;2;1	4;3;3;3;3;2;1	Myelin proteolipid protein	PLP1	>sp|P60201|MYPR_HUMAN Myelin proteolipid protein OS=Homo sapiens GN=PLP1 PE=1 SV=2;>tr|B1B1G3|B1B1G3_HUMAN Myelin proteolipid protein (Fragment) OS=Homo sapiens GN=PLP1 PE=4 SV=2;>tr|B1B1G4|B1B1G4_HUMAN Myelin proteolipid protein (Fragment) OS=Homo sapiens
Enhancer of rudimentary homolog	1	7.2249			P84090;G3V279	2;1	2;1	2;1	Enhancer of rudimentary homolog	ERH	>sp|P84090|ERH_HUMAN Enhancer of rudimentary homolog OS=Homo sapiens GN=ERH PE=1 SV=1;>tr|G3V279|G3V279_HUMAN Enhancer of rudimentary homolog OS=Homo sapiens GN=ERH PE=1 SV=1
Myelin regulatory factor	1	7.2237			B4DHB2;Q9Y2G1-2;Q9Y2G1	1;1;1	1;1;1	1;1;1	Myelin regulatory factor;Myelin regulatory factor, N-terminal;Myelin regulatory factor, C-terminal	MYRF	>tr|B4DHB2|B4DHB2_HUMAN Myelin regulatory factor OS=Homo sapiens GN=MYRF PE=2 SV=1;>sp|Q9Y2G1-2|MRF_HUMAN Isoform 2 of Myelin regulatory factor OS=Homo sapiens GN=MYRF;>sp|Q9Y2G1|MRF_HUMAN Myelin regulatory factor OS=Homo sapiens GN=MYRF PE=1 SV=3
Calcium/calmodulin-dependent protein kinase type II subunit delta	1	7.21614			D6R938;E9PBG7;E9PF82;Q13557-8;Q13557-12;Q13557-9;Q13557-10;Q13557-5;Q13557;Q13557-3;Q13557-6;Q13557-4;Q13557-11;H0Y9J2	5;5;5;5;5;5;5;5;5;5;5;5;5;3	3;3;3;3;3;3;3;3;3;3;3;3;3;2	3;3;3;3;3;3;3;3;3;3;3;3;3;2	Calcium/calmodulin-dependent protein kinase type II subunit delta	CAMK2D	>tr|D6R938|D6R938_HUMAN Calcium/calmodulin-dependent protein kinase (CaM kinase) II delta, isoform CRA_e OS=Homo sapiens GN=CAMK2D PE=1 SV=1;>tr|E9PBG7|E9PBG7_HUMAN Calcium/calmodulin-dependent protein kinase type II subunit delta OS=Homo sapiens GN=CAMK2D
Eukaryotic translation initiation factor 3 subunit J	1	7.21514			O75822-2;O75822-3;O75822	1;1;1	1;1;1	1;1;1	Eukaryotic translation initiation factor 3 subunit J	EIF3J	>sp|O75822-2|EIF3J_HUMAN Isoform 2 of Eukaryotic translation initiation factor 3 subunit J OS=Homo sapiens GN=EIF3J;>sp|O75822-3|EIF3J_HUMAN Isoform 3 of Eukaryotic translation initiation factor 3 subunit J OS=Homo sapiens GN=EIF3J;>sp|O75822|EIF3J_HUMAN E
Programmed cell death 6-interacting protein	1	7.21013			Q8WUM4;Q8WUM4-2	23;23;3;3;3	23;23;3;3;3	23;23;3;3;3	Programmed cell death 6-interacting protein	PDCD6IP	>sp|Q8WUM4|PDC6I_HUMAN Programmed cell death 6-interacting protein OS=Homo sapiens GN=PDCD6IP PE=1 SV=1;>sp|Q8WUM4-2|PDC6I_HUMAN Isoform 2 of Programmed cell death 6-interacting protein OS=Homo sapiens GN=PDCD6IP
Coiled-coil and C2 domain-containing protein 1A	1	7.20241			K7EJY5;Q6P1N0-2;Q6P1N0	1;1;1	1;1;1	1;1;1	Coiled-coil and C2 domain-containing protein 1A	CC2D1A	>tr|K7EJY5|K7EJY5_HUMAN Coiled-coil and C2 domain-containing protein 1A (Fragment) OS=Homo sapiens GN=CC2D1A PE=1 SV=1;>sp|Q6P1N0-2|C2D1A_HUMAN Isoform 2 of Coiled-coil and C2 domain-containing protein 1A OS=Homo sapiens GN=CC2D1A;>sp|Q6P1N0|C2D1A_HUMAN Co
Phosphoacetylglucosamine mutase	1	7.1991			H0Y8I3;H0Y987;J3KN95;O95394;O95394-3;O95394-4	1;1;1;1;1;1	1;1;1;1;1;1	1;1;1;1;1;1	Phosphoacetylglucosamine mutase	PGM3	>tr|H0Y8I3|H0Y8I3_HUMAN Phosphoacetylglucosamine mutase (Fragment) OS=Homo sapiens GN=PGM3 PE=1 SV=1;>tr|H0Y987|H0Y987_HUMAN Phosphoacetylglucosamine mutase (Fragment) OS=Homo sapiens GN=PGM3 PE=1 SV=1;>tr|J3KN95|J3KN95_HUMAN Phosphoacetylglucosamine mutas
Calcium/calmodulin-dependent protein kinase type II subunit beta	1	7.19731			Q13554-4;Q13554-8;Q13554-5;Q13554-2;Q13554;Q13554-7;Q13554-6;Q13554-3	7;7;7;7;7;6;6;6;3;3;2;2	5;5;5;5;5;4;4;4;2;3;0;1	2;2;2;2;2;1;1;1;1;1;0;0	Calcium/calmodulin-dependent protein kinase type II subunit beta	CAMK2B	>sp|Q13554-4|KCC2B_HUMAN Isoform 3 of Calcium/calmodulin-dependent protein kinase type II subunit beta OS=Homo sapiens GN=CAMK2B;>sp|Q13554-8|KCC2B_HUMAN Isoform 8 of Calcium/calmodulin-dependent protein kinase type II subunit beta OS=Homo sapiens GN=CAMK2
Putative sodium-coupled neutral amino acid transporter 10	1	7.19573			Q9HBR0	9;3;3;1	9;3;3;1	9;3;3;1	Putative sodium-coupled neutral amino acid transporter 10	SLC38A10	>sp|Q9HBR0|S38AA_HUMAN Putative sodium-coupled neutral amino acid transporter 10 OS=Homo sapiens GN=SLC38A10 PE=1 SV=2
General vesicular transport factor p115	1	7.19165			H0Y7C0;F5H4X1;O60763;O60763-2	4;4;4;4	4;4;4;4	4;4;4;4	General vesicular transport factor p115	USO1	>tr|H0Y7C0|H0Y7C0_HUMAN General vesicular transport factor p115 (Fragment) OS=Homo sapiens GN=USO1 PE=1 SV=1;>tr|F5H4X1|F5H4X1_HUMAN General vesicular transport factor p115 OS=Homo sapiens GN=USO1 PE=1 SV=1;>sp|O60763|USO1_HUMAN General vesicular transport
[truncated: 142 more rows]

## Sheet: Proteins alphabetically
Additional file1 : Table S1. In alphabetical order: Proteins identified in cyst fluid from cystic glioblastomas
Cyst fluid was harvested from 12 cystic glioblastomas.
[truncated: 1,330 more rows]
